# Supplementary material for: Refine gene functional similarity network based on interaction networks
Source: BMC Bioinformatics. 2017 Dec 28;18(Suppl 16):550. doi: 10.1186/s12859-017-1969-1 (PMC5751769; doi:10.1186/s12859-017-1969-1)
Supplement: Supplementary file 1 — CoreComplexes.xls is the referenced complex downloaded from the CORUM database. (XLS 1637 kb) [file 12859_2017_1969_MOESM1_ESM.xls]

## Sheet: Sheet1
ComplexID	ComplexName	Organism	Synonyms	Cell line	subunits(UniProt IDs)	subunits(Entrez IDs)	Protein complex purification method	GO ID	GO description	FunCat ID	FunCat description	Subunits comment	SWISSPROT organism	subunits(Protein name)	Disease comment	PubMed ID	subunits(Gene name)	Complex comment
1	BCL6-HDAC4 complex	Human	None	None	P41182;P56524	604;9759	MI:0007- anti tag coimmunoprecipitation	GO:0006265;GO:0016564;GO:0006473;GO:0006476;GO:0051276;GO:0030183;GO:0005634	DNA topological change;obsolete transcription repressor activity;protein acetylation;protein deacetylation;chromosome organization;B cell differentiation;nucleus	10.01.09.05;11.02.03.04.03;14.07.04;10.01.02;42.10.03;43.03.07.02.01.01;70.10	DNA conformation modification (e.g. chromatin);transcription repression;modification by acetylation, deacetylation;DNA topology;organization of chromosome structure;B-cell;nucleus	None	Homo sapiens;Homo sapiens	B-cell lymphoma 6 protein;Histone deacetylase 4	None	11929873	BCL6;HDAC4	Transcriptional repression by BCL6 is thought to be achieved in part by recruiting a repressor complex containing histone deacetylases.
2	BCL6-HDAC5 complex	Human	None	None	P41182;Q9UQL6	604;10014	MI:0007- anti tag coimmunoprecipitation	GO:0006265;GO:0016564;GO:0006473;GO:0006476;GO:0051276;GO:0030183;GO:0005634	DNA topological change;obsolete transcription repressor activity;protein acetylation;protein deacetylation;chromosome organization;B cell differentiation;nucleus	10.01.09.05;11.02.03.04.03;14.07.04;10.01.02;42.10.03;43.03.07.02.01.01;70.10	DNA conformation modification (e.g. chromatin);transcription repression;modification by acetylation, deacetylation;DNA topology;organization of chromosome structure;B-cell;nucleus	None	Homo sapiens;Homo sapiens	B-cell lymphoma 6 protein;Histone deacetylase 5	None	11929873	BCL6;HDAC5	Transcriptional repression by BCL6 is thought to be achieved in part by recruiting a repressor complex containing histone deacetylases.
3	BCL6-HDAC7 complex	Human	None	None	P41182;Q8WUI4	604;51564	MI:0007- anti tag coimmunoprecipitation	GO:0006265;GO:0016564;GO:0006473;GO:0006476;GO:0051276;GO:0030183;GO:0005634	DNA topological change;obsolete transcription repressor activity;protein acetylation;protein deacetylation;chromosome organization;B cell differentiation;nucleus	10.01.09.05;11.02.03.04.03;14.07.04;10.01.02;42.10.03;43.03.07.02.01.01;70.10	DNA conformation modification (e.g. chromatin);transcription repression;modification by acetylation, deacetylation;DNA topology;organization of chromosome structure;B-cell;nucleus	None	Homo sapiens;Homo sapiens	B-cell lymphoma 6 protein;Histone deacetylase 7	None	11929873	BCL6;HDAC7	Transcriptional repression by BCL6 is thought to be achieved in part by recruiting a repressor complex containing histone deacetylases.
4	Multisubunit ACTR coactivator complex	Human	None	None	Q09472;Q92793;Q92831;Q9Y6Q9	2033;1387;8850;8202	MI:0004- affinity chromatography technologies; MI:0018- two hybrid	GO:0016563;GO:0023052;GO:0005634	obsolete transcription activator activity;signaling;nucleus	11.02.03.04.01;30.01.05;30.01.05.01.05;30.01.05.01.06;30.01.05.03;30.01.05.05.03;30.01.11;30.05.01.05;30.05.02;30.05.02.28;30.05.02.30;30.07;70.10	transcription activation;enzyme mediated signal transduction;tyrosine kinase;serine/threonine kinase;protease mediated signal transduction;trimeric G-protein mediated signal transduction;ligand-dependent nuclear receptors;interleukine receptor signalling pathway;non-enzymatic receptor mediated signalling;cadherin mediated signalling pathway;ion channel mediated signalling pathway;regulation of si…	None	Homo sapiens;Homo sapiens;Homo sapiens;Homo sapiens	Histone acetyltransferase p300;CREB-binding protein;Histone acetyltransferase PCAF;Nuclear receptor coactivator 3	None	9267036	EP300;CREBBP;PCAF;NCOA3	Cofactor ACTR binds directly nuclear receptors and stimulates their transcriptional activities in a hormone-dependent fashion.
10	13S condensin complex	Human	None	None	O95347;Q15003;Q15021;Q9BPX3;Q9NTJ3	10592;23397;9918;64151;10051	MI:0004- affinity chromatography technologies; MI:0019- coimmunoprecipitation	GO:0000279;GO:0007067;GO:0030261;GO:0007059;GO:0051276;GO:0005694	M phase;mitotic nuclear division;chromosome condensation;chromosome segregation;chromosome organization;chromosome	10.03.01.01.11;10.03.04.03;10.03.04;10.03.04.05;10.01.02;42.10.03;70.10.03	M phase;chromosome condensation;nuclear and chromosomal cycle;chromosome segregation/division;DNA topology;organization of chromosome structure;chromosome	None	Homo sapiens;Homo sapiens;Homo sapiens;Homo sapiens;Homo sapiens	Structural maintenance of chromosomes protein 2;Condensin complex subunit 2;Condensin complex subunit 1;Condensin complex subunit 3;Structural maintenance of chromosomes protein 4	None	11136719	SMC2;NCAPH;NCAPD2;NCAPG;SMC4	None
11	BLOC-3 (biogenesis of lysosome-related organelles complex 3)	Human	None	None	Q92902;Q9NQG7	3257;89781	MI:0019- coimmunoprecipitation; MI:0029- cosedimentation through density gradients	GO:0007032;GO:0007040;GO:0007033	endosome organization;lysosome organization;vacuole organization	42.22;42.25	endosome;vacuole or lysosome	None	Homo sapiens;Homo sapiens	Hermansky-Pudlak syndrome 1 protein;Hermansky-Pudlak syndrome 4 protein	HPS1-7 are involved in Hermansky-Pudlak syndrome (HPS), which comprises at least seven different autosomal recessive disorders (referred to as HPS-1 through -7) that share the clinical manifestations of oculocutaneous albinism combined with platelet storage pool deficiency and do not present with the severe immunodeficiency and giant intracellular granules characteristic of Chediak-Higashi syndro…	12847290	HPS1;HPS4	The results suggest that HPS1 and HPS4 are components of a protein complex that regulates the intracellular localization of lysosomes and late endosomes and may function in a BLOC-1-dependent pathway for melanosome biogenesis.
12	BLOC-2 (biogenesis of lysosome-related organelles complex 2)	Human	None	None	Q86YV9;Q969F9;Q9UPZ3	79803;84343;11234	MI:0019- coimmunoprecipitation; MI:0029- cosedimentation through density gradients; MI:0071- molecular sieving	GO:0007032;GO:0007040;GO:0007033	endosome organization;lysosome organization;vacuole organization	42.22;42.25	endosome;vacuole or lysosome	None	Homo sapiens;Homo sapiens;Homo sapiens	Hermansky-Pudlak syndrome 6 protein;Hermansky-Pudlak syndrome 3 protein;Hermansky-Pudlak syndrome 5 protein	HPS1-7 are involved in Hermansky-Pudlak syndrome (HPS), which comprises at least seven different autosomal recessive disorders (referred to as HPS-1 through -7) that share the clinical manifestations of oculocutaneous albinism combined with platelet storage pool deficiency and do not present with the severe immunodeficiency and giant intracellular granules characteristic of Chediak-Higashi syndro…	15030569	HPS6;HPS3;HPS5	The results suggest that BLOC-2 is not critical for basal levels of secretion of lysosomal enzymes by fibroblasts.
13	MUS81-CDS1 complex	Human	None	None	Q92903;Q96NY9	1040;80198	MI:0004- affinity chromatography technologies	GO:0006281;GO:0006310	DNA repair;DNA recombination	10.01.05;10.01.05.01;10.01.05.03	DNA recombination and DNA repair;DNA repair;DNA recombination	None	Homo sapiens;Homo sapiens	Phosphatidate cytidylyltransferase 1;Crossover junction endonuclease MUS81	None	11741546	CDS1;MUS81	None
15	NCOR complex	Human	None	None	O15379;O60907;O75376;Q13227;Q92828;Q9BZK7	8841;6907;9611;2874;7464;79718	MI:0004- affinity chromatography technologies; MI:0019- coimmunoprecipitation; MI:0069- mass spectrometry studies of complexes	GO:0006265;GO:0016564;GO:0006473;GO:0006476;GO:0051276;GO:0005634	DNA topological change;obsolete transcription repressor activity;protein acetylation;protein deacetylation;chromosome organization;nucleus	10.01.09.05;11.02.03.04.03;14.07.04;10.01.02;42.10.03;70.10	DNA conformation modification (e.g. chromatin);transcription repression;modification by acetylation, deacetylation;DNA topology;organization of chromosome structure;nucleus	None	Homo sapiens;Homo sapiens;Homo sapiens;Homo sapiens;Homo sapiens;Homo sapiens	Histone deacetylase 3;F-box-like/WD repeat-containing protein TBL1X;Nuclear receptor corepressor 1;G protein pathway suppressor 2;Coronin-2A;F-box-like/WD repeat-containing protein TBL1XR1	None	12628926	HDAC3;TBL1X;NCOR1;GPS2;CORO2A;TBL1XR1	By using specific small interference RNAs (siRNAs), the authors demonstrate that HDAC3 is essential, whereas TBL1 and TBLR1 are functionally redundant but essential for repression by unliganded thyroid hormone receptor.
23	BLOC-1 (biogenesis of lysosome-related organelles complex 1)	Human	None	None	O95295;P78537;Q6QNY0;Q6QNY1;Q8TDH9;Q96EV8;Q9NUP1;Q9UL45	23557;2647;388552;282991;63915;84062;55330;26258	MI:0019- coimmunoprecipitation	GO:0007032;GO:0007040;GO:0007033	endosome organization;lysosome organization;vacuole organization	42.22;42.25	endosome;vacuole or lysosome	None	Homo sapiens;Homo sapiens;Homo sapiens;Homo sapiens;Homo sapiens;Homo sapiens;Homo sapiens;Homo sapiens	SNARE-associated protein Snapin;Biogenesis of lysosome-related organelles complex 1 subunit 1;Biogenesis of lysosome-related organelles complex 1 subunit 3;Biogenesis of lysosome-related organelles complex 1 subunit 2;Protein Muted homolog;Dysbindin;Protein cappuccino homolog;Pallidin	PLDN, MUTED, CNO and DTNBP1 are involved in Hermansky-Pudlak syndrome (HPS), a genetic disorder characterized by hypopigmentation and platelet storage pool deficiency.	15102850	SNAPIN;BLOC1S1;BLOC1S3;BLOC1S2;MUTED;DTNBP1;CNO;PLDN	The authors identified Snapin, BLOS1, BLOS2, and BLOS3 as subunits of BLOC-1 and found that the HPS mouse model strain, reduced pigmentation, carries a nonsense mutation in BLOS3. The genes encoding these proteins may underlie the pathogenesis of novel forms of HPS in patients having no detectable mutation in any of the genes that cause HPS types 1-7.
27	Arp2/3 protein complex	Human	None	None	O15143;O15144;O15145;O15511;P59998;P61158;P61160	10095;10109;10094;10092;10093;10096;10097	MI:0027- cosedimentation; MI:0071- molecular sieving	GO:0005515;GO:0030036;GO:0005737	protein binding;actin cytoskeleton organization;cytoplasm	16.01;18.01.07;42.04.03;70.03	protein binding;regulation by binding / dissociation;actin cytoskeleton;cytoplasm	None	Homo sapiens;Homo sapiens;Homo sapiens;Homo sapiens;Homo sapiens;Homo sapiens;Homo sapiens	Actin-related protein 2/3 complex subunit 1B;Actin-related protein 2/3 complex subunit 2;Actin-related protein 2/3 complex subunit 3;Actin-related protein 2/3 complex subunit 5;Actin-related protein 2/3 complex subunit 4;Actin-related protein 3;Actin-related protein 2	None	9359840	ARPC1B;ARPC2;ARPC3;ARPC5;ARPC4;ACTR3;ACTR2	None
29	PA28gamma complex	Human	None	None	P61289	10197	MI:0226- ion exchange chromatography; MI:0071- molecular sieving	GO:0043161;GO:0006511;GO:0005515;GO:0051098;GO:0016504;GO:0005737;GO:0005634	proteasome-mediated ubiquitin-dependent protein catabolic process;ubiquitin-dependent protein catabolic process;protein binding;regulation of binding;peptidase activator activity;cytoplasm;nucleus	14.13.01.01;16.01;18.01.07;18.02.01.01.03;70.03;70.10	proteasomal degradation (ubiquitin/proteasomal pathway);protein binding;regulation by binding / dissociation;protease activator;cytoplasm;nucleus	According to gel filtration chromatography experiments, the protein complex probably consists of seven identical subunits.	Homo sapiens	Proteasome activator complex subunit 3	None	9325261	PSME3	None
30	PA28 complex	Human	11S REG	None	Q06323;Q9UL46	5720;5721	MI:0071- molecular sieving; MI:0226- ion exchange chromatography	GO:0043161;GO:0006511;GO:0051098;GO:0005515;GO:0016504;GO:0005737	proteasome-mediated ubiquitin-dependent protein catabolic process;ubiquitin-dependent protein catabolic process;regulation of binding;protein binding;peptidase activator activity;cytoplasm	14.13.01.01;18.01.07;16.01;18.02.01.01.03;70.03	proteasomal degradation (ubiquitin/proteasomal pathway);regulation by binding / dissociation;protein binding;protease activator;cytoplasm	None	Homo sapiens;Homo sapiens	Proteasome activator complex subunit 1;Proteasome activator complex subunit 2	None	9325261	PSME1;PSME2	PA28 is a regulatory complex of the 20S proteasome. It acts as proteasome activator and stimulates cleavage after basic, acidic, and most hydrophobic residues in many peptides.
32	PA700 complex	Human	19S complex	None	O00231;O00232;O00233;O00487;O43242;O75832;P17980;P35998;P43686;P48556;P51665;P55036;P62191;P62195;P62333;Q13200;Q15008;Q16401;Q99460;Q9UNM6	5717;5718;5715;10213;5709;5716;5702;5701;5704;5714;5713;5710;5700;5705;5706;5708;9861;5711;5707;5719	MI:0226- ion exchange chromatography; MI:0071- molecular sieving	GO:0043161;GO:0006511;GO:0005515;GO:0051098;GO:0016504;GO:0005737	proteasome-mediated ubiquitin-dependent protein catabolic process;ubiquitin-dependent protein catabolic process;protein binding;regulation of binding;peptidase activator activity;cytoplasm	14.13.01.01;16.01;18.01.07;18.02.01.01.03;70.03	proteasomal degradation (ubiquitin/proteasomal pathway);protein binding;regulation by binding / dissociation;protease activator;cytoplasm	None	Homo sapiens;Homo sapiens;Homo sapiens;Homo sapiens;Homo sapiens;Homo sapiens;Homo sapiens;Homo sapiens;Homo sapiens;Homo sapiens;Homo sapiens;Homo sapiens;Homo sapiens;Homo sapiens;Homo sapiens;Homo sapiens;Homo sapiens;Homo sapiens;Homo sapiens;Homo sapiens	26S proteasome non-ATPase regulatory subunit 11;26S proteasome non-ATPase regulatory subunit 12;26S proteasome non-ATPase regulatory subunit 9;26S proteasome non-ATPase regulatory subunit 14;26S proteasome non-ATPase regulatory subunit 3;26S proteasome non-ATPase regulatory subunit 10;26S protease regulatory subunit 6A;26S protease regulatory subunit 7;26S protease regulatory subunit 6B;26S prote…	None	9148964	PSMD11;PSMD12;PSMD9;PSMD14;PSMD3;PSMD10;PSMC3;PSMC2;PSMC4;PSMD8;PSMD7;PSMD4;PSMC1;PSMC5;PSMC6;PSMD2;PSMD6;PSMD5;PSMD1;PSMD13	The proteasome is an essential component of the ATP-dependent proteolytic pathway in eukaryotic cells and is responsible for the degradation of most cellular proteins (for reviews see PMID:8811196 and PMID:10872471). It contains a barrel-shaped proteolytic core complex (the 20S proteasome), and is capped at one or both ends by regulatory complexes like the 19S complex (PMID:11812135), modulator (…
33	Prefoldin	Human	None	None	O15212;O60925;P61758;Q99471;Q9NQP4;Q9UHV9	10471;5201;7411;5204;5203;5202	MI:0071- molecular sieving	GO:0050821;GO:0006457;GO:0005515;GO:0030036;GO:0000226;GO:0005737	protein stabilization;protein folding;protein binding;actin cytoskeleton organization;microtubule cytoskeleton organization;cytoplasm	14.01;14;16.01;18.01.07;42.04.03;42.04.05;70.03	protein folding and stabilization;PROTEIN FATE (folding, modification, destination);protein binding;regulation by binding / dissociation;actin cytoskeleton;microtubule cytoskeleton;cytoplasm	None	Homo sapiens;Homo sapiens;Homo sapiens;Homo sapiens;Homo sapiens;Homo sapiens	Prefoldin subunit 6;Prefoldin subunit 1;Prefoldin subunit 3;Prefoldin subunit 5;Prefoldin subunit 4;Prefoldin subunit 2	None	14634002	PFDN6;PFDN1;VBP1;PFDN5;PFDN4;PFDN2	None
36	AP1 adaptor complex	Human	None	None	O43747;O75843;P56377;P61966;Q10567;Q96PC3;Q9BXS5;Q9Y6Q5	164;8906;8905;1174;162;130340;8907;10053	MI:0018- two hybrid	GO:0006886;GO:0006605;GO:0015031;GO:0016192;GO:0006900;GO:0016050;GO:0006897;GO:0030133	intracellular protein transport;protein targeting;protein transport;vesicle-mediated transport;membrane budding;vesicle organization;endocytosis;transport vesicle	14.04;14;20.01.10;20.09.07;20.09.07.25;20.09.18.09.01;42.09;70.09	protein targeting, sorting and translocation;PROTEIN FATE (folding, modification, destination);protein transport;vesicular transport (Golgi network, etc.);vesicle formation;endocytosis;intracellular transport vesicles;intracellular transport vesicles	None	Homo sapiens;Homo sapiens;Homo sapiens;Homo sapiens;Homo sapiens;Homo sapiens;Homo sapiens;Homo sapiens	AP-1 complex subunit gamma-1;AP-1 complex subunit gamma-like 2;AP-1 complex subunit sigma-2;AP-1 complex subunit sigma-1A;AP-1 complex subunit beta-1;AP-1 complex subunit sigma-3;AP-1 complex subunit mu-1;AP-1 complex subunit mu-2	None	9733768	AP1G1;AP1G2;AP1S2;AP1S1;AP1B1;AP1S3;AP1M1;AP1M2	This adaptor-related complex participates in a transport step different from that of AP-1. It may function at some trafficking step in the complex pathways between the TGN and the cell surface.
41	Mi-2/NuRD-MTA2 complex	Human	None	None	O94776;O95983;P41182;Q13547;Q9BTC8	9219;53615;604;3065;57504	MI:0019- coimmunoprecipitation	GO:0006265;GO:0016564;GO:0006473;GO:0006476;GO:0051276;GO:0030183;GO:0005634	DNA topological change;obsolete transcription repressor activity;protein acetylation;protein deacetylation;chromosome organization;B cell differentiation;nucleus	10.01.09.05;11.02.03.04.03;14.07.04;10.01.02;42.10.03;43.03.07.02.01.01;70.10	DNA conformation modification (e.g. chromatin);transcription repression;modification by acetylation, deacetylation;DNA topology;organization of chromosome structure;B-cell;nucleus	None	Homo sapiens;Homo sapiens;Homo sapiens;Homo sapiens;Homo sapiens	Metastasis-associated protein MTA2;Methyl-CpG-binding domain protein 3;B-cell lymphoma 6 protein;Histone deacetylase 1;Metastasis-associated protein MTA3	None	15454082	MTA2;MBD3;BCL6;HDAC1;MTA3	None
43	Gamma-secretase complex (APH1A, PSEN1, PSENEN, NCSTN variant)	Human	None	None	P49768;Q92542;Q96BI3;Q9NZ42	5663;23385;51107;55851	MI:0029- cosedimentation through density gradients; MI:0007- anti tag coimmunoprecipitation	GO:0016485;GO:0016485;GO:0051090;GO:0023052;GO:0007219;GO:0005886;GO:0005794	protein processing;protein processing;regulation of sequence-specific DNA binding transcription factor activity;signaling;Notch signaling pathway;plasma membrane;Golgi apparatus	14.07.11;18.01.05;18.02.09;30.01.05;30.01.05.01.05;30.01.05.01.06;30.01.05.03;30.01.05.05.03;30.01.11;30.05.01.05;30.05.02;30.05.02.28;30.05.02.30;30.07;30.05.02.14;70.02;70.02.01;70.08	protein processing (proteolytic);regulation by processing;regulator of transcription factor;enzyme mediated signal transduction;tyrosine kinase;serine/threonine kinase;protease mediated signal transduction;trimeric G-protein mediated signal transduction;ligand-dependent nuclear receptors;interleukine receptor signalling pathway;non-enzymatic receptor mediated signalling;cadherin mediated signalli…	None	Homo sapiens;Homo sapiens;Homo sapiens;Homo sapiens	Presenilin-1, ;Nicastrin, Precursor; ;Gamma-secretase subunit APH-1A, ;Gamma-secretase subunit PEN-2,	Gamma-secretase is causally implicated in Alzheimer's disease.	12740439	PSEN1;NCSTN;APH1A;PSENEN	Proteolytic cleavage within the hydrophobic transmembrane domains of Notch and APP are intimately associated with a multimeric gamma-secretase complex that contains the presenilin-1 or presenilin-2 and the membrane glycoprotein nicastrin. Three variants of APH1 (APH1A short, APH1A long and APH1B) as well as two presenillin variants (PSEN1 and PSEN2) allow the formation of six different gamma-secr…
45	Gamma-secretase complex (APH1A, PSEN1, PSENEN, NCSTN variant)	Human	None	None	P49768;Q92542;Q96BI3;Q9NZ42	5663;23385;51107;55851	MI:0029- cosedimentation through density gradients; MI:0007- anti tag coimmunoprecipitation	GO:0016485;GO:0016485;GO:0051090;GO:0023052;GO:0007219;GO:0005886;GO:0005794	protein processing;protein processing;regulation of sequence-specific DNA binding transcription factor activity;signaling;Notch signaling pathway;plasma membrane;Golgi apparatus	14.07.11;18.01.05;18.02.09;30.01.05;30.01.05.01.05;30.01.05.01.06;30.01.05.03;30.01.05.05.03;30.01.11;30.05.01.05;30.05.02;30.05.02.28;30.05.02.30;30.07;30.05.02.14;70.02;70.02.01;70.08	protein processing (proteolytic);regulation by processing;regulator of transcription factor;enzyme mediated signal transduction;tyrosine kinase;serine/threonine kinase;protease mediated signal transduction;trimeric G-protein mediated signal transduction;ligand-dependent nuclear receptors;interleukine receptor signalling pathway;non-enzymatic receptor mediated signalling;cadherin mediated signalli…	None	Homo sapiens;Homo sapiens;Homo sapiens;Homo sapiens	Presenilin-1, ;Nicastrin, Precursor; ;Gamma-secretase subunit APH-1A, ;Gamma-secretase subunit PEN-2,	Gamma-secretase is causally implicated in Alzheimer's disease.	15274632	PSEN1;NCSTN;APH1A;PSENEN	Proteolytic cleavage within the hydrophobic transmembrane domains of Notch and APP are intimately associated with a multimeric gamma-secretase complex that contains the presenilin-1 or presenilin-2 and the membrane glycoprotein nicastrin. Three variants of APH1 (APH1A short, APH1A long and APH1B) as well as two presenillin variants (PSEN1 and PSEN2) allow the formation of six different gamma-secr…
49	DNMT3B complex	Human	None	None	O60264;O95239;O95347;Q13547;Q96ST3;Q9NTJ3;Q9UBC3	8467;24137;10592;3065;25942;10051;1789	MI:0019- coimmunoprecipitation	GO:0006306;GO:0006265;GO:0000279;GO:0007067;GO:0007059;GO:0051276;GO:0005694	DNA methylation;DNA topological change;M phase;mitotic nuclear division;chromosome segregation;chromosome organization;chromosome	10.01.09.01;10.01.09.05;10.03.01.01.11;10.03.04;10.03.04.05;10.01.02;42.10.03;70.10.03	DNA methylation;DNA conformation modification (e.g. chromatin);M phase;nuclear and chromosomal cycle;chromosome segregation/division;DNA topology;organization of chromosome structure;chromosome	None	Homo sapiens;Homo sapiens;Homo sapiens;Homo sapiens;Homo sapiens;Homo sapiens;Homo sapiens	SWI/SNF-related matrix-associated actin-dependent regulator of chromatin subfamily A member 5;Chromosome-associated kinesin KIF4A;Structural maintenance of chromosomes protein 2;Histone deacetylase 1;Paired amphipathic helix protein Sin3a;Structural maintenance of chromosomes protein 4;DNA	None	15148359	SMARCA5;KIF4A;SMC2;HDAC1;SIN3A;SMC4;DNMT3B	None
54	SIN3 complex	Human	Histone deacetylase complex	None	O00422;O75446;Q09028;Q13547;Q16576;Q92769;Q96ST3	10284;8819;5928;3065;5931;3066;25942	MI:0004- affinity chromatography technologies	GO:0006265;GO:0016564;GO:0006473;GO:0006476;GO:0005515;GO:0051276;GO:0005634	DNA topological change;obsolete transcription repressor activity;protein acetylation;protein deacetylation;protein binding;chromosome organization;nucleus	10.01.09.05;11.02.03.04.03;14.07.04;16.01;18.01.07;10.01.02;42.10.03;70.10	DNA conformation modification (e.g. chromatin);transcription repression;modification by acetylation, deacetylation;protein binding;regulation by binding / dissociation;DNA topology;organization of chromosome structure;nucleus	None	Homo sapiens;Homo sapiens;Homo sapiens;Homo sapiens;Homo sapiens;Homo sapiens;Homo sapiens	Histone deacetylase complex subunit SAP18;Histone deacetylase complex subunit SAP30;Histone-binding protein RBBP4;Histone deacetylase 1;Histone-binding protein RBBP7;Histone deacetylase 2;Paired amphipathic helix protein Sin3a	None	9150135	SAP18;SAP30;RBBP4;HDAC1;RBBP7;HDAC2;SIN3A	None
55	HDAC4-ERK1 complex	Human	None	None	P27361;P56524	5595;9759	MI:0007- anti tag coimmunoprecipitation	GO:0006265;GO:2001141;GO:0006355;GO:0000165;GO:0051276;GO:0005634	DNA topological change;regulation of RNA biosynthetic process;regulation of transcription, DNA-templated;MAPK cascade;chromosome organization;nucleus	10.01.09.05;11.02.03.04;30.01.05.01.03;10.01.02;42.10.03;70.10	DNA conformation modification (e.g. chromatin);transcriptional control;MAPKKK cascade;DNA topology;organization of chromosome structure;nucleus	None	Homo sapiens;Homo sapiens	Mitogen-activated protein kinase 3;Histone deacetylase 4	None	11114188	MAPK3;HDAC4	ERK1 activity links the Ras-MAPK signal transduction pathway to a mechanism for chromatin remodeling (i.e., histone deacetylation).
57	HDAC4-ERK2 complex	Human	None	None	P28482;P56524	5594;9759	MI:0007- anti tag coimmunoprecipitation	GO:0006265;GO:2001141;GO:0006355;GO:0000165;GO:0051276;GO:0005634	DNA topological change;regulation of RNA biosynthetic process;regulation of transcription, DNA-templated;MAPK cascade;chromosome organization;nucleus	10.01.09.05;11.02.03.04;30.01.05.01.03;10.01.02;42.10.03;70.10	DNA conformation modification (e.g. chromatin);transcriptional control;MAPKKK cascade;DNA topology;organization of chromosome structure;nucleus	None	Homo sapiens;Homo sapiens	Mitogen-activated protein kinase 1;Histone deacetylase 4	None	11114188	MAPK1;HDAC4	None
58	SMRT complex	Human	None	None	O15379;O60907;Q13227;Q9BZK7;Q9Y618	8841;6907;2874;79718;9612	MI:0019- coimmunoprecipitation; MI:0004- affinity chromatography technologies	GO:0006265;GO:0016564;GO:0006473;GO:0006476;GO:0051276;GO:0005634	DNA topological change;obsolete transcription repressor activity;protein acetylation;protein deacetylation;chromosome organization;nucleus	10.01.09.05;11.02.03.04.03;14.07.04;10.01.02;42.10.03;70.10	DNA conformation modification (e.g. chromatin);transcription repression;modification by acetylation, deacetylation;DNA topology;organization of chromosome structure;nucleus	None	Homo sapiens;Homo sapiens;Homo sapiens;Homo sapiens;Homo sapiens	Histone deacetylase 3;F-box-like/WD repeat-containing protein TBL1X;G protein pathway suppressor 2;F-box-like/WD repeat-containing protein TBL1XR1;Nuclear receptor corepressor 2	None	12628926	HDAC3;TBL1X;GPS2;TBL1XR1;NCOR2	IR10, a subunit of the N-CoR complex, does not associate with SMRT (NCOR2).
59	AP3 adapter complex	Human	None	None	O00203;O14617;P53677;P59780;Q13367;Q92572;Q9Y2T2	8546;8943;10947;10239;8120;1176;26985	MI:0019- coimmunoprecipitation	GO:0006886;GO:0006605;GO:0015031;GO:0006892;GO:0006897;GO:0005773;GO:0005764	intracellular protein transport;protein targeting;protein transport;post-Golgi vesicle-mediated transport;endocytosis;vacuole;lysosome	14.04;14;20.01.10;20.09.07.06;20.09.18.09.01;70.25	protein targeting, sorting and translocation;PROTEIN FATE (folding, modification, destination);protein transport;post Golgi transport;endocytosis;vacuole or lysosome	None	Homo sapiens;Homo sapiens;Homo sapiens;Homo sapiens;Homo sapiens;Homo sapiens;Homo sapiens	AP-3 complex subunit beta-1;AP-3 complex subunit delta-1;AP-3 complex subunit mu-2;AP-3 complex subunit sigma-2;AP-3 complex subunit beta-2;AP-3 complex subunit sigma-1;AP-3 complex subunit mu-1	None	9151686	AP3B1;AP3D1;AP3M2;AP3S2;AP3B2;AP3S1;AP3M1	None
60	Interferon-stimulated gene factor 3 transcription complex ISGF3	Human	None	None	P42224;P52630;Q00978	6772;6773;10379	MI:0004- affinity chromatography technologies	GO:2001141;GO:0006355;GO:0005634	regulation of RNA biosynthetic process;regulation of transcription, DNA-templated;nucleus	11.02.03.04;70.10	transcriptional control;nucleus	None	Homo sapiens;Homo sapiens;Homo sapiens	Signal transducer and activator of transcription 1-alpha/beta;Signal transducer and activator of transcription 2;Interferon regulatory factor 9	None	8943351	STAT1;STAT2;IRF9	The p48 and Stat1:2 heterodimer do not associate stably in the absence of DNA.
61	Mi2/NuRD complex	Human	Mi2-beta-histone deacetylase complex	None	O94776;O95983;Q09028;Q13547;Q14839;Q16576;Q92769	9219;53615;5928;3065;1108;5931;3066	MI:0004- affinity chromatography technologies	GO:0006265;GO:0016564;GO:0032774;GO:0006473;GO:0006476;GO:0051276;GO:0005634	DNA topological change;obsolete transcription repressor activity;RNA biosynthetic process;protein acetylation;protein deacetylation;chromosome organization;nucleus	10.01.09.05;11.02.03.04.03;11.02.03.04.05;11.02.03.04.07;11.04.05;14.07.04;10.01.02;42.10.03;70.10	DNA conformation modification (e.g. chromatin);transcription repression;enhancer/silencer interaction;posttranscriptional control;RNA topology;modification by acetylation, deacetylation;DNA topology;organization of chromosome structure;nucleus	None	Homo sapiens;Homo sapiens;Homo sapiens;Homo sapiens;Homo sapiens;Homo sapiens;Homo sapiens	Metastasis-associated protein MTA2;Methyl-CpG-binding domain protein 3;Histone-binding protein RBBP4;Histone deacetylase 1;Chromodomain-helicase-DNA-binding protein 4;Histone-binding protein RBBP7;Histone deacetylase 2	Dermatomyositis, cancer (PMID:9790534)	9790534	MTA2;MBD3;RBBP4;HDAC1;CHD4;RBBP7;HDAC2	None
62	MeCP1 complex	Human	Mi2/NuRD-MBD2 complex	None	O94776;O95983;Q09028;Q13547;Q14839;Q16576;Q92769;Q9UBB5	9219;53615;5928;3065;1108;5931;3066;8932	MI:0096- pull down	GO:0006265;GO:0016564;GO:0032774;GO:0006473;GO:0006476;GO:0003677;GO:0051276;GO:0005634	DNA topological change;obsolete transcription repressor activity;RNA biosynthetic process;protein acetylation;protein deacetylation;DNA binding;chromosome organization;nucleus	10.01.09.05;11.02.03.04.03;11.02.03.04.05;11.02.03.04.07;11.04.05;14.07.04;16.03.01;10.01.02;42.10.03;70.10	DNA conformation modification (e.g. chromatin);transcription repression;enhancer/silencer interaction;posttranscriptional control;RNA topology;modification by acetylation, deacetylation;DNA binding;DNA topology;organization of chromosome structure;nucleus	None	Homo sapiens;Homo sapiens;Homo sapiens;Homo sapiens;Homo sapiens;Homo sapiens;Homo sapiens;Homo sapiens	Metastasis-associated protein MTA2;Methyl-CpG-binding domain protein 3;Histone-binding protein RBBP4;Histone deacetylase 1;Chromodomain-helicase-DNA-binding protein 4;Histone-binding protein RBBP7;Histone deacetylase 2;Methyl-CpG-binding domain protein 2	CHD4 is involved in dermatomyositis (PMID:9790534).	10444591	MTA2;MBD3;RBBP4;HDAC1;CHD4;RBBP7;HDAC2;MBD2	MeCP1 protein complex represses transcription through preferential binding, remodeling, and deacetylation of methylated nucleosomes.
63	Mitotic 14S cohesin 1 complex	Human	None	None	O60216;Q14683;Q8WVM7;Q9UQE7	5885;8243;10274;9126	MI:0019- coimmunoprecipitation	GO:0000279;GO:0007067;GO:0007059;GO:0051276;GO:0005694	M phase;mitotic nuclear division;chromosome segregation;chromosome organization;chromosome	10.03.01.01.11;10.03.04;10.03.04.05;10.01.02;42.10.03;70.10.03	M phase;nuclear and chromosomal cycle;chromosome segregation/division;DNA topology;organization of chromosome structure;chromosome	None	Homo sapiens;Homo sapiens;Homo sapiens;Homo sapiens	Double-strand-break repair protein rad21 homolog;Structural maintenance of chromosomes protein 1A;Cohesin subunit SA-1;Structural maintenance of chromosomes protein 3	None	11076961	RAD21;SMC1A;STAG1;SMC3	The results suggest that vertebrate cohesins are regulated by a novel prophase pathway which is distinct from the APC pathway that controls cohesins in yeast.
64	Mitotic 14S cohesin 2 complex	Human	None	None	O60216;Q14683;Q8N3U4;Q9UQE7	5885;8243;10735;9126	MI:0019- coimmunoprecipitation	GO:0000279;GO:0007067;GO:0051276;GO:0005634	M phase;mitotic nuclear division;chromosome organization;nucleus	10.03.01.01.11;10.01.02;42.10.03;70.10	M phase;DNA topology;organization of chromosome structure;nucleus	None	Homo sapiens;Homo sapiens;Homo sapiens;Homo sapiens	Double-strand-break repair protein rad21 homolog;Structural maintenance of chromosomes protein 1A;Cohesin subunit SA-2;Structural maintenance of chromosomes protein 3	None	11076961	RAD21;SMC1A;STAG2;SMC3	None
66	TRAP complex	Human	thyroid hormone receptor-associated protein complex	None	O60244;O75448;P10827;Q15648;Q93074;Q9NVC6;Q9Y2W1;Q9Y2X0	9282;9862;7067;5469;9968;9440;9967;10025	MI:0004- affinity chromatography technologies; MI:0047- far western blotting	GO:0016563;GO:0030545;GO:0009755;GO:0023052;GO:0005634	obsolete transcription activator activity;receptor regulator activity;hormone-mediated signaling pathway;signaling;nucleus	11.02.03.04.01;18.02.07;30.01.09.08;30.01.05;30.01.05.01.05;30.01.05.01.06;30.01.05.03;30.01.05.05.03;30.01.11;30.05.01.05;30.05.02;30.05.02.28;30.05.02.30;30.07;70.10	transcription activation;regulator of receptor activity;hormone mediated signal transduction;enzyme mediated signal transduction;tyrosine kinase;serine/threonine kinase;protease mediated signal transduction;trimeric G-protein mediated signal transduction;ligand-dependent nuclear receptors;interleukine receptor signalling pathway;non-enzymatic receptor mediated signalling;cadherin mediated signall…	None	Homo sapiens;Homo sapiens;Homo sapiens;Homo sapiens;Homo sapiens;Homo sapiens;Homo sapiens;Homo sapiens	Mediator of RNA polymerase II transcription subunit 14;Mediator of RNA polymerase II transcription subunit 24;Thyroid hormone receptor alpha;Mediator of RNA polymerase II transcription subunit 1;Mediator of RNA polymerase II transcription subunit 12;Mediator of RNA polymerase II transcription subunit 17;Thyroid hormone receptor-associated protein 3;Mediator of RNA polymerase II transcription subu…	None	8710870	MED14;MED24;THRA;MED1;MED12;MED17;THRAP3;MED16	The human thyroid hormone receptor-associated protein (TRAP) complex is a coactivator for nuclear receptors. Several identical subunits appear in protein complexes like DRIP/ARC, CRSP, NAT, PC2, SMCC and Mediator, indicating that unique classes of transcription activators may share common sets or subsets of cofactors.
67	AP4 adaptor complex	Human	None	None	O00189;Q9UPM8;Q9Y587;Q9Y6B7	9179;23431;11154;10717	MI:0019- coimmunoprecipitation; MI:0019- coimmunoprecipitation	GO:0006886;GO:0006605;GO:0015031;GO:0005515;GO:0006892;GO:0006897;GO:0030133;GO:0005794	intracellular protein transport;protein targeting;protein transport;protein binding;post-Golgi vesicle-mediated transport;endocytosis;transport vesicle;Golgi apparatus	14.04;14;20.01.10;16.01;18.01.07;20.09.07.06;20.09.18.09.01;42.09;70.09;70.08	protein targeting, sorting and translocation;PROTEIN FATE (folding, modification, destination);protein transport;protein binding;regulation by binding / dissociation;post Golgi transport;endocytosis;intracellular transport vesicles;intracellular transport vesicles;Golgi	None	Homo sapiens;Homo sapiens;Homo sapiens;Homo sapiens	AP-4 complex subunit mu-1;AP-4 complex subunit epsilon-1;AP-4 complex subunit sigma-1;AP-4 complex subunit beta-1	None	10436028	AP4M1;AP4E1;AP4S1;AP4B1	Adaptor protein complexes (APs) function as vesicle coat components in different membrane traffic pathways.
68	BCDX2 complex	Human	RAD51B-RAD51C-RAD51D-XRCC2 complex	None	O15315;O43502;O43543;O75771	5890;5889;7516;5892	MI:0004- affinity chromatography technologies; MI:0019- coimmunoprecipitation; MI:0027- cosedimentation	GO:0006281;GO:0006310;GO:0003677;GO:0005524;GO:0006974;GO:0005634	DNA repair;DNA recombination;DNA binding;ATP binding;cellular response to DNA damage stimulus;nucleus	10.01.05;10.01.05.01;10.01.05.03;16.03.01;16.19.03;32.01.09;70.10	DNA recombination and DNA repair;DNA repair;DNA recombination;DNA binding;ATP binding;DNA damage response;nucleus	None	Homo sapiens;Homo sapiens;Homo sapiens;Homo sapiens	DNA repair protein RAD51 homolog 2;DNA repair protein RAD51 homolog 3;DNA repair protein XRCC2;DNA repair protein RAD51 homolog 4	None	15141025	RAD51L1;RAD51C;XRCC2;RAD51L3	None
71	MRN complex (MRE11-RAD50-NBS1 complex)	Human	None	None	O60934;P49959;Q92878	4683;4361;10111	MI:0006- anti bait coimmunoprecipitation	GO:0006308;GO:0006281;GO:0000075;GO:0006974;GO:0005634	DNA catabolic process;DNA repair;cell cycle checkpoint;cellular response to DNA damage stimulus;nucleus	01.03.16;01.03.16.03;10.01.05;10.01.05.01;10.03.01.03;32.01.09;70.10	polynucleotide degradation;DNA degradation;DNA recombination and DNA repair;DNA repair;cell cycle checkpoints (checkpoints of morphogenesis, DNA-damage,-replication, mitotic phase and spindle);DNA damage response;nucleus	None	Homo sapiens;Homo sapiens;Homo sapiens	Nibrin;Double-strand break repair protein MRE11A;DNA repair protein RAD50	Rad50-MRE11-p95 protein complex is involved in Nijmegen breakage syndrome.	10612394	NBN;MRE11A;RAD50	The implication of hMre11/hRad50/p95 protein complex in NBS reveals a direct molecular link between DSB repair and cell cycle checkpoint functions.
72	R/M complex (RAD50-MRE11 complex)	Human	None	None	P49959;Q92878	4361;10111	MI:0071- molecular sieving	GO:0006308;GO:0006281;GO:0003677;GO:0006974;GO:0051276;GO:0005634	DNA catabolic process;DNA repair;DNA binding;cellular response to DNA damage stimulus;chromosome organization;nucleus	01.03.16;01.03.16.03;10.01.05;10.01.05.01;16.03.01;32.01.09;10.01.02;42.10.03;70.10	polynucleotide degradation;DNA degradation;DNA recombination and DNA repair;DNA repair;DNA binding;DNA damage response;DNA topology;organization of chromosome structure;nucleus	None	Homo sapiens;Homo sapiens	Double-strand break repair protein MRE11A;DNA repair protein RAD50	None	9651580	MRE11A;RAD50	Mre11 by itself has 3' to 5' exonuclease activity that is increased when Mre11 is in a complex with Rad50.
73	MRN complex (MRE11-RAD50-NBN complex)	Human	None	None	O60934;P49959;Q92878	4683;4361;10111	MI:0071- molecular sieving; MI:0413- electrophoretic mobility shift assay	GO:0006308;GO:0006281;GO:0000075;GO:0003677;GO:0006974;GO:0005634	DNA catabolic process;DNA repair;cell cycle checkpoint;DNA binding;cellular response to DNA damage stimulus;nucleus	01.03.16;01.03.16.03;10.01.05;10.01.05.01;10.03.01.03;16.03.01;32.01.09;70.10	polynucleotide degradation;DNA degradation;DNA recombination and DNA repair;DNA repair;cell cycle checkpoints (checkpoints of morphogenesis, DNA-damage,-replication, mitotic phase and spindle);DNA binding;DNA damage response;nucleus	None	Homo sapiens;Homo sapiens;Homo sapiens	Nibrin;Double-strand break repair protein MRE11A;DNA repair protein RAD50	None	10346816	NBN;MRE11A;RAD50	On nonhairpin DNA ends, ATP controls a switch in endonuclease specificity that allows Mre11/Rad50/Nbs1 to cleave a 3'-protruding strand at a double-/single-strand transition.
75	TSC1-TSC2 complex	Human	None	None	P49815;Q92574	7249;7248	MI:0007- anti tag coimmunoprecipitation	GO:0006417;GO:0006468;GO:0006470;GO:0046777	regulation of translation;protein phosphorylation;protein dephosphorylation;protein autophosphorylation	12.07;14.07.03	translational control;modification by phosphorylation, dephosphorylation, autophosphorylation	None	Homo sapiens;Homo sapiens	Tuberin;Hamartin	None	14651849	TSC2;TSC1	TSC1 and TSC2 form a functional complex and inhibit the phosphorylation of S6K and 4EBP1, two key regulators of translation.
80	Ubiquitin E3 ligase (Skp1A, Skp2, Cul1, Rbx1)	Human	Cul1-Rbx1-Skp1-Fbox protein Skp2 SCF ubiquitin ligase complex	None	P62877;P63208;Q13309;Q13616	9978;6500;6502;8454	MI:0114- x-ray crystallography	GO:0016567;GO:0016579;GO:0005634	protein ubiquitination;protein deubiquitination;nucleus	14.07.05;70.10	modification by ubiquitination, deubiquitination;nucleus	None	Homo sapiens;Homo sapiens;Homo sapiens;Homo sapiens	RING-box protein 1;S-phase kinase-associated protein 1;S-phase kinase-associated protein 2;Cullin-1	None	11961546	RBX1;SKP1;SKP2;CUL1	Ubiquitin E3 ligases covalently attach ubiquitin to a lysine residue on target proteins. The ubiquitin ligase is referred to as an E3 and operates in conjunction with an E1 ubiquitin-activating enzyme and an E2 ubiquitin-conjugating enzyme. Polyubiquitination marks proteins for degradation by the proteasome.
81	Ubiquitin E3 ligase (SKP1A, FBXW8, CUL7, RBX1)	Human	Cul7-Rbx1-Skp1-F-Fbx29 complex	None	P62877;P63208;Q14999;Q8N3Y1	9978;6500;9820;26259	MI:0004- affinity chromatography technologies	GO:0016567;GO:0016579	protein ubiquitination;protein deubiquitination	14.07.05	modification by ubiquitination, deubiquitination	None	Homo sapiens;Homo sapiens;Homo sapiens;Homo sapiens	RING-box protein 1;S-phase kinase-associated protein 1;Cullin-7;F-box/WD repeat-containing protein 8	None	12481031	RBX1;SKP1;CUL7;FBXW8	Ubiquitin E3 ligases covalently attach ubiquitin to a lysine residue on a target protein. Polyubiquitination marks proteins for degradation by the proteasome.
86	NUMAC complex (nucleosomal methylation activator complex)	Human	CARM1-associated complex	None	O14497;P51532;P60709;Q12824;Q86X55;Q8TAQ2;Q92922;Q969G3;Q96GM5;Q96KG9	8289;6597;60;6598;10498;6601;6599;6605;6602;57410	MI:0004- affinity chromatography technologies; MI:0029- cosedimentation through density gradients	GO:0006265;GO:0016563;GO:0018126;GO:0006479;GO:0003677;GO:0009755;GO:0023052;GO:0051276;GO:0005634	DNA topological change;obsolete transcription activator activity;protein hydroxylation;protein methylation;DNA binding;hormone-mediated signaling pathway;signaling;chromosome organization;nucleus	10.01.09.05;11.02.03.04.01;14.07.09;16.03.01;30.01.09.08;30.01.05;30.01.05.01.05;30.01.05.01.06;30.01.05.03;30.01.05.05.03;30.01.11;30.05.01.05;30.05.02;30.05.02.28;30.05.02.30;30.07;10.01.02;42.10.03;70.10	DNA conformation modification (e.g. chromatin);transcription activation;posttranslational modification of amino acids (e.g. hydroxylation, methylation);DNA binding;hormone mediated signal transduction;enzyme mediated signal transduction;tyrosine kinase;serine/threonine kinase;protease mediated signal transduction;trimeric G-protein mediated signal transduction;ligand-dependent nuclear receptors;i…	None	Homo sapiens;Homo sapiens;Homo sapiens;Homo sapiens;Homo sapiens;Homo sapiens;Homo sapiens;Homo sapiens;Homo sapiens;Homo sapiens	AT-rich interactive domain-containing protein 1A;Probable global transcription activator SNF2L4;Actin, cytoplasmic 1;SWI/SNF-related matrix-associated actin-dependent regulator of chromatin subfamily B member 1;Histone-arginine methyltransferase CARM1;SWI/SNF complex subunit SMARCC2;SWI/SNF complex subunit SMARCC1;SWI/SNF-related matrix-associated actin-dependent regulator of chromatin subfamily …	None	14729568	ARID1A;SMARCA4;ACTB;SMARCB1;CARM1;SMARCC2;SMARCC1;SMARCE1;SMARCD1;SCYL1	In the NUMAC complex, the methylase, CARM1, acquires the ability to covalently modify nucleosomal histones.
87	Nup 107-160 subcomplex	Human	NPC subcomplex	None	P52948;P55735;P57740;Q12769;Q8NFH3;Q8NFH4;Q8WUM0;Q96EE3;Q9BW27	4928;6396;57122;23279;348995;79023;55746;81929;79902	MI:0019- coimmunoprecipitation; MI:0029- cosedimentation through density gradients	GO:0015031;GO:0008565;GO:0006810;GO:0051169;GO:0000775	protein transport;protein transporter activity;transport;nuclear transport;chromosome, centromeric region	14;14.04;20.01.10;20;20.03.01.05;20.03.25;20.09.05;20.09.18;20.09.01;70.10.04	PROTEIN FATE (folding, modification, destination);protein targeting, sorting and translocation;protein transport;CELLULAR TRANSPORT, TRANSPORT FACILITIES AND TRANSPORT ROUTES;nuclear pore forming protein;ABC transporters;non-vesicular ER transport;cellular import;nuclear transport;centromere / kinetochore	None	Homo sapiens;Homo sapiens;Homo sapiens;Homo sapiens;Homo sapiens;Homo sapiens;Homo sapiens;Homo sapiens;Homo sapiens	Nuclear pore complex protein Nup98-Nup96;Protein SEC13 homolog;Nuclear pore complex protein Nup107;Nuclear pore complex protein Nup160;Nucleoporin Nup43;Nucleoporin Nup37;Nuclear pore complex protein Nup133;Nucleoporin SEH1-like;Nucleoporin NUP85	None	15146057	NUP98;SEC13;NUP107;NUP160;NUP43;NUP37;NUP133;SEH1L;NUP85	All trafficking of macromolecules between the cytoplasm and the nucleus occurs through nuclear pore complexes (NPCs), which are supramolecular assemblies at points of fusion between the inner and outer nuclear membranes. NPCs are composed of an eightfold symmetric spoke-ring complex, cytoplasmic fibers, and a nuclear basket.
89	Sec6/8 exocyst complex	Human	None	None	O00471;O60645;Q8IYI6;Q8TAG9;Q96A65;Q96KP1;Q9NV70;Q9UPT5	10640;11336;149371;54536;60412;55770;55763;23265	MI:0004- affinity chromatography technologies	GO:0015031;GO:0008565;GO:0006887	protein transport;protein transporter activity;exocytosis	14;14.04;20.01.10;20.09.16.09;20.09.16.09.03	PROTEIN FATE (folding, modification, destination);protein targeting, sorting and translocation;protein transport;vesicular cellular export;exocytosis	None	Homo sapiens;Homo sapiens;Homo sapiens;Homo sapiens;Homo sapiens;Homo sapiens;Homo sapiens;Homo sapiens	Exocyst complex component 5;Exocyst complex component 3;Exocyst complex component 8;Exocyst complex component 6;Exocyst complex component 4;Exocyst complex component 2;Exocyst complex component 1;Exocyst complex component 7	None	11493706	EXOC5;EXOC3;EXOC8;EXOC6;EXOC4;EXOC2;EXOC1;EXOC7	None
91	FA complex (Fanconi anemia complex), cytoplasmic	Human	None	None	O15287;O15360;Q00597;Q9NPI8	2189;2175;2176;2188	MI:0004- affinity chromatography technologies	GO:0016567;GO:0016579;GO:0006974;GO:0005737	protein ubiquitination;protein deubiquitination;cellular response to DNA damage stimulus;cytoplasm	14.07.05;32.01.09;70.03	modification by ubiquitination, deubiquitination;DNA damage response;cytoplasm	None	Homo sapiens;Homo sapiens;Homo sapiens;Homo sapiens	Fanconi anemia group G protein, ;Fanconi anemia group A protein, ;Fanconi anemia group C protein, ;Fanconi anemia group F protein,	FA complex is involved in Fanconi anemia (FA) disease.	15082718	FANCG;FANCA;FANCC;FANCF	None
92	CD28-transactivation complex	Human	None	None	P10747;P19338	940;4691	MI:0004- affinity chromatography technologies	GO:0006352;GO:2001141;GO:0006355;GO:0005634	DNA-templated transcription, initiation;regulation of RNA biosynthetic process;regulation of transcription, DNA-templated;nucleus	11.02.03.01.01;11.02.03.04;70.10	transcription initiation;transcriptional control;nucleus	None	Homo sapiens;Homo sapiens	T-cell-specific surface glycoprotein CD28;Nucleolin	None	12324461	CD28;NCL	None
93	Anaphase-promoting complex	Human	APC; cyclosome	None	P30260;Q13042;Q9H1A4;Q9UJX2;Q9UJX3;Q9UJX4;Q9UJX5;Q9UJX6	996;8881;64682;8697;51434;51433;29945;29882	MI:0019- coimmunoprecipitation	GO:0000278;GO:0051726;GO:0016567;GO:0016579;GO:0005515;GO:0005634	mitotic cell cycle;regulation of cell cycle;protein ubiquitination;protein deubiquitination;protein binding;nucleus	10.03.01;10.03.01.01;14.07.05;16.01;18.01.07;70.10	mitotic cell cycle and cell cycle control;mitotic cell cycle;modification by ubiquitination, deubiquitination;protein binding;regulation by binding / dissociation;nucleus	None	Homo sapiens;Homo sapiens;Homo sapiens;Homo sapiens;Homo sapiens;Homo sapiens;Homo sapiens;Homo sapiens	Cell division cycle protein 27 homolog;Cell division cycle protein 16 homolog;Anaphase-promoting complex subunit 1;Cell division cycle protein 23 homolog;Anaphase-promoting complex subunit 7;Anaphase-promoting complex subunit 5;Anaphase-promoting complex subunit 4;Anaphase-promoting complex subunit 2	None	9469815	CDC27;CDC16;ANAPC1;CDC23;ANAPC7;ANAPC5;ANAPC4;ANAPC2	The initiation of anaphase and exit from mitosis depend on a multi-subunit ubiquitination complex called the anaphase-promoting complex (APC)1 or cyclosome. The APC ubiquitinates proteins such as Pds1 in budding yeast and Cut2 in fission yeast whose subsequent degradation by the 26 S proteasome is essential for the initiation of sister chromatid separation at the metaphase-anaphase transition. La…
94	ATP-utilizing chromatin assembly and remodeling factor (hACF) complex	Human	None	None	O60264;Q9NRL2	8467;11177	MI:0019- coimmunoprecipitation; MI:0004- affinity chromatography technologies	GO:0006265;GO:2001141;GO:0006355;GO:0051276;GO:0005634	DNA topological change;regulation of RNA biosynthetic process;regulation of transcription, DNA-templated;chromosome organization;nucleus	10.01.09.05;11.02.03.04;10.01.02;42.10.03;70.10	DNA conformation modification (e.g. chromatin);transcriptional control;DNA topology;organization of chromosome structure;nucleus	None	Homo sapiens;Homo sapiens	SWI/SNF-related matrix-associated actin-dependent regulator of chromatin subfamily A member 5;Bromodomain adjacent to zinc finger domain protein 1A	None	10747848	SMARCA5;BAZ1A	The hACF complex also possesses ATP-dependent nucleosome remodeling and spacing activities.
95	Ku antigen-NARG1 complex	Human	OCFRE-binding complex	MC3T3-E1 cells	P12956;P13010;Q9BXJ9	2547;7520;80155	MI:0004- affinity chromatography technologies	GO:2001141;GO:0006355;GO:0003677	regulation of RNA biosynthetic process;regulation of transcription, DNA-templated;DNA binding	11.02.03.04;16.03.01	transcriptional control;DNA binding	None	Homo sapiens;Homo sapiens;Homo sapiens	ATP-dependent DNA helicase 2 subunit 1;ATP-dependent DNA helicase 2 subunit 2;NMDA receptor-regulated protein 1	None	12145306	XRCC6;XRCC5;NARG1	This complex regulates osteocalcin gene expression.
96	Anaphase-promoting complex	Human	APC; cyclosome	None	P30260;Q13042;Q9H1A4;Q9UJX2;Q9UJX3;Q9UJX4;Q9UJX5;Q9UJX6;Q9UM13	996;8881;64682;8697;51434;51433;29945;29882;10393	MI:0019- coimmunoprecipitation	GO:0000278;GO:0051726;GO:0016567;GO:0016579;GO:0005515;GO:0005634	mitotic cell cycle;regulation of cell cycle;protein ubiquitination;protein deubiquitination;protein binding;nucleus	10.03.01;10.03.01.01;14.07.05;16.01;18.01.07;70.10	mitotic cell cycle and cell cycle control;mitotic cell cycle;modification by ubiquitination, deubiquitination;protein binding;regulation by binding / dissociation;nucleus	None	Homo sapiens;Homo sapiens;Homo sapiens;Homo sapiens;Homo sapiens;Homo sapiens;Homo sapiens;Homo sapiens;Homo sapiens	Cell division cycle protein 27 homolog;Cell division cycle protein 16 homolog;Anaphase-promoting complex subunit 1;Cell division cycle protein 23 homolog;Anaphase-promoting complex subunit 7;Anaphase-promoting complex subunit 5;Anaphase-promoting complex subunit 4;Anaphase-promoting complex subunit 2;Anaphase-promoting complex subunit 10	None	10318877	CDC27;CDC16;ANAPC1;CDC23;ANAPC7;ANAPC5;ANAPC4;ANAPC2;ANAPC10	The initiation of anaphase and exit from mitosis depend on a multi-subunit ubiquitination complex called the anaphase-promoting complex (APC)1 or cyclosome. The APC ubiquitinates proteins such as Pds1 in budding yeast and Cut2 in fission yeast whose subsequent degradation by the 26 S proteasome is essential for the initiation of sister chromatid separation at the metaphase-anaphase transition. La…
98	p300-MDM2-p53 protein complex	Human	None	None	P04637;Q00987;Q09472	7157;4193;2033	MI:0091- chromatography technologies	GO:2001141;GO:0006355;GO:0030234;GO:0050790;GO:0005634	regulation of RNA biosynthetic process;regulation of transcription, DNA-templated;enzyme regulator activity;regulation of catalytic activity;nucleus	11.02.03.04;18.02.01;70.10	transcriptional control;enzymatic activity regulation / enzyme regulator;nucleus	None	Homo sapiens;Homo sapiens;Homo sapiens	Cellular tumor antigen p53, ;E3 ubiquitin-protein ligase Mdm2;Histone acetyltransferase p300	None	11070080	TP53;MDM2;EP300	None
100	hNURF complex	Human	None	None	P28370;Q09028;Q12830;Q16576	6594;5928;2186;5931	MI:0071- molecular sieving; MI:0226- ion exchange chromatography	GO:0006265;GO:2001141;GO:0006355;GO:0022008;GO:0048699;GO:0051276;GO:0030182;GO:0005634	DNA topological change;regulation of RNA biosynthetic process;regulation of transcription, DNA-templated;neurogenesis;generation of neurons;chromosome organization;neuron differentiation;nucleus	10.01.09.05;11.02.03.04;41.05.13;10.01.02;42.10.03;43.03.13;70.10	DNA conformation modification (e.g. chromatin);transcriptional control;neurogenesis;DNA topology;organization of chromosome structure;neuron;nucleus	None	Homo sapiens;Homo sapiens;Homo sapiens;Homo sapiens	Probable global transcription activator SNF2L1;Histone-binding protein RBBP4;Nucleosome-remodeling factor subunit BPTF;Histone-binding protein RBBP7	None	14609955	SMARCA1;RBBP4;BPTF;RBBP7	NURF is a member of the ISWI-containing chromatin remodeling complexes.
103	RNA polymerase II holoenzyme complex	Human	None	None	O15514;P13984;P18074;P19387;P19388;P19447;P20226;P24928;P29083;P29084;P30876;P32780;P35269;P36954;P52434;P52435;P53803;P61218;P62487;P62875;Q00403;Q13888;Q13889;Q92759	5433;2963;2068;5432;5434;2071;6908;5430;2960;2961;5431;2965;2962;5438;5437;5439;5440;5435;5436;5441;2959;2966;2967;2968	MI:0004- affinity chromatography technologies	GO:0006351;GO:0003677;GO:0005634	transcription, DNA-templated;DNA binding;nucleus	11;11.02;11.02.03.01;16.03.01;70.10	TRANSCRIPTION;RNA synthesis;general transcription activities;DNA binding;nucleus	None	Homo sapiens;Homo sapiens;Homo sapiens;Homo sapiens;Homo sapiens;Homo sapiens;Homo sapiens;Homo sapiens;Homo sapiens;Homo sapiens;Homo sapiens;Homo sapiens;Homo sapiens;Homo sapiens;Homo sapiens;Homo sapiens;Homo sapiens;Homo sapiens;Homo sapiens;Homo sapiens;Homo sapiens;Homo sapiens;Homo sapiens;Homo sapiens	DNA-directed RNA polymerase II subunit RPB4;General transcription factor IIF subunit 2;TFIIH basal transcription factor complex helicase subunit;DNA-directed RNA polymerase II subunit RPB3;DNA-directed RNA polymerases I, II, and III subunit RPABC1;TFIIH basal transcription factor complex helicase XPB subunit;TATA-box-binding protein;DNA-directed RNA polymerase II subunit RPB1;General transcriptio…	None	9305922	POLR2D;GTF2F2;ERCC2;POLR2C;POLR2E;ERCC3;TBP;POLR2A;GTF2E1;GTF2E2;POLR2B;GTF2H1;GTF2F1;POLR2I;POLR2H;POLR2J;POLR2K;POLR2F;POLR2G;POLR2L;GTF2B;GTF2H2;GTF2H3;GTF2H4	None
104	RNA polymerase II core complex	Human	None	None	O15514;P19387;P19388;P24928;P30876;P36954;P52434;P52435;P53803;P61218;P62487;P62875	5433;5432;5434;5430;5431;5438;5437;5439;5440;5435;5436;5441	MI:0004- affinity chromatography technologies	GO:0006351;GO:0003677;GO:0005634	transcription, DNA-templated;DNA binding;nucleus	11;11.02;11.02.03.01;16.03.01;70.10	TRANSCRIPTION;RNA synthesis;general transcription activities;DNA binding;nucleus	None	Homo sapiens;Homo sapiens;Homo sapiens;Homo sapiens;Homo sapiens;Homo sapiens;Homo sapiens;Homo sapiens;Homo sapiens;Homo sapiens;Homo sapiens;Homo sapiens	DNA-directed RNA polymerase II subunit RPB4;DNA-directed RNA polymerase II subunit RPB3;DNA-directed RNA polymerases I, II, and III subunit RPABC1;DNA-directed RNA polymerase II subunit RPB1;DNA-directed RNA polymerase II subunit RPB2;DNA-directed RNA polymerase II subunit RPB9;DNA-directed RNA polymerases I, II, and III subunit RPABC3;DNA-directed RNA polymerase II subunit RPB11-a;DNA-directed R…	None	9852112	POLR2D;POLR2C;POLR2E;POLR2A;POLR2B;POLR2I;POLR2H;POLR2J;POLR2K;POLR2F;POLR2G;POLR2L	None
105	Polycomb repressive complex 2 (PRC 2)	Human	None	None	O75530;Q09028;Q15022;Q15910;Q16576	8726;5928;23512;2146;5931	MI:0096- pull down; MI:0069- mass spectrometry studies of complexes	GO:0006265;GO:0016564;GO:0032774;GO:0018126;GO:0006479;GO:0051276;GO:0005634	DNA topological change;obsolete transcription repressor activity;RNA biosynthetic process;protein hydroxylation;protein methylation;chromosome organization;nucleus	10.01.09.05;11.02.03.04.03;11.02.03.04.05;11.02.03.04.07;11.04.05;14.07.09;10.01.02;42.10.03;70.10	DNA conformation modification (e.g. chromatin);transcription repression;enhancer/silencer interaction;posttranscriptional control;RNA topology;posttranslational modification of amino acids (e.g. hydroxylation, methylation);DNA topology;organization of chromosome structure;nucleus	None	Homo sapiens;Homo sapiens;Homo sapiens;Homo sapiens;Homo sapiens	Polycomb protein EED, ;Histone-binding protein RBBP4;Polycomb protein SUZ12;Histone-lysine N-methyltransferase EZH2, ;Histone-binding protein RBBP7	PRC complexes are overexpressed in breast, colon, and prostate cancers.	12435631	EED;RBBP4;SUZ12;EZH2;RBBP7	Polycomb repressive complexes are required to maintain the transcriptionally repressive state of many genes, including Hox genes, throughout development. They are methylating histones at lysine residues. PRC4 methylates preferentially the histone H1b isoform, whereas PRC2 methylated preferentially the histone H1d isoform. The PRC3 complex exclusively targets methylation of histone H3-K27, and the…
107	TFIIH transcription factor complex	Human	None	None	P18074;P19447;P32780;P50613;P51946;P51948;Q13888;Q13889;Q92759	2068;2071;2965;1022;902;4331;2966;2967;2968	MI:0004- affinity chromatography technologies	GO:0006794;GO:0006796;GO:0006281;GO:0007049;GO:0006351;GO:2001141;GO:0006355;GO:0006464;GO:0030234;GO:0050790;GO:0005634	phosphorus utilization;phosphate-containing compound metabolic process;DNA repair;cell cycle;transcription, DNA-templated;regulation of RNA biosynthetic process;regulation of transcription, DNA-templated;cellular protein modification process;enzyme regulator activity;regulation of catalytic activity;nucleus	01.04;10.01.05;10.01.05.01;10;10.03;10.03.01.01.02;11;11.02;11.02.03.01;11.02.03.04;14;14.07;18.01.01;18.02.01;70.10	phosphate metabolism;DNA recombination and DNA repair;DNA repair;CELL CYCLE AND DNA PROCESSING;cell cycle;G1/G0 transition, mitotic exit;TRANSCRIPTION;RNA synthesis;general transcription activities;transcriptional control;PROTEIN FATE (folding, modification, destination);protein modification;regulation by modification;enzymatic activity regulation / enzyme regulator;nucleus	None	Homo sapiens;Homo sapiens;Homo sapiens;Homo sapiens;Homo sapiens;Homo sapiens;Homo sapiens;Homo sapiens;Homo sapiens	TFIIH basal transcription factor complex helicase subunit;TFIIH basal transcription factor complex helicase XPB subunit;General transcription factor IIH subunit 1;Cell division protein kinase 7;Cyclin-H;CDK-activating kinase assembly factor MAT1;General transcription factor IIH subunit 2;General transcription factor IIH subunit 3;General transcription factor IIH subunit 4	None	9852112	ERCC2;ERCC3;GTF2H1;CDK7;CCNH;MNAT1;GTF2H2;GTF2H3;GTF2H4	Transcription factor IIH (TFIIH) is a multisubunit complex required for transcription and for DNA nucleotide excision repair.
112	Prefoldin complex	Human	None	None	O15212;O60925;P61758;Q99471;Q9NQP4;Q9UHV9	10471;5201;7411;5204;5203;5202	MI:0413- electrophoretic mobility shift assay; MI:0040- electron microscopy; MI:0071- molecular sieving	GO:0050821;GO:0006457;GO:0007010	protein stabilization;protein folding;cytoskeleton organization	14.01;14;42.04	protein folding and stabilization;PROTEIN FATE (folding, modification, destination);cytoskeleton/structural proteins	None	Homo sapiens;Homo sapiens;Homo sapiens;Homo sapiens;Homo sapiens;Homo sapiens	Prefoldin subunit 6;Prefoldin subunit 1;Prefoldin subunit 3;Prefoldin subunit 5;Prefoldin subunit 4;Prefoldin subunit 2	None	12456645	PFDN6;PFDN1;VBP1;PFDN5;PFDN4;PFDN2	None
114	SNAPc (small nuclear RNA-activating protein) complex	Human	PTF	None	O75971;Q13487;Q16533;Q5SXM2;Q92966	10302;6618;6617;6621;6619	MI:0019- coimmunoprecipitation	GO:2001141;GO:0006355;GO:0005515;GO:0003677;GO:0051098;GO:0005515;GO:0051090;GO:0005634	regulation of RNA biosynthetic process;regulation of transcription, DNA-templated;protein binding;DNA binding;regulation of binding;protein binding;regulation of sequence-specific DNA binding transcription factor activity;nucleus	11.02.03.04;16.01;18.01.07;16.03.01;18.02.09;70.10	transcriptional control;protein binding;regulation by binding / dissociation;DNA binding;regulator of transcription factor;nucleus	None	Homo sapiens;Homo sapiens;Homo sapiens;Homo sapiens;Homo sapiens	snRNA-activating protein complex subunit 5;snRNA-activating protein complex subunit 2;snRNA-activating protein complex subunit 1;snRNA-activating protein complex subunit 4;snRNA-activating protein complex subunit 3	None	11056176	SNAPC5;SNAPC2;SNAPC1;SNAPC4;SNAPC3	Additional information about the constituents of the SNAPc complex is given in PMID:7715707 and PMID:9732265.
115	Polycomb repressive complex 1 (PRC1, hPRC-H)	Human	None	None	O00257;O60264;P08107;P35226;P78364;Q06587;Q14781;Q8IXK0;Q8NDX5;Q96GD3;Q99496;Q9HC52	8535;8467;None;648;1911;6015;84733;1912;80012;22955;6045;57332	MI:0004- affinity chromatography technologies	GO:0006265;GO:0016564;GO:0032774;GO:0018126;GO:0006479;GO:0051276;GO:0005634	DNA topological change;obsolete transcription repressor activity;RNA biosynthetic process;protein hydroxylation;protein methylation;chromosome organization;nucleus	10.01.09.05;11.02.03.04.03;11.02.03.04.05;11.02.03.04.07;11.04.05;14.07.09;10.01.02;42.10.03;70.10	DNA conformation modification (e.g. chromatin);transcription repression;enhancer/silencer interaction;posttranscriptional control;RNA topology;posttranslational modification of amino acids (e.g. hydroxylation, methylation);DNA topology;organization of chromosome structure;nucleus	None	Homo sapiens;Homo sapiens;Homo sapiens;Homo sapiens;Homo sapiens;Homo sapiens;Homo sapiens;Homo sapiens;Homo sapiens;Homo sapiens;Homo sapiens;Homo sapiens	E3 SUMO-protein ligase CBX4, ;SWI/SNF-related matrix-associated actin-dependent regulator of chromatin subfamily A member 5;Heat shock 70 kDa protein 1;Polycomb complex protein BMI-1, ;Polyhomeotic-like protein 1, ;E3 ubiquitin-protein ligase RING1, ;Chromobox protein homolog 2;Polyhomeotic-like protein 2;Polyhomeotic-like protein 3;Polycomb protein SCMH1;E3 ubiquitin-protein ligase RING2;Chromob…	None	12167701	CBX4;SMARCA5;HSPA1A;BMI1;PHC1;RING1;CBX2;PHC2;PHC3;SCMH1;RNF2;CBX8	Polycomb repressive complexes are required to maintain the transcriptionally repressive state of many genes, including Hox genes, throughout development. PcG PRC1 complex acts via chromatin remodeling and modification of histones. hPRC-H apparently represents not a single complex but rather a mixture of highly related complexes, here exemplified by the M33F and Bmi1F M2 eluates. The identified be…
116	Polycomb repressive complex 1 (PRC1, hPRC-H)	Human	None	None	O00257;O60264;P08107;P25490;P35226;P78364;Q06587;Q14781;Q8IXK0;Q8NDX5;Q96GD3;Q99496;Q9HC52	8535;8467;None;7528;648;1911;6015;84733;1912;80012;22955;6045;57332	MI:0004- affinity chromatography technologies	GO:0006265;GO:0016564;GO:0032774;GO:0018126;GO:0006479;GO:0051276;GO:0005634	DNA topological change;obsolete transcription repressor activity;RNA biosynthetic process;protein hydroxylation;protein methylation;chromosome organization;nucleus	10.01.09.05;11.02.03.04.03;11.02.03.04.05;11.02.03.04.07;11.04.05;14.07.09;10.01.02;42.10.03;70.10	DNA conformation modification (e.g. chromatin);transcription repression;enhancer/silencer interaction;posttranscriptional control;RNA topology;posttranslational modification of amino acids (e.g. hydroxylation, methylation);DNA topology;organization of chromosome structure;nucleus	None	Homo sapiens;Homo sapiens;Homo sapiens;Homo sapiens;Homo sapiens;Homo sapiens;Homo sapiens;Homo sapiens;Homo sapiens;Homo sapiens;Homo sapiens;Homo sapiens;Homo sapiens	E3 SUMO-protein ligase CBX4, ;SWI/SNF-related matrix-associated actin-dependent regulator of chromatin subfamily A member 5;Heat shock 70 kDa protein 1;Transcriptional repressor protein YY1, ;Polycomb complex protein BMI-1, ;Polyhomeotic-like protein 1, ;E3 ubiquitin-protein ligase RING1, ;Chromobox protein homolog 2;Polyhomeotic-like protein 2;Polyhomeotic-like protein 3;Polycomb protein SCMH1;E…	None	12167701	CBX4;SMARCA5;HSPA1A;YY1;BMI1;PHC1;RING1;CBX2;PHC2;PHC3;SCMH1;RNF2;CBX8	Polycomb repressive complexes are required to maintain the transcriptionally repressive state of many genes, including Hox genes, throughout development. PcG PRC1 complex acts via chromatin remodeling and modification of histones. hPRC-H apparently represents not a single complex but rather a mixture of highly related complexes, here exemplified by the Hi-Trap S eluate. The identified beta-tubuli…
117	GPR56-CD81-Galphaq/11-Gbeta complex	Human	None	None	P16520;P29992;P50148;P60033;P62873;P62879;Q9HAV0;Q9Y653	2784;2767;2776;975;2782;2783;59345;9289	MI:0019- coimmunoprecipitation	GO:0023052	signaling	30.01.05;30.01.05.01.05;30.01.05.01.06;30.01.05.03;30.01.05.05.03;30.01.11;30.05.01.05;30.05.02;30.05.02.28;30.05.02.30;30.07	enzyme mediated signal transduction;tyrosine kinase;serine/threonine kinase;protease mediated signal transduction;trimeric G-protein mediated signal transduction;ligand-dependent nuclear receptors;interleukine receptor signalling pathway;non-enzymatic receptor mediated signalling;cadherin mediated signalling pathway;ion channel mediated signalling pathway;regulation of signal transduction	None	Homo sapiens;Homo sapiens;Homo sapiens;Homo sapiens;Homo sapiens;Homo sapiens;Homo sapiens;Homo sapiens	Guanine nucleotide-binding protein ;Guanine nucleotide-binding protein subunit alpha-11;Guanine nucleotide-binding protein ;CD81 antigen;Guanine nucleotide-binding protein ;Guanine nucleotide-binding protein ;Guanine nucleotide-binding protein subunit beta-4;G-protein coupled receptor 56	None	15004227	GNB3;GNA11;GNAQ;CD81;GNB1;GNB2;GNB4;GPR56	The central role of CD81 (and CD9 when present) suggests possible scaffolding functions for CD81 and CD9 in GPR56 signaling.
118	GPI-GnT activity complex	Human	None	None	P37287;Q14442;Q92535;Q9BRB3	5277;5283;5279;9091	MI:0004- affinity chromatography technologies	GO:0006644;GO:0008654;GO:0009395;GO:0005783	phospholipid metabolic process;phospholipid biosynthetic process;phospholipid catabolic process;endoplasmic reticulum	01.06.02.01;70.07	phospholipid metabolism;endoplasmic reticulum	None	Homo sapiens;Homo sapiens;Homo sapiens;Homo sapiens	Phosphatidylinositol N-acetylglucosaminyltransferase subunit A;Phosphatidylinositol N-acetylglucosaminyltransferase subunit H;Phosphatidylinositol N-acetylglucosaminyltransferase subunit C;Phosphatidylinositol N-acetylglucosaminyltransferase subunit Q	None	9463366	PIGA;PIGH;PIGC;PIGQ	This protein complex has GPI-GlcNAc transferase (GPI-GnT) activity in vitro.
120	Lymphotoxin beta receptor complex	Human	None	None	P01374;P36941;Q06643	4049;4055;4050	MI:0019- coimmunoprecipitation	GO:0007166;GO:0006915	cell surface receptor signaling pathway;apoptotic process	30.05;40.10.02;40.10.02.02;40.10.02.03	transmembrane signal transduction;apoptosis (type I programmed cell death);apoptotic program;induction of apoptosis	None	Homo sapiens;Homo sapiens;Homo sapiens	Lymphotoxin-alpha;Tumor necrosis factor receptor superfamily member 3, Precursor; ;Lymphotoxin-beta	None	9122217	LTA;LTBR;LTB	The binding of heterotrimeric lymphotoxin, LT alpha1 beta2, to the LTbeta receptor (LTbeta R), a member of the tumor necrosis factor receptor (TNFR) superfamily, induces nuclear factor kappaB (NF-kappaB) activation and cell death in HT29 adenocarcinoma cells.
123	Rnase/Mrp complex	Human	None	None	O75817;O75818;O95059;O95707;P78345;P78346;Q969H6;Q99575;Q9BUL9;Q9H633	10248;10799;11102;10775;10557;10556;51367;10940;54913;79897	MI:0096- pull down	GO:0006401;GO:0006364;GO:0003723;GO:0005634	RNA catabolic process;rRNA processing;RNA binding;nucleus	01.03.16;01.03.16.01;11.04.01;16.03.03;70.10	polynucleotide degradation;RNA degradation;rRNA processing;RNA binding;nucleus	None	Homo sapiens;Homo sapiens;Homo sapiens;Homo sapiens;Homo sapiens;Homo sapiens;Homo sapiens;Homo sapiens;Homo sapiens;Homo sapiens	Ribonuclease P protein subunit p20;Ribonuclease P protein subunit p40;Ribonuclease P protein subunit p14;Ribonuclease P protein subunit p29;Ribonuclease P protein subunit p38;Ribonuclease P protein subunit p30;Ribonuclease P/MRP protein subunit POP5;Ribonucleases P/MRP protein subunit POP1;Ribonuclease P protein subunit p25;Ribonuclease P protein subunit p21	None	15096576	POP7;RPP40;RPP14;POP4;RPP38;RPP30;POP5;POP1;RPP25;RPP21	RNase MRP is involved in the processing of pre-rRNA and the generation of RNA primers for mitochondrial DNA replication.
126	CCT micro-complex	Human	None	None	P17987;P40227;P48643;P49368;P50990;P50991;P78371;Q99832	6950;908;22948;7203;10694;10575;10576;10574	MI:0029- cosedimentation through density gradients; MI:0047- far western blotting	GO:0050821;GO:0006457;GO:0005515;GO:0005524;GO:0005737	protein stabilization;protein folding;protein binding;ATP binding;cytoplasm	14.01;14;16.01;18.01.07;16.19.03;70.03	protein folding and stabilization;PROTEIN FATE (folding, modification, destination);protein binding;regulation by binding / dissociation;ATP binding;cytoplasm	None	Homo sapiens;Homo sapiens;Homo sapiens;Homo sapiens;Homo sapiens;Homo sapiens;Homo sapiens;Homo sapiens	T-complex protein 1 subunit alpha;T-complex protein 1 subunit zeta;T-complex protein 1 subunit epsilon;T-complex protein 1 subunit gamma;T-complex protein 1 subunit theta;T-complex protein 1 subunit delta;T-complex protein 1 subunit beta;T-complex protein 1 subunit eta	None	9250675	CCT1;CCT6A;CCT5;CCT3;CCT8;CCT4;CCT2;CCT7	The chaperonins are a family of molecular chaperones involved in protein folding, assembly and transport. The chaperonin-containing TCP-1 (CCT) is abundant in eukaryotic cytosol. CCT micro-complexes have mol. wts ranging from 120 to 250 kDa and are present in cells at lower abundance (<5%) as compared with intact CCT.
127	NDC80 kinetochore complex	Human	None	None	O14777;Q8NBT2;Q9BZD4;Q9HBM1	10403;147841;83540;57405	MI:0019- coimmunoprecipitation	GO:0000278;GO:0007059;GO:0000775	mitotic cell cycle;chromosome segregation;chromosome, centromeric region	10.03.01;10.03.01.01;10.03.04;10.03.04.05;70.10.04	mitotic cell cycle and cell cycle control;mitotic cell cycle;nuclear and chromosomal cycle;chromosome segregation/division;centromere / kinetochore	None	Homo sapiens;Homo sapiens;Homo sapiens;Homo sapiens	Kinetochore protein NDC80 homolog;Kinetochore protein Spc24;Kinetochore protein Nuf2;Kinetochore protein Spc25	None	14699129	NDC80;SPC24;NUF2;SPC25	Components of the conserved NDC80 complex are required for chromosome congression, and their disruption results in mitotic arrest accompanied by multiple spindle aberrations. hSPC25 is an essential kinetochore component that plays a significant role in proper execution of mitotic events.
129	PIDDsome complex	Human	None	None	P42575;P78560;Q9HB75	835;8738;55367	MI:0019- coimmunoprecipitation	GO:0006919;GO:0006915	activation of cysteine-type endopeptidase activity involved in apoptotic process;apoptotic process	40.10.02.02.02;40.10.02;40.10.02.02;40.10.02.03	caspase activation;apoptosis (type I programmed cell death);apoptotic program;induction of apoptosis	None	Homo sapiens;Homo sapiens;Homo sapiens	Caspase-2;Death domain-containing protein CRADD, ;Leucine-rich repeat and death domain-containing protein	PIDDsome is involved in caspase-2 dependent TSA-induced cell death in prostate cancer cell lines (PMID:17110788).	15073321	CASP2;CRADD;LRDD	None
138	Telosome complex	Human	telomere-associated protein complex	None	P54274;Q15554;Q96AP0;Q9BSI4;Q9NUX5;Q9NYB0	7013;7014;65057;26277;25913;54386	MI:0071- molecular sieving	GO:0006461;GO:0003677;GO:0051276;GO:0005634	protein complex assembly;DNA binding;chromosome organization;nucleus	14.10;16.03.01;10.01.02;42.10.03;70.10	assembly of protein complexes;DNA binding;DNA topology;organization of chromosome structure;nucleus	None	Homo sapiens;Homo sapiens;Homo sapiens;Homo sapiens;Homo sapiens;Homo sapiens	Telomeric repeat-binding factor 1;Telomeric repeat-binding factor 2;Adrenocortical dysplasia protein homolog;TERF1-interacting nuclear factor 2;Protection of telomeres protein 1;Telomeric repeat-binding factor 2-interacting protein 1	None	15383534	TERF1;TERF2;ACD;TINF2;POT1;TERF2IP	TIN2 binds TRF2 directly, thereby tethering TRF2 to the TRF1 complex. This complex is responsible for telomere maintenance.
140	E-box sequence-binding complex	Human	Bex2 protein complex	None	P25791;Q02577;Q86U70;Q9BXY8	4005;4808;8861;None	MI:0019- coimmunoprecipitation	GO:2001141;GO:0006355;GO:0022008;GO:0048699;GO:0005634	regulation of RNA biosynthetic process;regulation of transcription, DNA-templated;neurogenesis;generation of neurons;nucleus	11.02.03.04;41.05.13;70.10	transcriptional control;neurogenesis;nucleus	None	Homo sapiens;Homo sapiens;Homo sapiens;Homo sapiens	Rhombotin-2;Helix-loop-helix protein 2;LIM domain-binding protein 1;Protein BEX2	None	16314316	LMO2;NHLH2;LDB1;BEX2	This complex may help to understand the molecular mechanisms by which hBex2 plays a role in transcriptional regulation in the brain during neurodevelopment.
142	CD147-gamma-secretase complex (APH-1a, PS-1, PEN-2, NCT variant)	Human	None	None	P35613;P49768;Q92542;Q96BI3;Q9NZ42	682;5663;23385;51107;55851	MI:0019- coimmunoprecipitation	GO:0016485;GO:0023052;GO:0005886;GO:0005794	protein processing;signaling;plasma membrane;Golgi apparatus	14.07.11;18.01.05;30.01.05;30.01.05.01.05;30.01.05.01.06;30.01.05.03;30.01.05.05.03;30.01.11;30.05.01.05;30.05.02;30.05.02.28;30.05.02.30;30.07;70.02;70.02.01;70.08	protein processing (proteolytic);regulation by processing;enzyme mediated signal transduction;tyrosine kinase;serine/threonine kinase;protease mediated signal transduction;trimeric G-protein mediated signal transduction;ligand-dependent nuclear receptors;interleukine receptor signalling pathway;non-enzymatic receptor mediated signalling;cadherin mediated signalling pathway;ion channel mediated si…	None	Homo sapiens;Homo sapiens;Homo sapiens;Homo sapiens;Homo sapiens	Basigin;Presenilin-1, ;Nicastrin, Precursor; ;Gamma-secretase subunit APH-1A, ;Gamma-secretase subunit PEN-2,	None	15890777	BSG;PSEN1;NCSTN;APH1A;PSENEN	CD147 in gamma-secretase complex down-modulates the production of amyloid beta-peptides.
143	APP-FE65-LRP complex	Human	None	None	O00213;P05067;Q07954	322;351;4035	MI:0019- coimmunoprecipitation; MI:0096- pull down	GO:0016485	protein processing	14.07.11;18.01.05	protein processing (proteolytic);regulation by processing	None	Homo sapiens;;Homo sapiens	Amyloid beta A4 precursor protein-binding family B member 1;Amyloid beta A4 protein;Prolow-density lipoprotein receptor-related protein 1	None	15115822	APBB1;APP;LRP1	None
144	Gamma-BAR-AP1 complex	Human	None	None	O43747;O75843;P56377;P61966;Q10567;Q63HQ0;Q96PC3;Q9BXS5;Q9Y6Q5	164;8906;8905;1174;162;55435;130340;8907;10053	MI:0018- two hybrid; MI:0019- coimmunoprecipitation	GO:0006886;GO:0006605;GO:0015031;GO:0050789;GO:0016192;GO:0006900;GO:0016050;GO:0006897;GO:0030133	intracellular protein transport;protein targeting;protein transport;regulation of biological process;vesicle-mediated transport;membrane budding;vesicle organization;endocytosis;transport vesicle	14.04;14;20.01.10;18.01;18.02;18.02.10;20.09.07;20.09.07.25;20.09.18.09.01;42.09;70.09	protein targeting, sorting and translocation;PROTEIN FATE (folding, modification, destination);protein transport;regulation by ;regulation of protein activity;regulation of channel activity;vesicular transport (Golgi network, etc.);vesicle formation;endocytosis;intracellular transport vesicles;intracellular transport vesicles	None	Homo sapiens;Homo sapiens;Homo sapiens;Homo sapiens;Homo sapiens;Homo sapiens;Homo sapiens;Homo sapiens;Homo sapiens	AP-1 complex subunit gamma-1;AP-1 complex subunit gamma-like 2;AP-1 complex subunit sigma-2;AP-1 complex subunit sigma-1A;AP-1 complex subunit beta-1;Uncharacterized protein C4orf16;AP-1 complex subunit sigma-3;AP-1 complex subunit mu-1;AP-1 complex subunit mu-2	None	15775984	AP1G1;AP1G2;AP1S2;AP1S1;AP1B1;C4orf16;AP1S3;AP1M1;AP1M2	The isolation of AP1 adaptor complex was described in PMID:9733768.
149	PBAF complex (Polybromo- and BAF containing complex)	Human	SWI/SNF complex B	None	O94805;O96019;P51532;P60709;P63261;Q12824;Q68CP9;Q86U86;Q8TAQ2;Q92922;Q969G3;Q96GM5	51412;86;6597;60;71;6598;196528;55193;6601;6599;6605;6602	MI:0004- affinity chromatography technologies; MI:0019- coimmunoprecipitation	GO:0006265;GO:0016563;GO:0003677;GO:0009755;GO:0023052;GO:0051276;GO:0005634	DNA topological change;obsolete transcription activator activity;DNA binding;hormone-mediated signaling pathway;signaling;chromosome organization;nucleus	10.01.09.05;11.02.03.04.01;16.03.01;30.01.09.08;30.01.05;30.01.05.01.05;30.01.05.01.06;30.01.05.03;30.01.05.05.03;30.01.11;30.05.01.05;30.05.02;30.05.02.28;30.05.02.30;30.07;10.01.02;42.10.03;70.10	DNA conformation modification (e.g. chromatin);transcription activation;DNA binding;hormone mediated signal transduction;enzyme mediated signal transduction;tyrosine kinase;serine/threonine kinase;protease mediated signal transduction;trimeric G-protein mediated signal transduction;ligand-dependent nuclear receptors;interleukine receptor signalling pathway;non-enzymatic receptor mediated signalli…	At the time of annotation, the additional member BAF240 of the protein complex was not found in the UniProt database.	Homo sapiens;Homo sapiens;Homo sapiens;Homo sapiens;Homo sapiens;Homo sapiens;Homo sapiens;Homo sapiens;Homo sapiens;Homo sapiens;Homo sapiens;Homo sapiens	Actin-like protein 6B;Actin-like protein 6A;Probable global transcription activator SNF2L4;Actin, cytoplasmic 1;Actin, cytoplasmic 2;SWI/SNF-related matrix-associated actin-dependent regulator of chromatin subfamily B member 1;AT-rich interactive domain-containing protein 2;Protein polybromo-1;SWI/SNF complex subunit SMARCC2;SWI/SNF complex subunit SMARCC1;SWI/SNF-related matrix-associated actin-…	None	11078522	ACTL6B;ACTL6A;SMARCA4;ACTB;ACTG1;SMARCB1;ARID2;PB1;SMARCC2;SMARCC1;SMARCE1;SMARCD1	None
152	TFIIE complex	Human	None	None	P29083;P29084	2960;2961	MI:0019- coimmunoprecipitation	GO:0006352;GO:2001141;GO:0006355;GO:0005634	DNA-templated transcription, initiation;regulation of RNA biosynthetic process;regulation of transcription, DNA-templated;nucleus	11.02.03.01.01;11.02.03.04;70.10	transcription initiation;transcriptional control;nucleus	None	Homo sapiens;Homo sapiens	General transcription factor IIE subunit 1;Transcription initiation factor IIE subunit beta	None	9836642	GTF2E1;GTF2E2	None
153	TFIIF complex (transcription factor IIF)	Human	None	None	P13984;P35269	2963;2962	MI:0027- cosedimentation	GO:0006352;GO:0000287;GO:0005524;GO:0005634	DNA-templated transcription, initiation;magnesium ion binding;ATP binding;nucleus	11.02.03.01.01;16.17.07;16.19.03;70.10	transcription initiation;magnesium binding;ATP binding;nucleus	None	Homo sapiens;Homo sapiens	General transcription factor IIF subunit 2;General transcription factor IIF subunit 1	None	9836642	GTF2F2;GTF2F1	TFIIF facilitates activator-dependent transcription initiation on chromatin templates.
155	TFIID complex	Human	None	None	O00268;P20226;P21675;P49848;Q12962;Q15542;Q15544;Q16594;Q6P1X5	6874;6908;6872;6878;6881;6877;6882;6880;6873	MI:0019- coimmunoprecipitation	GO:0006352;GO:2001141;GO:0006355;GO:0003677;GO:0005634	DNA-templated transcription, initiation;regulation of RNA biosynthetic process;regulation of transcription, DNA-templated;DNA binding;nucleus	11.02.03.01.01;11.02.03.04;16.03.01;70.10	transcription initiation;transcriptional control;DNA binding;nucleus	None	Homo sapiens;Homo sapiens;Homo sapiens;Homo sapiens;Homo sapiens;Homo sapiens;Homo sapiens;Homo sapiens;Homo sapiens	Transcription initiation factor TFIID subunit 4;TATA-box-binding protein;Transcription initiation factor TFIID subunit 1;Transcription initiation factor TFIID subunit 6;Transcription initiation factor TFIID subunit 10;Transcription initiation factor TFIID subunit 5;Transcription initiation factor TFIID subunit 11;Transcription initiation factor TFIID subunit 9;Transcription initiation factor TFII…	None	9836642	TAF4;TBP;TAF1;TAF6;TAF10;TAF5;TAF11;TAF9;TAF2	None
156	Retrotranslocation complex	Human	None	None	P57678;Q86TM6;Q9BUN8	50628;84447;79139	MI:0019- coimmunoprecipitation	GO:0015031;GO:0008565	protein transport;protein transporter activity	14;14.04;20.01.10	PROTEIN FATE (folding, modification, destination);protein targeting, sorting and translocation;protein transport	None	Homo sapiens;Homo sapiens;Homo sapiens	Component of gems 4;E3 ubiquitin-protein ligase synoviolin;Derlin-1,	None	16186510	GEMIN4;SYVN1;DERL1	None
157	Condensin I complex	Human	canonical condensin complex	None	O95347;Q15003;Q15021;Q9BPX3;Q9NTJ3	10592;23397;9918;64151;10051	MI:0019- coimmunoprecipitation	GO:0000278;GO:0030261;GO:0051276;GO:0005634	mitotic cell cycle;chromosome condensation;chromosome organization;nucleus	10.03.01;10.03.01.01;10.03.04.03;10.01.02;42.10.03;70.10	mitotic cell cycle and cell cycle control;mitotic cell cycle;chromosome condensation;DNA topology;organization of chromosome structure;nucleus	None	Homo sapiens;Homo sapiens;Homo sapiens;Homo sapiens;Homo sapiens	Structural maintenance of chromosomes protein 2;Condensin complex subunit 2;Condensin complex subunit 1;Condensin complex subunit 3;Structural maintenance of chromosomes protein 4	None	10958694	SMC2;NCAPH;NCAPD2;NCAPG;SMC4	None
159	Condensin I-PARP-1-XRCC1 complex	Human	None	None	O95347;P09874;P18887;Q15003;Q15021;Q9BPX3;Q9NTJ3	10592;142;7515;23397;9918;64151;10051	MI:0006- anti bait coimmunoprecipitation	GO:0006281;GO:0006974;GO:0005634	DNA repair;cellular response to DNA damage stimulus;nucleus	10.01.05;10.01.05.01;32.01.09;70.10	DNA recombination and DNA repair;DNA repair;DNA damage response;nucleus	None	Homo sapiens;Homo sapiens;Homo sapiens;Homo sapiens;Homo sapiens;Homo sapiens;Homo sapiens	Structural maintenance of chromosomes protein 2;Poly [ADP-ribose] polymerase 1;DNA repair protein XRCC1;Condensin complex subunit 2;Condensin complex subunit 1;Condensin complex subunit 3;Structural maintenance of chromosomes protein 4	None	16543152	SMC2;PARP1;XRCC1;NCAPH;NCAPD2;NCAPG;SMC4	The association between PARP-1 and XRCC1 was enhanced in response to DNA damage.
160	Condensin II	Human	None	None	O95347;P42695;Q6IBW4;Q86XI2;Q9NTJ3	10592;23310;29781;54892;10051	MI:0006- anti bait coimmunoprecipitation	GO:0000278;GO:0030261;GO:0051276;GO:0005634	mitotic cell cycle;chromosome condensation;chromosome organization;nucleus	10.03.01;10.03.01.01;10.03.04.03;10.01.02;42.10.03;70.10	mitotic cell cycle and cell cycle control;mitotic cell cycle;chromosome condensation;DNA topology;organization of chromosome structure;nucleus	None	Homo sapiens;Homo sapiens;Homo sapiens;Homo sapiens;Homo sapiens	Structural maintenance of chromosomes protein 2;Condensin-2 complex subunit D3;Condensin-2 complex subunit H2;Condensin-2 complex subunit G2;Structural maintenance of chromosomes protein 4	None	14532007	SMC2;NCAPD3;NCAPH2;NCAPG2;SMC4	None
162	Conserved oligomeric Golgi (COG) complex	Human	None	None	P83436;Q14746;Q8WTW3;Q96JB2;Q96MW5;Q9H9E3;Q9UP83;Q9Y2V7	91949;22796;9382;83548;84342;25839;10466;57511	MI:0040- electron microscopy; MI:0047- far western blotting; MI:0069- mass spectrometry studies of complexes	GO:0006486;GO:0042125;GO:0006891;GO:0007030;GO:0005794	protein glycosylation;protein galactosylation;intra-Golgi vesicle-mediated transport;Golgi organization;Golgi apparatus	14.07.02;20.09.07.05;42.08;70.08	modification with sugar residues (e.g. glycosylation, deglycosylation);intra Golgi transport;Golgi;Golgi	None	Homo sapiens;Homo sapiens;Homo sapiens;Homo sapiens;Homo sapiens;Homo sapiens;Homo sapiens;Homo sapiens	Conserved oligomeric Golgi complex subunit 7;Conserved oligomeric Golgi complex subunit 2;Conserved oligomeric Golgi complex subunit 1;Conserved oligomeric Golgi complex subunit 3;Conserved oligomeric Golgi complex subunit 8;Conserved oligomeric Golgi complex subunit 4;Conserved oligomeric Golgi complex subunit 5;Conserved oligomeric Golgi complex subunit 6	Deficiencies in COG1, COG7, COG8 cause a novel group of Cogenital Disorders of Glycosylation II (PMID:17904886).	11980916	COG7;COG2;COG1;COG3;COG8;COG4;COG5;COG6	None
163	Cohesin-SA2 complex	Human	None	None	O60216;Q14683;Q8N3U4;Q9UQE7	5885;8243;10735;9126	MI:0006- anti bait coimmunoprecipitation; MI:0004- affinity chromatography technologies	GO:0000279;GO:0007067;GO:0007059;GO:0003677;GO:0051276;GO:0005694	M phase;mitotic nuclear division;chromosome segregation;DNA binding;chromosome organization;chromosome	10.03.01.01.11;10.03.04;10.03.04.05;16.03.01;10.01.02;42.10.03;70.10.03	M phase;nuclear and chromosomal cycle;chromosome segregation/division;DNA binding;DNA topology;organization of chromosome structure;chromosome	None	Homo sapiens;Homo sapiens;Homo sapiens;Homo sapiens	Double-strand-break repair protein rad21 homolog;Structural maintenance of chromosomes protein 1A;Cohesin subunit SA-2;Structural maintenance of chromosomes protein 3	None	10931856	RAD21;SMC1A;STAG2;SMC3	None
164	Cohesin-SA1 complex	Human	None	None	O60216;Q14683;Q8WVM7;Q9UQE7	5885;8243;10274;9126	MI:0006- anti bait coimmunoprecipitation; MI:0004- affinity chromatography technologies	GO:0000279;GO:0007067;GO:0007059;GO:0003677;GO:0051276;GO:0005694	M phase;mitotic nuclear division;chromosome segregation;DNA binding;chromosome organization;chromosome	10.03.01.01.11;10.03.04;10.03.04.05;16.03.01;10.01.02;42.10.03;70.10.03	M phase;nuclear and chromosomal cycle;chromosome segregation/division;DNA binding;DNA topology;organization of chromosome structure;chromosome	None	Homo sapiens;Homo sapiens;Homo sapiens;Homo sapiens	Double-strand-break repair protein rad21 homolog;Structural maintenance of chromosomes protein 1A;Cohesin subunit SA-1;Structural maintenance of chromosomes protein 3	None	10931856	RAD21;SMC1A;STAG1;SMC3	In HeLa cell extracts, the ratio between the hSA1-containing complex (h-cohesin SA1) and the hSA2-containing complex (h-cohesin SA2) is about 1:3.
165	Cohesin-SA1 complex	Human	None	None	O60216;Q14683;Q8WVM7;Q9UQE7	5885;8243;10274;9126	MI:0004- affinity chromatography technologies	GO:0000279;GO:0007067;GO:0007059;GO:0003677;GO:0051276;GO:0005694	M phase;mitotic nuclear division;chromosome segregation;DNA binding;chromosome organization;chromosome	10.03.01.01.11;10.03.04;10.03.04.05;16.03.01;10.01.02;42.10.03;70.10.03	M phase;nuclear and chromosomal cycle;chromosome segregation/division;DNA binding;DNA topology;organization of chromosome structure;chromosome	None	Homo sapiens;Homo sapiens;Homo sapiens;Homo sapiens	Double-strand-break repair protein rad21 homolog;Structural maintenance of chromosomes protein 1A;Cohesin subunit SA-1;Structural maintenance of chromosomes protein 3	None	11250156	RAD21;SMC1A;STAG1;SMC3	The cohesin complex binds directly to double-stranded DNA and induces the formation of large protein-DNA aggregates.
166	Cohesin-SA2 complex	Human	None	None	O60216;Q14683;Q8N3U4;Q9UQE7	5885;8243;10735;9126	MI:0004- affinity chromatography technologies	GO:0000279;GO:0007067;GO:0007059;GO:0003677;GO:0051276;GO:0005694	M phase;mitotic nuclear division;chromosome segregation;DNA binding;chromosome organization;chromosome	10.03.01.01.11;10.03.04;10.03.04.05;16.03.01;10.01.02;42.10.03;70.10.03	M phase;nuclear and chromosomal cycle;chromosome segregation/division;DNA binding;DNA topology;organization of chromosome structure;chromosome	None	Homo sapiens;Homo sapiens;Homo sapiens;Homo sapiens	Double-strand-break repair protein rad21 homolog;Structural maintenance of chromosomes protein 1A;Cohesin subunit SA-2;Structural maintenance of chromosomes protein 3	None	11250156	RAD21;SMC1A;STAG2;SMC3	The cohesin complex binds directly to double-stranded DNA and induces the formation of large protein-DNA aggregates.
167	Condensin I complex	Human	canonical condensin complex	None	O95347;Q15003;Q15021;Q9BPX3;Q9NTJ3	10592;23397;9918;64151;10051	MI:0004- affinity chromatography technologies	GO:0000278;GO:0030261;GO:0051276;GO:0005634	mitotic cell cycle;chromosome condensation;chromosome organization;nucleus	10.03.01;10.03.01.01;10.03.04.03;10.01.02;42.10.03;70.10	mitotic cell cycle and cell cycle control;mitotic cell cycle;chromosome condensation;DNA topology;organization of chromosome structure;nucleus	None	Homo sapiens;Homo sapiens;Homo sapiens;Homo sapiens;Homo sapiens	Structural maintenance of chromosomes protein 2;Condensin complex subunit 2;Condensin complex subunit 1;Condensin complex subunit 3;Structural maintenance of chromosomes protein 4	None	11250156	SMC2;NCAPH;NCAPD2;NCAPG;SMC4	None
173	MRN complex (MRE11-RAD50-NBN complex)	Human	RAD50-MRE11-p95 complex	Raji cells	O60934;P49959;Q92878	4683;4361;10111	MI:0004- affinity chromatography technologies	GO:0006308;GO:0006281;GO:0000075;GO:0003677;GO:0006974;GO:0005634	DNA catabolic process;DNA repair;cell cycle checkpoint;DNA binding;cellular response to DNA damage stimulus;nucleus	01.03.16;01.03.16.03;10.01.05;10.01.05.01;10.03.01.03;16.03.01;32.01.09;70.10	polynucleotide degradation;DNA degradation;DNA recombination and DNA repair;DNA repair;cell cycle checkpoints (checkpoints of morphogenesis, DNA-damage,-replication, mitotic phase and spindle);DNA binding;DNA damage response;nucleus	None	Homo sapiens;Homo sapiens;Homo sapiens	Nibrin;Double-strand break repair protein MRE11A;DNA repair protein RAD50	Nibrin is mutated in Nijmegen breakage syndrome.	9705271	NBN;MRE11A;RAD50	MRN complex possesses manganese-dependent single-stranded DNA endonuclease and 3' to 5' exonuclease activities, important for recombination, repair, and genomic stability.
177	OGT-TRAK1-TRAK2 complex	Human	None	None	O15294;O60296;Q9UPV9	8473;66008;22906	MI:0019- coimmunoprecipitation; MI:0018- two hybrid	GO:0018126;GO:0006479;GO:0007214	protein hydroxylation;protein methylation;gamma-aminobutyric acid signaling pathway	14.07.09;30.05.02.24.04	posttranslational modification of amino acids (e.g. hydroxylation, methylation);gamma-aminobutyric acid signalling pathway	None	Homo sapiens;Homo sapiens;Homo sapiens	UDP-N-acetylglucosamine--peptide N-acetylglucosaminyltransferase 110 kDa subunit;Trafficking kinesin-binding protein 2;Trafficking kinesin-binding protein 1	None	12435728	OGT;TRAK2;TRAK1	O-GlcNAc, OGT, and GRIF-1 could be involved in GABA signaling. GRIF-1 would function as an adaptor/scaffolding protein, bridging OGT to GABAA receptor in this model.
178	Respiratory chain complex I (holoenzyme), mitochondrial	Human	NADH:ubiquinone oxidoreductase (EC 1.6.5.3)	None	O00217;O00483;O14561;O15239;O43181;O43674;O43676;O43677;O43678;O43920;O75251;O75306;O75380;O75438;O75489;O95139;O95167;O95168;O95169;O95178;O95182;O95298;O95299;O96000;P03886;P03891;P03897;P03901;P03915;P03923;P17568;P19404;P28331;P49821;P51970;P56181;P56556;Q16718;Q16795;Q86Y39;Q9NX14;Q9P0J0;Q9UI09;Q9Y6M9	4728;4697;4706;4694;4724;4711;4709;4717;4695;4725;374291;4720;4726;4707;4722;4712;4696;4710;4714;4708;4701;4718;4705;4716;4535;4536;4537;4539;4540;4541;4713;4729;4719;4723;4702;4731;4700;4698;4704;126328;54539;51079;55967;4715	MI:0006- anti bait coimmunoprecipitation	GO:0006091;GO:0009060;GO:0006818;GO:0006118;GO:0005743	generation of precursor metabolites and energy;aerobic respiration;hydrogen transport;obsolete electron transport;mitochondrial inner membrane	02.11;02.11.05;02.45.15;02.13.03;20.01.15;02.11.07;70.16.05	electron transport and membrane-associated energy conservation;accessory proteins of electron transport and membrane-associated energy conservation;energy generation (e.g. ATP synthase);aerobic respiration;electron transport;regulation of electron transport and membrane-associated energy conservation;mitochondrial inner membrane	None	Homo sapiens;Homo sapiens;Homo sapiens;Homo sapiens;Homo sapiens;Homo sapiens;Homo sapiens;Homo sapiens;Homo sapiens;Homo sapiens;Homo sapiens;Homo sapiens;Homo sapiens;Homo sapiens;Homo sapiens;Homo sapiens;Homo sapiens;Homo sapiens;Homo sapiens;Homo sapiens;Homo sapiens;Homo sapiens;Homo sapiens;Homo sapiens;Homo sapiens;Homo sapiens;Homo sapiens;Homo sapiens;Homo sapiens;Homo sapiens;Homo sapi…	NADH dehydrogenase [ubiquinone] iron-sulfur protein 8, mitochondrial;NADH dehydrogenase [ubiquinone] 1 alpha subcomplex subunit 4;Acyl carrier protein, mitochondrial;NADH dehydrogenase [ubiquinone] 1 alpha subcomplex subunit 1;NADH dehydrogenase [ubiquinone] iron-sulfur protein 4, mitochondrial;NADH dehydrogenase [ubiquinone] 1 beta subcomplex subunit 5, mitochondrial;NADH dehydrogenase [ubiquino…	None	12611891	NDUFS8;NDUFA4;NDUFAB1;NDUFA1;NDUFS4;NDUFB5;NDUFB3;NDUFC1;NDUFA2;NDUFS5;NDUFS7;NDUFS2;NDUFS6;NDUFB1;NDUFS3;NDUFB6;NDUFA3;NDUFB4;NDUFB8;NDUFB2;NDUFA7;NDUFC2;NDUFA10;NDUFB10;MT-ND1;MT-ND2;MT-ND3;MT-ND4L;MT-ND5;MT-ND6;NDUFB7;NDUFV2;NDUFS1;NDUFV1;NDUFA8;NDUFV3;NDUFA6;NDUFA5;NDUFA9;NDUFA11;NDUFB11;NDUFA13;NDUFA12;NDUFB9	Complex I is the first multiprotein complex of the OXPHOS system and participates in the formation of a proton gradient across the inner mitochondrial membrane coupled to transfer of electrons from NADH to ubiquinone.
180	PNUTS-PP1 complex	Human	None	None	P62136;Q96QC0	5499;5514	MI:0019- coimmunoprecipitation	GO:0004857	enzyme inhibitor activity	18.02.01.02	enzyme inhibitor	None	Homo sapiens;Homo sapiens	Serine/threonine-protein phosphatase PP1-alpha catalytic subunit;Serine/threonine-protein phosphatase 1 regulatory subunit 10	None	12574161	PPP1CA;PPP1R10	None
181	26S proteasome	Human	None	None	O14818;P17980;P20618;P25786;P25787;P25788;P25789;P28066;P28070;P28072;P28074;P35998;P43686;P49720;P49721;P55036;P60900;P62191;P62195;P62333;Q99436;Q9UNM6	5688;5702;5689;5682;5683;5684;5685;5686;5692;5694;5693;5701;5704;5691;5690;5710;5687;5700;5705;5706;5695;5719	MI:0019- coimmunoprecipitation	GO:0043161;GO:0006511;GO:0005515;GO:0006950;GO:0005737;GO:0005634	proteasome-mediated ubiquitin-dependent protein catabolic process;ubiquitin-dependent protein catabolic process;protein binding;response to stress;cytoplasm;nucleus	14.13.01.01;16.01;18.01.07;32.01;70.03;70.10	proteasomal degradation (ubiquitin/proteasomal pathway);protein binding;regulation by binding / dissociation;stress response;cytoplasm;nucleus	None	Homo sapiens;Homo sapiens;Homo sapiens;Homo sapiens;Homo sapiens;Homo sapiens;Homo sapiens;Homo sapiens;Homo sapiens;Homo sapiens;Homo sapiens;Homo sapiens;Homo sapiens;Homo sapiens;Homo sapiens;Homo sapiens;Homo sapiens;Homo sapiens;Homo sapiens;Homo sapiens;Homo sapiens;Homo sapiens	Proteasome subunit alpha type-7;26S protease regulatory subunit 6A;Proteasome subunit beta type-1;Proteasome subunit alpha type-1;Proteasome subunit alpha type-2;Proteasome subunit alpha type-3;Proteasome subunit alpha type-4;Proteasome subunit alpha type-5;Proteasome subunit beta type-4;Proteasome subunit beta type-6;Proteasome subunit beta type-5;26S protease regulatory subunit 7;26S protease r…	None	11812135	PSMA7;PSMC3;PSMB1;PSMA1;PSMA2;PSMA3;PSMA4;PSMA5;PSMB4;PSMB6;PSMB5;PSMC2;PSMC4;PSMB3;PSMB2;PSMD4;PSMA6;PSMC1;PSMC5;PSMC6;PSMB7;PSMD13	The proteasome is an essential component of the ATP-dependent proteolytic pathway in eukaryotic cells and is responsible for the degradation of most cellular proteins (for reviews see PMID:8811196 and PMID:10872471). It contains a barrel-shaped proteolytic core complex (the 20S proteasome), and is capped at one or both ends by regulatory complexes like the 19S complex (PMID:11812135), modulator (…
186	Wave-2 complex	Human	None	None	Q7L576;Q8IZP0;Q8WUW1;Q9Y2A7;Q9Y6W5	23191;10006;55845;10787;10163	MI:0029- cosedimentation through density gradients; MI:0091- chromatography technologies	GO:0007264;GO:0016477;GO:0030036;GO:0015629	small GTPase mediated signal transduction;cell migration;actin cytoskeleton organization;actin cytoskeleton	30.01.05.05.01;34.05.01;42.04.03;70.04.03	small GTPase mediated signal transduction;cell migration;actin cytoskeleton;actin cytoskeleton	None	Homo sapiens;Homo sapiens;Homo sapiens;Homo sapiens;Homo sapiens	Cytoplasmic FMR1-interacting protein 1;Abl interactor 1;Probable protein BRICK1;Nck-associated protein 1;Wiskott-Aldrich syndrome protein family member 2	None	15070726	CYFIP1;ABI1;C3orf10;NCKAP1;WASF2	Proteins are only present in the complexed form, with the exception of Hspc (C3orf10). The complex is organized around a core of Nap and Abi. Sra is a peripheral subunit recruited on the Nap side, whereas the Wave and Hspc subunits are recruited on the Abi side of the core.
189	BAF complex	Human	SWI/SNF complex A	None	O14497;O94805;O96019;P51531;P51532;P60709;P63261;Q12824;Q8NFD5;Q8TAQ2;Q92922;Q969G3;Q96GM5	8289;51412;86;6595;6597;60;71;6598;57492;6601;6599;6605;6602	MI:0004- affinity chromatography technologies; MI:0019- coimmunoprecipitation	GO:0006265;GO:0016563;GO:0003677;GO:0051276;GO:0005634	DNA topological change;obsolete transcription activator activity;DNA binding;chromosome organization;nucleus	10.01.09.05;11.02.03.04.01;16.03.01;10.01.02;42.10.03;70.10	DNA conformation modification (e.g. chromatin);transcription activation;DNA binding;DNA topology;organization of chromosome structure;nucleus	At the time of annotation, the additional member BAF110 of the protein complex was not found in the UniProt database.	Homo sapiens;Homo sapiens;Homo sapiens;Homo sapiens;Homo sapiens;Homo sapiens;Homo sapiens;Homo sapiens;Homo sapiens;Homo sapiens;Homo sapiens;Homo sapiens;Homo sapiens	AT-rich interactive domain-containing protein 1A;Actin-like protein 6B;Actin-like protein 6A;Probable global transcription activator SNF2L2;Probable global transcription activator SNF2L4;Actin, cytoplasmic 1;Actin, cytoplasmic 2;SWI/SNF-related matrix-associated actin-dependent regulator of chromatin subfamily B member 1;AT-rich interactive domain-containing protein 1B;SWI/SNF complex subunit SMA…	None	11078522	ARID1A;ACTL6B;ACTL6A;SMARCA2;SMARCA4;ACTB;ACTG1;SMARCB1;ARID1B;SMARCC2;SMARCC1;SMARCE1;SMARCD1	None
190	Mitotic checkpoint complex (MCC)	Human	APC/C inhibitory factor	None	O43684;O60566;Q12834;Q13257	9184;701;991;4085	MI:0071- molecular sieving; MI:0006- anti bait coimmunoprecipitation; MI:0096- pull down	GO:0000075	cell cycle checkpoint	10.03.01.03	cell cycle checkpoints (checkpoints of morphogenesis, DNA-damage,-replication, mitotic phase and spindle)	None	Homo sapiens;Homo sapiens;Homo sapiens;Homo sapiens	Mitotic checkpoint protein BUB3;Mitotic checkpoint serine/threonine-protein kinase BUB1 beta;Cell division cycle protein 20 homolog;Mitotic spindle assembly checkpoint protein MAD2A	None	11535616	BUB3;BUB1B;CDC20;MAD2L1	MCC inhibitory activity is 3,000-fold greater than that of recombinant MAD2, MCC is not generated from kinetochores, as it is also present and active in interphase cells.
191	20S proteasome	Human	None	None	O14818;P20618;P25786;P25787;P25788;P25789;P28066;P28070;P28072;P28074;P49720;P49721;P60900;Q99436	5688;5689;5682;5683;5684;5685;5686;5692;5694;5693;5691;5690;5687;5695	MI:0029- cosedimentation through density gradients	GO:0016485;GO:0043161;GO:0006511;GO:0006950;GO:0005737;GO:0005634	protein processing;proteasome-mediated ubiquitin-dependent protein catabolic process;ubiquitin-dependent protein catabolic process;response to stress;cytoplasm;nucleus	14.07.11;18.01.05;14.13.01.01;32.01;70.03;70.10	protein processing (proteolytic);regulation by processing;proteasomal degradation (ubiquitin/proteasomal pathway);stress response;cytoplasm;nucleus	None	Homo sapiens;Homo sapiens;Homo sapiens;Homo sapiens;Homo sapiens;Homo sapiens;Homo sapiens;Homo sapiens;Homo sapiens;Homo sapiens;Homo sapiens;Homo sapiens;Homo sapiens;Homo sapiens	Proteasome subunit alpha type-7;Proteasome subunit beta type-1;Proteasome subunit alpha type-1;Proteasome subunit alpha type-2;Proteasome subunit alpha type-3;Proteasome subunit alpha type-4;Proteasome subunit alpha type-5;Proteasome subunit beta type-4;Proteasome subunit beta type-6;Proteasome subunit beta type-5;Proteasome subunit beta type-3;Proteasome subunit beta type-2;Proteasome subunit al…	None	7811265	PSMA7;PSMB1;PSMA1;PSMA2;PSMA3;PSMA4;PSMA5;PSMB4;PSMB6;PSMB5;PSMB3;PSMB2;PSMA6;PSMB7	The proteasome is an essential component of the ATP-dependent proteolytic pathway in eukaryotic cells and is responsible for the degradation of most cellular proteins (for reviews see PMID:8811196 and PMID:10872471). It contains a barrel-shaped proteolytic core complex (the 20S proteasome), and is capped at one or both ends by regulatory complexes like the 19S complex (PMID:11812135), modulator (…
192	PA28-20S proteasome	Human	None	None	O14818;P20618;P25786;P25787;P25788;P25789;P28066;P28070;P28072;P28074;P49720;P49721;P60900;Q06323;Q99436;Q9UL46	5688;5689;5682;5683;5684;5685;5686;5692;5694;5693;5691;5690;5687;5720;5695;5721	MI:0029- cosedimentation through density gradients	GO:0016485;GO:0043161;GO:0006511;GO:0006950;GO:0005737;GO:0005634	protein processing;proteasome-mediated ubiquitin-dependent protein catabolic process;ubiquitin-dependent protein catabolic process;response to stress;cytoplasm;nucleus	14.07.11;18.01.05;14.13.01.01;32.01;70.03;70.10	protein processing (proteolytic);regulation by processing;proteasomal degradation (ubiquitin/proteasomal pathway);stress response;cytoplasm;nucleus	None	Homo sapiens;Homo sapiens;Homo sapiens;Homo sapiens;Homo sapiens;Homo sapiens;Homo sapiens;Homo sapiens;Homo sapiens;Homo sapiens;Homo sapiens;Homo sapiens;Homo sapiens;Homo sapiens;Homo sapiens;Homo sapiens	Proteasome subunit alpha type-7;Proteasome subunit beta type-1;Proteasome subunit alpha type-1;Proteasome subunit alpha type-2;Proteasome subunit alpha type-3;Proteasome subunit alpha type-4;Proteasome subunit alpha type-5;Proteasome subunit beta type-4;Proteasome subunit beta type-6;Proteasome subunit beta type-5;Proteasome subunit beta type-3;Proteasome subunit beta type-2;Proteasome subunit al…	None	11676531	PSMA7;PSMB1;PSMA1;PSMA2;PSMA3;PSMA4;PSMA5;PSMB4;PSMB6;PSMB5;PSMB3;PSMB2;PSMA6;PSME1;PSMB7;PSME2	The proteasome is an essential component of the ATP-dependent proteolytic pathway in eukaryotic cells and is responsible for the degradation of most cellular proteins (for reviews see PMID:8811196 and PMID:10872471). It contains a barrel-shaped proteolytic core complex (the 20S proteasome), and is capped at one or both ends by regulatory complexes like the 19S complex (PMID:11812135), modulator (…
193	PA700-20S-PA28 complex	Human	proteasome	None	O00231;O00232;O00233;O00487;O14818;O43242;O75832;P17980;P20618;P25786;P25787;P25788;P25789;P28066;P28070;P28072;P28074;P35998;P43686;P48556;P49720;P49721;P51665;P55036;P60900;P62191;P62195;P62333;Q06323;Q13200;Q15008;Q16401;Q99436;Q99460;Q9UL46;Q9UNM6	5717;5718;5715;10213;5688;5709;5716;5702;5689;5682;5683;5684;5685;5686;5692;5694;5693;5701;5704;5714;5691;5690;5713;5710;5687;5700;5705;5706;5720;5708;9861;5711;5695;5707;5721;5719	MI:0029- cosedimentation through density gradients	GO:0043161;GO:0006511;GO:0005515;GO:0051098;GO:0016504	proteasome-mediated ubiquitin-dependent protein catabolic process;ubiquitin-dependent protein catabolic process;protein binding;regulation of binding;peptidase activator activity	14.13.01.01;16.01;18.01.07;18.02.01.01.03	proteasomal degradation (ubiquitin/proteasomal pathway);protein binding;regulation by binding / dissociation;protease activator	None	Homo sapiens;Homo sapiens;Homo sapiens;Homo sapiens;Homo sapiens;Homo sapiens;Homo sapiens;Homo sapiens;Homo sapiens;Homo sapiens;Homo sapiens;Homo sapiens;Homo sapiens;Homo sapiens;Homo sapiens;Homo sapiens;Homo sapiens;Homo sapiens;Homo sapiens;Homo sapiens;Homo sapiens;Homo sapiens;Homo sapiens;Homo sapiens;Homo sapiens;Homo sapiens;Homo sapiens;Homo sapiens;Homo sapiens;Homo sapiens;Homo sapi…	26S proteasome non-ATPase regulatory subunit 11;26S proteasome non-ATPase regulatory subunit 12;26S proteasome non-ATPase regulatory subunit 9;26S proteasome non-ATPase regulatory subunit 14;Proteasome subunit alpha type-7;26S proteasome non-ATPase regulatory subunit 3;26S proteasome non-ATPase regulatory subunit 10;26S protease regulatory subunit 6A;Proteasome subunit beta type-1;Proteasome subu…	None	11676531	PSMD11;PSMD12;PSMD9;PSMD14;PSMA7;PSMD3;PSMD10;PSMC3;PSMB1;PSMA1;PSMA2;PSMA3;PSMA4;PSMA5;PSMB4;PSMB6;PSMB5;PSMC2;PSMC4;PSMD8;PSMB3;PSMB2;PSMD7;PSMD4;PSMA6;PSMC1;PSMC5;PSMC6;PSME1;PSMD2;PSMD6;PSMD5;PSMB7;PSMD1;PSME2;PSMD13	The proteasome is an essential component of the ATP-dependent proteolytic pathway in eukaryotic cells and is responsible for the degradation of most cellular proteins (for reviews see PMID:8811196 and PMID:10872471). It contains a barrel-shaped proteolytic core complex (the 20S proteasome), and is capped at one or both ends by regulatory complexes like the 19S complex (PMID:11812135), modulator (…
194	PA28gamma-20S proteasome	Human	None	None	O14818;P20618;P25786;P25787;P25788;P25789;P28066;P28070;P28072;P28074;P49720;P49721;P60900;P61289;Q99436	5688;5689;5682;5683;5684;5685;5686;5692;5694;5693;5691;5690;5687;10197;5695	MI:0029- cosedimentation through density gradients	GO:0016485;GO:0043161;GO:0006511;GO:0006950;GO:0005737;GO:0005634	protein processing;proteasome-mediated ubiquitin-dependent protein catabolic process;ubiquitin-dependent protein catabolic process;response to stress;cytoplasm;nucleus	14.07.11;18.01.05;14.13.01.01;32.01;70.03;70.10	protein processing (proteolytic);regulation by processing;proteasomal degradation (ubiquitin/proteasomal pathway);stress response;cytoplasm;nucleus	None	Homo sapiens;Homo sapiens;Homo sapiens;Homo sapiens;Homo sapiens;Homo sapiens;Homo sapiens;Homo sapiens;Homo sapiens;Homo sapiens;Homo sapiens;Homo sapiens;Homo sapiens;Homo sapiens;Homo sapiens	Proteasome subunit alpha type-7;Proteasome subunit beta type-1;Proteasome subunit alpha type-1;Proteasome subunit alpha type-2;Proteasome subunit alpha type-3;Proteasome subunit alpha type-4;Proteasome subunit alpha type-5;Proteasome subunit beta type-4;Proteasome subunit beta type-6;Proteasome subunit beta type-5;Proteasome subunit beta type-3;Proteasome subunit beta type-2;Proteasome subunit al…	None	7811265	PSMA7;PSMB1;PSMA1;PSMA2;PSMA3;PSMA4;PSMA5;PSMB4;PSMB6;PSMB5;PSMB3;PSMB2;PSMA6;PSME3;PSMB7	The proteasome is an essential component of the ATP-dependent proteolytic pathway in eukaryotic cells and is responsible for the degradation of most cellular proteins (for reviews see PMID:8811196 and PMID:10872471). It contains a barrel-shaped proteolytic core complex (the 20S proteasome), and is capped at one or both ends by regulatory complexes like the 19S complex (PMID:11812135), modulator (…
201	HUIC complex	Human	BRCA1-BARD1 complex	None	P38398;Q99728	672;580	MI:0226- ion exchange chromatography; MI:0029- cosedimentation through density gradients	GO:0007050;GO:0000075;GO:0005634	cell cycle arrest;cell cycle checkpoint;nucleus	10.03.01.02;10.03.01.03;70.10	cell cycle arrest;cell cycle checkpoints (checkpoints of morphogenesis, DNA-damage,-replication, mitotic phase and spindle);nucleus	None	Homo sapiens;Homo sapiens	Breast cancer type 1 susceptibility protein;BRCA1-associated RING domain protein 1	BRCA1 is involved in breast cancer.	11504724	BRCA1;BARD1	The HUIC complex has been isolated after treating cells with hydroxyurea.
202	BRCA1-RAD50-MRE11-NBS1 complex	Human	None	None	O60934;P38398;P49959;Q92878	4683;672;4361;10111	MI:0004- affinity chromatography technologies; MI:0007- anti tag coimmunoprecipitation	GO:0006281;GO:0006974;GO:0005634	DNA repair;cellular response to DNA damage stimulus;nucleus	10.01.05;10.01.05.01;32.01.09;70.10	DNA recombination and DNA repair;DNA repair;DNA damage response;nucleus	None	Homo sapiens;Homo sapiens;Homo sapiens;Homo sapiens	Nibrin;Breast cancer type 1 susceptibility protein;Double-strand break repair protein MRE11A;DNA repair protein RAD50	BRCA1 is involved in breast cancer.	11504724	NBN;BRCA1;MRE11A;RAD50	None
205	Ubiquitin E3 ligase (VHL, TCEB1, TCEB2, CUL2, RBX1)	Human	VHL-Elongin BC-CUL2-RBX1 complex	None	P40337;P62877;Q13617;Q15369;Q15370	7428;9978;8453;6921;6923	MI:0028- cosedimentation in solution	GO:0016567;GO:0016579;GO:0005515	protein ubiquitination;protein deubiquitination;protein binding	14.07.05;16.01;18.01.07	modification by ubiquitination, deubiquitination;protein binding;regulation by binding / dissociation	None	Homo sapiens;Homo sapiens;Homo sapiens;Homo sapiens;Homo sapiens	Von Hippel-Lindau disease tumor suppressor;RING-box protein 1;Cullin-2;Transcription elongation factor B polypeptide 1;Transcription elongation factor B polypeptide 2	None	10535940	VHL;RBX1;CUL2;TCEB1;TCEB2	Ubiquitin E3 ligases covalently attach ubiquitin to a lysine residue on a target protein. Polyubiquitination marks proteins for degradation by the proteasome.
206	DNA ligase IV-XRCC4 complex	Human	None	None	P49917;Q13426	3981;7518	MI:0006- anti bait coimmunoprecipitation; MI:0004- affinity chromatography technologies	GO:0006281;GO:0006312;GO:0003677;GO:0005694	DNA repair;mitotic recombination;DNA binding;chromosome	10.01.05;10.01.05.01;10.01.05.03.03;16.03.01;70.10.03	DNA recombination and DNA repair;DNA repair;somatic / mitotic recombination;DNA binding;chromosome	None	Homo sapiens;Homo sapiens	DNA ligase 4;DNA repair protein XRCC4	None	9259561	LIG4;XRCC4	XRCC4 serves as a molecular bridge to target DNA ligase IV to a DNA double-strand break.
207	Ubiquitin E3 ligase (ASB2, TCEB1, TCEB2, CUL5, RNF7)	Human	Asb2-Elongin BC-Cul5-Rbx2 complex	None	Q15369;Q15370;Q93034;Q96Q27;Q9UBF6	6921;6923;8065;51676;9616	MI:0028- cosedimentation in solution	GO:0016567;GO:0016579;GO:0005515	protein ubiquitination;protein deubiquitination;protein binding	14.07.05;16.01;18.01.07	modification by ubiquitination, deubiquitination;protein binding;regulation by binding / dissociation	The presence of Elongin BC was predicted by the authors but has not been shown experimentally.	Homo sapiens;Homo sapiens;Homo sapiens;Homo sapiens;Homo sapiens	Transcription elongation factor B polypeptide 1;Transcription elongation factor B polypeptide 2;Cullin-5;Ankyrin repeat and SOCS box protein 2;RING-box protein 2	None	16325183	TCEB1;TCEB2;CUL5;ASB2;RNF7	Ubiquitin E3 ligases covalently attach ubiquitin to a lysine residue on a target protein. Polyubiquitination marks proteins for degradation by the proteasome.
208	Ubiquitin E3 ligase (ASB1, TCEB1, TCEB2, CUL5, RNF7)	Human	Asb1-Elongin BC-Cul5-Rbx2 complex	None	Q15369;Q15370;Q93034;Q9UBF6;Q9Y576	6921;6923;8065;9616;51665	MI:0028- cosedimentation in solution	GO:0016567;GO:0016579;GO:0005515	protein ubiquitination;protein deubiquitination;protein binding	14.07.05;16.01;18.01.07	modification by ubiquitination, deubiquitination;protein binding;regulation by binding / dissociation	The presence of Elongin BC was predicted by the authors but has not been shown experimentally.	Homo sapiens;Homo sapiens;Homo sapiens;Homo sapiens;Homo sapiens	Transcription elongation factor B polypeptide 1;Transcription elongation factor B polypeptide 2;Cullin-5;RING-box protein 2;Ankyrin repeat and SOCS box protein 1	None	16325183	TCEB1;TCEB2;CUL5;RNF7;ASB1	Ubiquitin E3 ligases covalently attach ubiquitin to a lysine residue on a target protein. Polyubiquitination marks proteins for degradation by the proteasome.
209	Ubiquitin E3 ligase (ASB6, TCEB1, TCEB2, CUL5, RNF7)	Human	Asb6-Elongin BC-Cul5-Rbx2 complex	None	Q15369;Q15370;Q93034;Q9NWX5;Q9UBF6	6921;6923;8065;140459;9616	MI:0028- cosedimentation in solution	GO:0016567;GO:0016579;GO:0005515	protein ubiquitination;protein deubiquitination;protein binding	14.07.05;16.01;18.01.07	modification by ubiquitination, deubiquitination;protein binding;regulation by binding / dissociation	The presence of Elongin BC was predicted by the authors but has not been shown experimentally.	Homo sapiens;Homo sapiens;Homo sapiens;Homo sapiens;Homo sapiens	Transcription elongation factor B polypeptide 1;Transcription elongation factor B polypeptide 2;Cullin-5;Ankyrin repeat and SOCS box protein 6;RING-box protein 2	None	16325183	TCEB1;TCEB2;CUL5;ASB6;RNF7	Ubiquitin E3 ligases covalently attach ubiquitin to a lysine residue on a target protein. Polyubiquitination marks proteins for degradation by the proteasome.
210	Ubiquitin E3 ligase (ASB7, TCEB1, TCEB2, CUL5, RNF7)	Human	Asb7-Elongin BC-Cul5-Rbx2 complex	None	Q15369;Q15370;Q93034;Q9H672;Q9UBF6	6921;6923;8065;140460;9616	MI:0028- cosedimentation in solution	GO:0016567;GO:0016579;GO:0005515	protein ubiquitination;protein deubiquitination;protein binding	14.07.05;16.01;18.01.07	modification by ubiquitination, deubiquitination;protein binding;regulation by binding / dissociation	The presence of Elongin BC was predicted by the authors but has not been shown experimentally.	Homo sapiens;Homo sapiens;Homo sapiens;Homo sapiens;Homo sapiens	Transcription elongation factor B polypeptide 1;Transcription elongation factor B polypeptide 2;Cullin-5;Ankyrin repeat and SOCS box protein 7;RING-box protein 2	None	16325183	TCEB1;TCEB2;CUL5;ASB7;RNF7	Ubiquitin E3 ligases covalently attach ubiquitin to a lysine residue on a target protein. Polyubiquitination marks proteins for degradation by the proteasome.
211	Ubiquitin E3 ligase (ASB12, TCEB1, TCEB2, CUL5, RNF7)	Human	Asb12-Elongin BC-Cul5-Rbx2 complex	None	Q15369;Q15370;Q8WXK4;Q93034;Q9UBF6	6921;6923;142689;8065;9616	MI:0028- cosedimentation in solution	GO:0016567;GO:0016579;GO:0005515	protein ubiquitination;protein deubiquitination;protein binding	14.07.05;16.01;18.01.07	modification by ubiquitination, deubiquitination;protein binding;regulation by binding / dissociation	The presence of Elongin BC was predicted by the authors but has not been shown experimentally.	Homo sapiens;Homo sapiens;Homo sapiens;Homo sapiens;Homo sapiens	Transcription elongation factor B polypeptide 1;Transcription elongation factor B polypeptide 2;Ankyrin repeat and SOCS box protein 12;Cullin-5;RING-box protein 2	None	16325183	TCEB1;TCEB2;ASB12;CUL5;RNF7	Ubiquitin E3 ligases covalently attach ubiquitin to a lysine residue on a target protein. Polyubiquitination marks proteins for degradation by the proteasome.
212	DNA ligase III-XRCC1 complex	Human	None	None	P18887;P49916	7515;3980	MI:0004- affinity chromatography technologies	GO:0006281;GO:0005634	DNA repair;nucleus	10.01.05;10.01.05.01;70.10	DNA recombination and DNA repair;DNA repair;nucleus	None	Homo sapiens;Homo sapiens	DNA repair protein XRCC1;DNA ligase 3	None	7760816	XRCC1;LIG3	None
213	DNA ligase IV-XRCC1 complex	Human	None	None	P18887;P49917	7515;3981	MI:0004- affinity chromatography technologies	GO:0006281;GO:0005634	DNA repair;nucleus	10.01.05;10.01.05.01;70.10	DNA recombination and DNA repair;DNA repair;nucleus	None	Homo sapiens;Homo sapiens	DNA repair protein XRCC1;DNA ligase 4	None	7760816	XRCC1;LIG4	None
214	Ubiquitin E3 ligase (WSB1, TCEB1, TCEB2, CUL5, RBX1)	Human	WSB1-Elongin BC-CUL5-RBX1 complex	None	P62877;Q15369;Q15370;Q93034;Q9Y6I7	9978;6921;6923;8065;26118	MI:0019- coimmunoprecipitation	GO:0016567;GO:0016579;GO:0043161;GO:0006511;GO:0005515;GO:0007224;GO:0005783	protein ubiquitination;protein deubiquitination;proteasome-mediated ubiquitin-dependent protein catabolic process;ubiquitin-dependent protein catabolic process;protein binding;smoothened signaling pathway;endoplasmic reticulum	14.07.05;14.13.01.01;16.01;18.01.07;30.05.02.16;70.07	modification by ubiquitination, deubiquitination;proteasomal degradation (ubiquitin/proteasomal pathway);protein binding;regulation by binding / dissociation;hedgehog-dependent signalling pathway;endoplasmic reticulum	None	Homo sapiens;Homo sapiens;Homo sapiens;Homo sapiens;Homo sapiens	RING-box protein 1;Transcription elongation factor B polypeptide 1;Transcription elongation factor B polypeptide 2;Cullin-5;WD repeat and SOCS box-containing protein 1	None	15965468	RBX1;TCEB1;TCEB2;CUL5;WSB1	Ubiquitin E3 ligases covalently attach ubiquitin to a lysine residue on a target protein. Polyubiquitination marks proteins for degradation by the proteasome. WSB-1 is a Hedgehog-inducible ubiquitin ligase that modulates thyroid hormone activation and PTHrP secretion in the developing growth plate.
217	CRSP complex	Human	cofactor required for Sp1	None	O43513;O60244;O75448;O95402;Q15648;Q6P2C8;Q9NVC6;Q9ULK4	9443;9282;9862;9441;5469;9442;9440;9439	MI:0029- cosedimentation through density gradients; MI:0226- ion exchange chromatography	GO:0016563;GO:0005515;GO:0005634	obsolete transcription activator activity;protein binding;nucleus	11.02.03.04.01;16.01;18.01.07;70.10	transcription activation;protein binding;regulation by binding / dissociation;nucleus	Information about the 85kD component CRSP5 of the protein complex is not available in databases.	Homo sapiens;Homo sapiens;Homo sapiens;Homo sapiens;Homo sapiens;Homo sapiens;Homo sapiens;Homo sapiens	Mediator of RNA polymerase II transcription subunit 7;Mediator of RNA polymerase II transcription subunit 14;Mediator of RNA polymerase II transcription subunit 24;Mediator of RNA polymerase II transcription subunit 26;Mediator of RNA polymerase II transcription subunit 1;Mediator of RNA polymerase II transcription subunit 27;Mediator of RNA polymerase II transcription subunit 17;Mediator of RNA …	None	10377381	MED7;MED14;MED24;MED26;MED1;MED27;MED17;MED23	Several identical subunits appear in protein complexes like DRIP/ARC, CRSP, NAT, PC2, SMCC and Mediator, indicating that unique classes of transcription activators may share common sets or subsets of cofactors.
218	CRSP complex	Human	cofactor required for Sp1	None	O43513;O60244;O75448;O95402;Q15648;Q6P2C8;Q9NVC6;Q9ULK4	9443;9282;9862;9441;5469;9442;9440;9439	MI:0029- cosedimentation through density gradients; MI:0226- ion exchange chromatography	GO:0016563;GO:0005515;GO:0005634	obsolete transcription activator activity;protein binding;nucleus	11.02.03.04.01;16.01;18.01.07;70.10	transcription activation;protein binding;regulation by binding / dissociation;nucleus	At the time of annotation, the additional 85kD component CRSP5 of the protein complex was not found in the UniProt database.	Homo sapiens;Homo sapiens;Homo sapiens;Homo sapiens;Homo sapiens;Homo sapiens;Homo sapiens;Homo sapiens	Mediator of RNA polymerase II transcription subunit 7;Mediator of RNA polymerase II transcription subunit 14;Mediator of RNA polymerase II transcription subunit 24;Mediator of RNA polymerase II transcription subunit 26;Mediator of RNA polymerase II transcription subunit 1;Mediator of RNA polymerase II transcription subunit 27;Mediator of RNA polymerase II transcription subunit 17;Mediator of RNA …	None	9989412	MED7;MED14;MED24;MED26;MED1;MED27;MED17;MED23	Several identical subunits appear in protein complexes like DRIP/ARC, CRSP, NAT, PC2, SMCC and Mediator, indicating that unique classes of transcription activators may share common sets or subsets of cofactors.
219	CAND1-CUL1-RBX1 complex	Human	None	None	P62877;Q13616;Q86VP6	9978;8454;55832	MI:0007- anti tag coimmunoprecipitation	GO:0005515;GO:0051098;GO:0030234;GO:0050790	protein binding;regulation of binding;enzyme regulator activity;regulation of catalytic activity	16.01;18.01.07;18.02.01	protein binding;regulation by binding / dissociation;enzymatic activity regulation / enzyme regulator	None	Homo sapiens;Homo sapiens;Homo sapiens	RING-box protein 1;Cullin-1;Cullin-associated NEDD8-dissociated protein 1	None	15537541	RBX1;CUL1;CAND1	Cand1 forms a tight complex with the Cul1-Roc1 SCF catalytic core, inhibiting the assembly of the multisubunit E3 protein-ubiquitin ligase complex.
220	ARF-Mule complex	Human	ARF-BP1-ARF-NPM1 complex	None	P06748;Q7Z6Z7;Q8N726	4869;10075;1029	MI:0007- anti tag coimmunoprecipitation	GO:0005515;GO:0005634	protein binding;nucleus	16.01;18.01.07;70.10	protein binding;regulation by binding / dissociation;nucleus	None	Homo sapiens;Homo sapiens;Homo sapiens	Nucleophosmin;E3 ubiquitin-protein ligase HUWE1;Cyclin-dependent kinase inhibitor 2A, isoform 4	None	15989956	NPM1;HUWE1;CDKN2A	ARF is an inhibitor of the ARF-BP1 protein-ubiquitin ligase.
221	CAND1-CUL2-RBX1 complex	Human	None	None	P62877;Q13617;Q86VP6	9978;8453;55832	MI:0007- anti tag coimmunoprecipitation	GO:0005515;GO:0051098;GO:0005515;GO:0030234;GO:0050790	protein binding;regulation of binding;protein binding;enzyme regulator activity;regulation of catalytic activity	16.01;18.01.07;18.02.01	protein binding;regulation by binding / dissociation;enzymatic activity regulation / enzyme regulator	None	Homo sapiens;Homo sapiens;Homo sapiens	RING-box protein 1;Cullin-2;Cullin-associated NEDD8-dissociated protein 1	None	12609982	RBX1;CUL2;CAND1	Binding of Cand1 to cullins inhibits the formation of E3 protein-ubiquitin ligases.
222	CAND1-CUL3-RBX1 complex	Human	None	None	P62877;Q13618;Q86VP6	9978;8452;55832	MI:0007- anti tag coimmunoprecipitation	GO:0005515;GO:0051098;GO:0005515;GO:0030234;GO:0050790	protein binding;regulation of binding;protein binding;enzyme regulator activity;regulation of catalytic activity	16.01;18.01.07;18.02.01	protein binding;regulation by binding / dissociation;enzymatic activity regulation / enzyme regulator	None	Homo sapiens;Homo sapiens;Homo sapiens	RING-box protein 1;Cullin-3;Cullin-associated NEDD8-dissociated protein 1	None	12609982	RBX1;CUL3;CAND1	Binding of Cand1 to cullins inhibits the formation of E3 protein-ubiquitin ligases.
223	CAND1-CUL4A-RBX1 complex	Human	None	None	P62877;Q13619;Q86VP6	9978;8451;55832	MI:0007- anti tag coimmunoprecipitation	GO:0005515;GO:0051098;GO:0005515;GO:0030234;GO:0050790	protein binding;regulation of binding;protein binding;enzyme regulator activity;regulation of catalytic activity	16.01;18.01.07;18.02.01	protein binding;regulation by binding / dissociation;enzymatic activity regulation / enzyme regulator	None	Homo sapiens;Homo sapiens;Homo sapiens	RING-box protein 1;Cullin-4A;Cullin-associated NEDD8-dissociated protein 1	None	12609982	RBX1;CUL4A;CAND1	Binding of Cand1 to cullins inhibits the formation of E3 protein-ubiquitin ligases.
224	CAND1-CUL4B-RBX1 complex	Human	None	None	P62877;Q13620;Q86VP6	9978;8450;55832	MI:0007- anti tag coimmunoprecipitation	GO:0005515;GO:0051098;GO:0005515;GO:0030234;GO:0050790	protein binding;regulation of binding;protein binding;enzyme regulator activity;regulation of catalytic activity	16.01;18.01.07;18.02.01	protein binding;regulation by binding / dissociation;enzymatic activity regulation / enzyme regulator	None	Homo sapiens;Homo sapiens;Homo sapiens	RING-box protein 1;Cullin-4B;Cullin-associated NEDD8-dissociated protein 1	None	12609982	RBX1;CUL4B;CAND1	Binding of Cand1 to cullins inhibits the formation of E3 protein-ubiquitin ligases.
226	Ubiquitin E3 ligase (SKP1A, SKP2, CUL1)	Human	SKP1-SKP2-CUL1 complex	None	P63208;Q13309;Q13616	6500;6502;8454	MI:0007- anti tag coimmunoprecipitation	GO:0016567;GO:0016579;GO:0005515	protein ubiquitination;protein deubiquitination;protein binding	14.07.05;16.01;18.01.07	modification by ubiquitination, deubiquitination;protein binding;regulation by binding / dissociation	None	Homo sapiens;Homo sapiens;Homo sapiens	S-phase kinase-associated protein 1;S-phase kinase-associated protein 2;Cullin-1	None	12609982	SKP1;SKP2;CUL1	Ubiquitin E3 ligases covalently attach ubiquitin to a lysine residue on a target protein. Polyubiquitination marks proteins for degradation by the proteasome.
227	Ubiquitin E3 ligase (SKP1A, BTRC, CUL1)	Human	Skp1-Btrc-Cul1 complex	None	P63208;Q13616;Q9Y297	6500;8454;8945	MI:0007- anti tag coimmunoprecipitation	GO:0016567;GO:0016579;GO:0043161;GO:0006511;GO:0005515	protein ubiquitination;protein deubiquitination;proteasome-mediated ubiquitin-dependent protein catabolic process;ubiquitin-dependent protein catabolic process;protein binding	14.07.05;14.13.01.01;16.01;18.01.07	modification by ubiquitination, deubiquitination;proteasomal degradation (ubiquitin/proteasomal pathway);protein binding;regulation by binding / dissociation	None	Homo sapiens;Homo sapiens;Homo sapiens	S-phase kinase-associated protein 1;Cullin-1;F-box/WD repeat-containing protein 1A	None	9990852	SKP1;CUL1;BTRC	Ubiquitin E3 ligases covalently attach ubiquitin to a lysine residue on a target protein. Polyubiquitination marks proteins for degradation by the proteasome.
228	SMCC complex	Human	SRB/MED-containing cofactor complex	None	O60244;O75448;O75586;P24863;P49336;Q13503;Q15648;Q9Y3C7	9282;9862;10001;892;1024;9412;5469;51003	MI:0007- anti tag coimmunoprecipitation	GO:0016563;GO:0016564;GO:0005515;GO:0051098;GO:0051090;GO:0005634	obsolete transcription activator activity;obsolete transcription repressor activity;protein binding;regulation of binding;regulation of sequence-specific DNA binding transcription factor activity;nucleus	11.02.03.04.01;11.02.03.04.03;16.01;18.01.07;18.02.09;70.10	transcription activation;transcription repression;protein binding;regulation by binding / dissociation;regulator of transcription factor;nucleus	None	Homo sapiens;Homo sapiens;Homo sapiens;Homo sapiens;Homo sapiens;Homo sapiens;Homo sapiens;Homo sapiens	Mediator of RNA polymerase II transcription subunit 14;Mediator of RNA polymerase II transcription subunit 24;Mediator of RNA polymerase II transcription subunit 6;Cyclin-C;Cell division protein kinase 8;Mediator of RNA polymerase II transcription subunit 21;Mediator of RNA polymerase II transcription subunit 1;Mediator of RNA polymerase II transcription subunit 31	None	10024883	MED14;MED24;MED6;CCNC;CDK8;MED21;MED1;MED31	Several identical subunits appear in protein complexes like DRIP/ARC, CRSP, NAT, PC2, SMCC and Mediator, indicating that unique classes of transcription activators may share common sets or subsets of cofactors.
229	NAT complex	Human	None	None	O60244;O75586;P24863;P49336;Q13503;Q9BTT4;Q9ULK4	9282;10001;892;1024;9412;84246;9439	MI:0019- coimmunoprecipitation	GO:0016564;GO:0005515;GO:0005634	obsolete transcription repressor activity;protein binding;nucleus	11.02.03.04.03;16.01;18.01.07;70.10	transcription repression;protein binding;regulation by binding / dissociation;nucleus	None	Homo sapiens;Homo sapiens;Homo sapiens;Homo sapiens;Homo sapiens;Homo sapiens;Homo sapiens	Mediator of RNA polymerase II transcription subunit 14;Mediator of RNA polymerase II transcription subunit 6;Cyclin-C;Cell division protein kinase 8;Mediator of RNA polymerase II transcription subunit 21;Mediator of RNA polymerase II transcription subunit 10;Mediator of RNA polymerase II transcription subunit 23	None	9734358	MED14;MED6;CCNC;CDK8;MED21;MED10;MED23	A complex, NAT, that represses activation of transcription by RNAPII has been isolated. The NAT complex is composed of approximately 20 polypeptides and includes a subset of the Srb polypeptides, hSrb7, hSrb10, and hSrb11, as well as hRgr1 and hMed6. The presence of hSrb10, hSrb11, and hRgr1 in a complex that functions to down-regulate transcription is consistent with studies in yeast demonstrati…
230	Mediator complex	Human	Mediator of transcriptional regulation	None	A0JLT2;O43513;O60244;O75448;O75586;O95402;P24863;P49336;Q13503;Q15528;Q15648;Q6P2C8;Q71F56;Q71SY5;Q93074;Q96G25;Q96HR3;Q96RN5;Q9BTT4;Q9BUE0;Q9BWU1;Q9H204;Q9H944;Q9NPJ6;Q9NVC6;Q9NWA0;Q9NX70;Q9P086;Q9UHV7;Q9ULK4;Q9Y2X0;Q9Y3C7	219541;9443;9282;9862;10001;9441;892;1024;9412;6837;5469;9442;23389;81857;9968;112950;90390;51586;84246;54797;23097;80306;9477;29079;9440;55090;55588;400569;9969;9439;10025;51003	MI:0007- anti tag coimmunoprecipitation; MI:0069- mass spectrometry studies of complexes	GO:0016563;GO:0005515;GO:0051098;GO:0005515;GO:0051090;GO:0005634	obsolete transcription activator activity;protein binding;regulation of binding;protein binding;regulation of sequence-specific DNA binding transcription factor activity;nucleus	11.02.03.04.01;16.01;18.01.07;18.02.09;70.10	transcription activation;protein binding;regulation by binding / dissociation;regulator of transcription factor;nucleus	None	Homo sapiens;Homo sapiens;Homo sapiens;Homo sapiens;Homo sapiens;Homo sapiens;Homo sapiens;Homo sapiens;Homo sapiens;Homo sapiens;Homo sapiens;Homo sapiens;Homo sapiens;Homo sapiens;Homo sapiens;Homo sapiens;Homo sapiens;Homo sapiens;Homo sapiens;Homo sapiens;Homo sapiens;Homo sapiens;Homo sapiens;Homo sapiens;Homo sapiens;Homo sapiens;Homo sapiens;Homo sapiens;Homo sapiens;Homo sapiens;Homo sapi…	Mediator of RNA polymerase II transcription subunit 19;Mediator of RNA polymerase II transcription subunit 7;Mediator of RNA polymerase II transcription subunit 14;Mediator of RNA polymerase II transcription subunit 24;Mediator of RNA polymerase II transcription subunit 6;Mediator of RNA polymerase II transcription subunit 26;Cyclin-C;Cell division protein kinase 8;Mediator of RNA polymerase II t…	None	15175163	None;MED7;MED14;MED24;MED6;MED26;CCNC;CDK8;MED21;MED22;MED1;MED27;MED13L;MED25;MED12;MED8;MED30;MED15;MED10;MED18;CDC2L6;MED28;MED20;MED4;MED17;MED9;MED29;MED11;MED13;MED23;MED16;MED31	Regulation of transcription by RNA polymerase II (Pol II) is controlled by specific combinations of sequence-specific, DNA binding regulatory transcription factors (TFs) bound to a gene's promoter and enhancer regions. These TFs interact with several multiprotein complexes that remodel the chromatin context of the promoter, integrate signals from multiple TFs to control the frequency of transcrip…
232	ARC complex	Human	activator-recruited cofactor	None	O43513;O60244;O75448;O75586;O95402;Q15648;Q71SY5;Q93074;Q96G25;Q96RN5;Q9NPJ6;Q9NVC6;Q9UHV7;Q9UKU7;Q9ULK4	9443;9282;9862;10001;9441;5469;81857;9968;112950;51586;29079;9440;9969;27034;9439	MI:0004- affinity chromatography technologies	GO:0016563;GO:0005515;GO:0051098;GO:0005515;GO:0051090;GO:0035556;GO:0005634	obsolete transcription activator activity;protein binding;regulation of binding;protein binding;regulation of sequence-specific DNA binding transcription factor activity;intracellular signal transduction;nucleus	11.02.03.04.01;16.01;18.01.07;18.02.09;30.01;30.01.05.01;70.10	transcription activation;protein binding;regulation by binding / dissociation;regulator of transcription factor;cellular signalling;protein kinase;nucleus	None	Homo sapiens;Homo sapiens;Homo sapiens;Homo sapiens;Homo sapiens;Homo sapiens;Homo sapiens;Homo sapiens;Homo sapiens;Homo sapiens;Homo sapiens;Homo sapiens;Homo sapiens;Homo sapiens;Homo sapiens	Mediator of RNA polymerase II transcription subunit 7;Mediator of RNA polymerase II transcription subunit 14;Mediator of RNA polymerase II transcription subunit 24;Mediator of RNA polymerase II transcription subunit 6;Mediator of RNA polymerase II transcription subunit 26;Mediator of RNA polymerase II transcription subunit 1;Mediator of RNA polymerase II transcription subunit 25;Mediator of RNA p…	None	10235267	MED7;MED14;MED24;MED6;MED26;MED1;MED25;MED12;MED8;MED15;MED4;MED17;MED13;ACAD8;MED23	Experiemts show that the transcription coactivator ARC is required for SREBP (sterol regulatory element binding protein) control of cholesterol and lipid homeostasis. Several identical subunits appear in protein complexes like DRIP/ARC, CRSP, NAT, PC2, SMCC and Mediator, indicating that unique classes of transcription activators may share common sets or subsets of cofactors. According to authors,…
234	HuCHRAC complex	Human	None	None	O60264;Q9NRF9;Q9NRG0;Q9NRL2	8467;54107;54108;11177	MI:0226- ion exchange chromatography	GO:0006265;GO:0005515;GO:0003677;GO:0005524;GO:0005634	DNA topological change;protein binding;DNA binding;ATP binding;nucleus	10.01.09.05;16.01;18.01.07;16.03.01;16.19.03;70.10	DNA conformation modification (e.g. chromatin);protein binding;regulation by binding / dissociation;DNA binding;ATP binding;nucleus	None	Homo sapiens;Homo sapiens;Homo sapiens;Homo sapiens	SWI/SNF-related matrix-associated actin-dependent regulator of chromatin subfamily A member 5;DNA polymerase epsilon subunit 3;Chromatin accessibility complex protein 1;Bromodomain adjacent to zinc finger domain protein 1A	None	10880450	SMARCA5;POLE3;CHRAC1;BAZ1A	HuCHRAC is a member of the ISWI-containing chromatin remodelling complexes. The polyclonal antibodies against ISWI do not discriminate between hSNF2L and hSNF2H.
236	WICH complex	Human	WSTF-ISWI chromatin remodeling complex	None	O60264;Q9UIG0	8467;9031	MI:0096- pull down	GO:0006265;GO:0005515;GO:0003677;GO:0005524;GO:0005694	DNA topological change;protein binding;DNA binding;ATP binding;chromosome	10.01.09.05;16.01;18.01.07;16.03.01;16.19.03;70.10.03	DNA conformation modification (e.g. chromatin);protein binding;regulation by binding / dissociation;DNA binding;ATP binding;chromosome	None	Homo sapiens;Homo sapiens	SWI/SNF-related matrix-associated actin-dependent regulator of chromatin subfamily A member 5;Bromodomain adjacent to zinc finger domain protein 1B	None	11980720	SMARCA5;BAZ1B	WICH is a member of the ISWI-containing chromatin remodelling complexes.
238	SWI-SNF chromatin remodeling-related-BRCA1 complex	Human	None	None	O14497;O96019;P38398;P51531;P51532;Q12824;Q8NFD5;Q8TAQ2;Q92922;Q92925;Q969G3	8289;86;672;6595;6597;6598;57492;6601;6599;6603;6605	MI:0071- molecular sieving; MI:0004- affinity chromatography technologies	GO:0006265;GO:2001141;GO:0006355;GO:0051276;GO:0005634	DNA topological change;regulation of RNA biosynthetic process;regulation of transcription, DNA-templated;chromosome organization;nucleus	10.01.09.05;11.02.03.04;10.01.02;42.10.03;70.10	DNA conformation modification (e.g. chromatin);transcriptional control;DNA topology;organization of chromosome structure;nucleus	None	Homo sapiens;Homo sapiens;Homo sapiens;Homo sapiens;Homo sapiens;Homo sapiens;Homo sapiens;Homo sapiens;Homo sapiens;Homo sapiens;Homo sapiens	AT-rich interactive domain-containing protein 1A;Actin-like protein 6A;Breast cancer type 1 susceptibility protein;Probable global transcription activator SNF2L2;Probable global transcription activator SNF2L4;SWI/SNF-related matrix-associated actin-dependent regulator of chromatin subfamily B member 1;AT-rich interactive domain-containing protein 1B;SWI/SNF complex subunit SMARCC2;SWI/SNF complex…	BRCA1 gene is involved in breast and ovarian cancers.	10943845	ARID1A;ACTL6A;BRCA1;SMARCA2;SMARCA4;SMARCB1;ARID1B;SMARCC2;SMARCC1;SMARCD2;SMARCE1	BRCA1 interacts directly with BRG1.
240	BRCA1-CTIP-ZBRK1 repressor complex	Human	None	None	P38398;Q99708;Q9GZX5	672;5932;59348	MI:0006- anti bait coimmunoprecipitation	GO:0016564;GO:0003677;GO:0005634	obsolete transcription repressor activity;DNA binding;nucleus	11.02.03.04.03;16.03.01;70.10	transcription repression;DNA binding;nucleus	None	Homo sapiens;Homo sapiens;Homo sapiens	Breast cancer type 1 susceptibility protein;Retinoblastoma-binding protein 8;Zinc finger protein 350	BRCA1 is involved in breast cancer.	16843262	BRCA1;RBBP8;ZNF350	None
241	BLOC-3 (biogenesis of lysosome-related organelles complex 3)	Human	None	None	Q92902;Q9NQG7	3257;89781	MI:0019- coimmunoprecipitation; MI:0029- cosedimentation through density gradients; MI:0071- molecular sieving	GO:0007032;GO:0007040;GO:0007033	endosome organization;lysosome organization;vacuole organization	42.22;42.25	endosome;vacuole or lysosome	None	Homo sapiens;Homo sapiens	Hermansky-Pudlak syndrome 1 protein;Hermansky-Pudlak syndrome 4 protein	HPS1-7 are involved in Hermansky-Pudlak syndrome (HPS), which comprises at least seven different autosomal recessive disorders (referred to as HPS-1 through -7) that share the clinical manifestations of oculocutaneous albinism combined with platelet storage pool deficiency and do not present with the severe immunodeficiency and giant intracellular granules characteristic of Chediak-Higashi syndro…	12756248	HPS1;HPS4	The results demonstrate that the HPS1 and HPS4 proteins are components of a cytosolic complex that is involved in the biogenesis of lysosomal-related organelles by a mechanism distinct from that operated by AP-3 complex.
242	BRCA1-BACH1 complex	Human	None	None	P38398;Q9BX63	672;83990	MI:0006- anti bait coimmunoprecipitation	GO:0006281;GO:0005634	DNA repair;nucleus	10.01.05;10.01.05.01;70.10	DNA recombination and DNA repair;DNA repair;nucleus	None	Homo sapiens;Homo sapiens	Breast cancer type 1 susceptibility protein;Fanconi anemia group J protein	BRCA1 is involved in breast cancer.	11301010	BRCA1;BRIP1	An intact BRCA1 C-terminal region is necessary for the interaction with BACH1.
243	RalBP1-CDC2-CCNB1 complex	Human	None	None	P06493;P14635;Q15311	983;891;10928	MI:0019- coimmunoprecipitation; MI:0096- pull down	GO:0000278;GO:0006468;GO:0006470;GO:0046777;GO:0006464;GO:0050789;GO:0005634	mitotic cell cycle;protein phosphorylation;protein dephosphorylation;protein autophosphorylation;cellular protein modification process;regulation of biological process;nucleus	10.03.01;10.03.01.01;14.07.03;14;14.07;18.01.01;18.01;18.02;18.02.10;70.10	mitotic cell cycle and cell cycle control;mitotic cell cycle;modification by phosphorylation, dephosphorylation, autophosphorylation;PROTEIN FATE (folding, modification, destination);protein modification;regulation by modification;regulation by ;regulation of protein activity;regulation of channel activity;nucleus	None	Homo sapiens;Homo sapiens;Homo sapiens	Cell division control protein 2 homolog;G2/mitotic-specific cyclin-B1;RalA-binding protein 1	None	12775724	CDC2;CCNB1;RALBP1	The complex was only detected in mitotic cell extracts. The authors show that RLIP76 associates with a catalytically active cyclinB·p34cdc2(cdk1) complex.
244	BRAFT complex	Human	BLM complex I	None	O15287;O15360;P15927;P27694;P35244;P40692;P54132;Q00597;Q13472;Q9H9A7;Q9HB96;Q9NPI8;Q9NW38	2189;2175;6118;6117;6119;4292;641;2176;7156;80010;2178;2188;55120	MI:0006- anti bait coimmunoprecipitation	GO:0051276;GO:0006281;GO:0006974;GO:0005634	chromosome organization;DNA repair;cellular response to DNA damage stimulus;nucleus	10.01.02;42.10.03;10.01.05;10.01.05.01;32.01.09;70.10	DNA topology;organization of chromosome structure;DNA recombination and DNA repair;DNA repair;DNA damage response;nucleus	The BRAFT complex contains several other proteins of unknown function, called FAAPs or BLAPs. FAAP 43 has been identified as FANCL/PHF9 in a following paper (PMID:12973351).	Homo sapiens;Homo sapiens;Homo sapiens;Homo sapiens;Homo sapiens;Homo sapiens;Homo sapiens;Homo sapiens;Homo sapiens;Homo sapiens;Homo sapiens;Homo sapiens;Homo sapiens	Fanconi anemia group G protein, ;Fanconi anemia group A protein, ;Replication protein A 32 kDa subunit;Replication protein A 70 kDa DNA-binding subunit;Replication protein A 14 kDa subunit;DNA mismatch repair protein Mlh1;Bloom syndrome protein, ;Fanconi anemia group C protein, ;DNA topoisomerase 3-alpha;RecQ-mediated genome instability protein 1;Fanconi anemia group E protein, ;Fanconi anemia gr…	BRAFT complex is involved in Fanconi Anemia (FA) and Bloom Syndrome (BS).	12724401	FANCG;FANCA;RPA2;RPA1;RPA3;MLH1;BLM;FANCC;TOP3A;RMI1;FANCE;FANCF;FANCL	None
245	FA core complex (Fanconi anemia core complex)	Human	None	None	O15287;O15360;Q00597;Q0VG06;Q8NB91;Q9H9A7;Q9HB96;Q9NPI8;Q9NW38	2189;2175;2176;80233;2187;80010;2178;2188;55120	MI:0006- anti bait coimmunoprecipitation	GO:0016567;GO:0016579;GO:0006974;GO:0005634	protein ubiquitination;protein deubiquitination;cellular response to DNA damage stimulus;nucleus	14.07.05;32.01.09;70.10	modification by ubiquitination, deubiquitination;DNA damage response;nucleus	FANCB and FANCL have been designated as FAAP90 and FAAP43. RMI1 has been designated as FAAP75.	Homo sapiens;Homo sapiens;Homo sapiens;Homo sapiens;Homo sapiens;Homo sapiens;Homo sapiens;Homo sapiens;Homo sapiens	Fanconi anemia group G protein, ;Fanconi anemia group A protein, ;Fanconi anemia group C protein, ;Fanconi anemia-associated protein of 100 kDa;Fanconi anemia group B protein;RecQ-mediated genome instability protein 1;Fanconi anemia group E protein, ;Fanconi anemia group F protein, ;E3 ubiquitin-protein ligase FANCL	FA complex is involved in Fanconi anemia (FA) disease.	12724401	FANCG;FANCA;FANCC;FAAP100;FANCB;RMI1;FANCE;FANCF;FANCL	None
246	BLM complex III	Human	BLM-CIII complex	None	P40692;P54132;Q13472;Q9H9A7	4292;641;7156;80010	MI:0006- anti bait coimmunoprecipitation	GO:0051276;GO:0006281;GO:0006974;GO:0005634	chromosome organization;DNA repair;cellular response to DNA damage stimulus;nucleus	10.01.02;42.10.03;10.01.05;10.01.05.01;32.01.09;70.10	DNA topology;organization of chromosome structure;DNA recombination and DNA repair;DNA repair;DNA damage response;nucleus	Another subunit of the complex was found in the analysis, which has not been further characterized: BLAPp100.	Homo sapiens;Homo sapiens;Homo sapiens;Homo sapiens	DNA mismatch repair protein Mlh1;Bloom syndrome protein, ;DNA topoisomerase 3-alpha;RecQ-mediated genome instability protein 1	BLM complex III is involved in Bloom syndrome (BS).	12724401	MLH1;BLM;TOP3A;RMI1	None
247	RalBP1-CCNB1-AP2A-NUMB-EPN1 complex	Human	None	None	O94973;O95782;P14635;P49757;Q15311;Q9Y6I3	161;160;891;8650;10928;29924	MI:0019- coimmunoprecipitation	GO:0000278;GO:0006897;GO:0005634	mitotic cell cycle;endocytosis;nucleus	10.03.01;10.03.01.01;20.09.18.09.01;70.10	mitotic cell cycle and cell cycle control;mitotic cell cycle;endocytosis;nucleus	None	Homo sapiens;Homo sapiens;Homo sapiens;Homo sapiens;Homo sapiens;Homo sapiens	AP-2 complex subunit alpha-2;AP-2 complex subunit alpha-1;G2/mitotic-specific cyclin-B1;Protein numb homolog;RalA-binding protein 1;Epsin-1	None	12775724	AP2A2;AP2A1;CCNB1;NUMB;RALBP1;EPN1	RLIP, an effector of the RAL GTPases, is important for the mitotic cdk1 to facilitate the phosphorylation of Epsin.
248	BRAFT complex	Human	None	None	O15287;O15360;P15927;P27694;P35244;P54132;Q00597;Q13472;Q9HB96;Q9NPI8;Q9NW38	2189;2175;6118;6117;6119;641;2176;7156;2178;2188;55120	MI:0006- anti bait coimmunoprecipitation	GO:0051276;GO:0006281;GO:0016567;GO:0016579;GO:0006974;GO:0005634	chromosome organization;DNA repair;protein ubiquitination;protein deubiquitination;cellular response to DNA damage stimulus;nucleus	10.01.02;42.10.03;10.01.05;10.01.05.01;14.07.05;32.01.09;70.10	DNA topology;organization of chromosome structure;DNA recombination and DNA repair;DNA repair;modification by ubiquitination, deubiquitination;DNA damage response;nucleus	FANCL/PHF9 (formerly called FAAP 43) is a newly identified component of the BRAFT complex.	Homo sapiens;Homo sapiens;Homo sapiens;Homo sapiens;Homo sapiens;Homo sapiens;Homo sapiens;Homo sapiens;Homo sapiens;Homo sapiens;Homo sapiens	Fanconi anemia group G protein, ;Fanconi anemia group A protein, ;Replication protein A 32 kDa subunit;Replication protein A 70 kDa DNA-binding subunit;Replication protein A 14 kDa subunit;Bloom syndrome protein, ;Fanconi anemia group C protein, ;DNA topoisomerase 3-alpha;Fanconi anemia group E protein, ;Fanconi anemia group F protein, ;E3 ubiquitin-protein ligase FANCL	None	12973351	FANCG;FANCA;RPA2;RPA1;RPA3;BLM;FANCC;TOP3A;FANCE;FANCF;FANCL	None
251	BCDX2 complex	Human	RAD51B-RAD51C-RAD51D-XRCC2 complex	None	O15315;O43502;O43543;O75771	5890;5889;7516;5892	MI:0004- affinity chromatography technologies; MI:0006- anti bait coimmunoprecipitation	GO:0006281;GO:0006310;GO:0003677;GO:0005524;GO:0006974;GO:0005634	DNA repair;DNA recombination;DNA binding;ATP binding;cellular response to DNA damage stimulus;nucleus	10.01.05;10.01.05.01;10.01.05.03;16.03.01;16.19.03;32.01.09;70.10	DNA recombination and DNA repair;DNA repair;DNA recombination;DNA binding;ATP binding;DNA damage response;nucleus	None	Homo sapiens;Homo sapiens;Homo sapiens;Homo sapiens	DNA repair protein RAD51 homolog 2;DNA repair protein RAD51 homolog 3;DNA repair protein XRCC2;DNA repair protein RAD51 homolog 4	None	11751635	RAD51L1;RAD51C;XRCC2;RAD51L3	BCDX2 binds specifically to nicks in duplex DNA (PMID:11751635).
252	RAD51C-XRCC3 complex	Human	None	None	O43502;O43542	5889;7517	MI:0006- anti bait coimmunoprecipitation; MI:0004- affinity chromatography technologies	GO:0006794;GO:0006796;GO:0006281;GO:0006310;GO:0006310;GO:0003677;GO:0005524;GO:0006974;GO:0005634	phosphorus utilization;phosphate-containing compound metabolic process;DNA repair;DNA recombination;DNA recombination;DNA binding;ATP binding;cellular response to DNA damage stimulus;nucleus	01.04;10.01.05;10.01.05.01;10.01.05.03;16.03.01;16.19.03;32.01.09;70.10	phosphate metabolism;DNA recombination and DNA repair;DNA repair;DNA recombination;DNA binding;ATP binding;DNA damage response;nucleus	None	Homo sapiens;Homo sapiens	DNA repair protein RAD51 homolog 3;DNA repair protein XRCC3	None	11751635	RAD51C;XRCC3	None
253	RAD51C-XRCC3 complex	Human	None	None	O43502;O43542	5889;7517	MI:0004- affinity chromatography technologies	GO:0006281;GO:0006310;GO:0003677;GO:0005524;GO:0006974;GO:0005634	DNA repair;DNA recombination;DNA binding;ATP binding;cellular response to DNA damage stimulus;nucleus	10.01.05;10.01.05.01;10.01.05.03;16.03.01;16.19.03;32.01.09;70.10	DNA recombination and DNA repair;DNA repair;DNA recombination;DNA binding;ATP binding;DNA damage response;nucleus	None	Homo sapiens;Homo sapiens	DNA repair protein RAD51 homolog 3;DNA repair protein XRCC3	None	15037616	RAD51C;XRCC3	The authors postulate that XRCC3 regulates the dissociation and formation of Rad51C-XRCC3 complex through ATP binding and hydrolysis.
254	TBPIP/HOP2-MND1 complex	Human	None	None	Q9BWT6;Q9P2W1	84057;29893	MI:0004- affinity chromatography technologies	GO:0007131;GO:0007126;GO:0000280;GO:0007059;GO:0003677;GO:0051098;GO:0005515;GO:0030234;GO:0050790;GO:0005634	reciprocal meiotic recombination;meiotic nuclear division;nuclear division;chromosome segregation;DNA binding;regulation of binding;protein binding;enzyme regulator activity;regulation of catalytic activity;nucleus	10.01.05.03.01;10.03.02;10.03.04;10.03.04.07;10.03.04.05;16.03.01;18.01.07;16.01;18.02.01;70.10	meiotic recombination;meiosis;nuclear and chromosomal cycle;nuclear division;chromosome segregation/division;DNA binding;regulation by binding / dissociation;protein binding;enzymatic activity regulation / enzyme regulator;nucleus	None	Homo sapiens;Homo sapiens	Meiotic nuclear division protein 1 homolog;Homologous-pairing protein 2 homolog	None	16407260	MND1;PSMC3IP	The complex ensures proper pairing between homologous chromosomes.
256	RAD51B-RAD51C complex	Human	None	None	O15315;O43502	5890;5889	MI:0006- anti bait coimmunoprecipitation	GO:0006281;GO:0006310;GO:0003677;GO:0005524;GO:0005634	DNA repair;DNA recombination;DNA binding;ATP binding;nucleus	10.01.05;10.01.05.01;10.01.05.03;16.03.01;16.19.03;70.10	DNA recombination and DNA repair;DNA repair;DNA recombination;DNA binding;ATP binding;nucleus	None	Homo sapiens;Homo sapiens	DNA repair protein RAD51 homolog 2;DNA repair protein RAD51 homolog 3	None	11751636	RAD51L1;RAD51C	None
258	BCDX2 complex	Human	RAD51B-RAD51C-RAD51D-XRCC2 complex	None	O15315;O43502;O43543;O75771	5890;5889;7516;5892	MI:0007- anti tag coimmunoprecipitation	GO:0006281;GO:0006310;GO:0003677;GO:0005524;GO:0006974;GO:0005634	DNA repair;DNA recombination;DNA binding;ATP binding;cellular response to DNA damage stimulus;nucleus	10.01.05;10.01.05.01;10.01.05.03;16.03.01;16.19.03;32.01.09;70.10	DNA recombination and DNA repair;DNA repair;DNA recombination;DNA binding;ATP binding;DNA damage response;nucleus	None	Homo sapiens;Homo sapiens;Homo sapiens;Homo sapiens	DNA repair protein RAD51 homolog 2;DNA repair protein RAD51 homolog 3;DNA repair protein XRCC2;DNA repair protein RAD51 homolog 4	None	11842113	RAD51L1;RAD51C;XRCC2;RAD51L3	None
259	RAD51C-XRCC3 complex	Human	None	None	O43502;O43542	5889;7517	MI:0007- anti tag coimmunoprecipitation	GO:0006281;GO:0006310;GO:0003677;GO:0005524;GO:0006974;GO:0005634	DNA repair;DNA recombination;DNA binding;ATP binding;cellular response to DNA damage stimulus;nucleus	10.01.05;10.01.05.01;10.01.05.03;16.03.01;16.19.03;32.01.09;70.10	DNA recombination and DNA repair;DNA repair;DNA recombination;DNA binding;ATP binding;DNA damage response;nucleus	None	Homo sapiens;Homo sapiens	DNA repair protein RAD51 homolog 3;DNA repair protein XRCC3	None	11842113	RAD51C;XRCC3	None
260	RAD51B-RAD51C complex	Human	None	None	O15315;O43502	5890;5889	MI:0006- anti bait coimmunoprecipitation	GO:0006281;GO:0006310;GO:0003677;GO:0005524;GO:0006974;GO:0005634	DNA repair;DNA recombination;DNA binding;ATP binding;cellular response to DNA damage stimulus;nucleus	10.01.05;10.01.05.01;10.01.05.03;16.03.01;16.19.03;32.01.09;70.10	DNA recombination and DNA repair;DNA repair;DNA recombination;DNA binding;ATP binding;DNA damage response;nucleus	None	Homo sapiens;Homo sapiens	DNA repair protein RAD51 homolog 2;DNA repair protein RAD51 homolog 3	None	11744692	RAD51L1;RAD51C	None
261	RAD51B-RAD51C-RAD51D-XRCC2-XRCC3 complex	Human	None	None	O15315;O43502;O43542;O43543;O75771	5890;5889;7517;7516;5892	MI:0006- anti bait coimmunoprecipitation	GO:0006281;GO:0006310;GO:0003677;GO:0005524;GO:0006974;GO:0005634	DNA repair;DNA recombination;DNA binding;ATP binding;cellular response to DNA damage stimulus;nucleus	10.01.05;10.01.05.01;10.01.05.03;16.03.01;16.19.03;32.01.09;70.10	DNA recombination and DNA repair;DNA repair;DNA recombination;DNA binding;ATP binding;DNA damage response;nucleus	None	Homo sapiens;Homo sapiens;Homo sapiens;Homo sapiens;Homo sapiens	DNA repair protein RAD51 homolog 2;DNA repair protein RAD51 homolog 3;DNA repair protein XRCC3;DNA repair protein XRCC2;DNA repair protein RAD51 homolog 4	None	11744692	RAD51L1;RAD51C;XRCC3;XRCC2;RAD51L3	None
262	RAD51L3-XRCC2 complex	Human	None	None	O43543;O75771	7516;5892	MI:0096- pull down	GO:0006281;GO:0006310;GO:0003677;GO:0005524;GO:0006974;GO:0005634	DNA repair;DNA recombination;DNA binding;ATP binding;cellular response to DNA damage stimulus;nucleus	10.01.05;10.01.05.01;10.01.05.03;16.03.01;16.19.03;32.01.09;70.10	DNA recombination and DNA repair;DNA repair;DNA recombination;DNA binding;ATP binding;DNA damage response;nucleus	None	Homo sapiens;Homo sapiens	DNA repair protein XRCC2;DNA repair protein RAD51 homolog 4	None	10871607	XRCC2;RAD51L3	None
263	R/M complex (RAD50-MRE11 complex)	Human	None	None	P49959;Q92878	4361;10111	MI:0004- affinity chromatography technologies; MI:0428- imaging techniques	GO:0006308;GO:0006281;GO:0003677;GO:0006974;GO:0051276;GO:0005634	DNA catabolic process;DNA repair;DNA binding;cellular response to DNA damage stimulus;chromosome organization;nucleus	01.03.16;01.03.16.03;10.01.05;10.01.05.01;16.03.01;32.01.09;10.01.02;42.10.03;70.10	polynucleotide degradation;DNA degradation;DNA recombination and DNA repair;DNA repair;DNA binding;DNA damage response;DNA topology;organization of chromosome structure;nucleus	None	Homo sapiens;Homo sapiens	Double-strand break repair protein MRE11A;DNA repair protein RAD50	None	11741547	MRE11A;RAD50	R/M consists of two highly flexible intramolecular coiled coils emanating from a central globular DNA binding domain.
264	R/M complex (RAD50-MRE11 complex)	Human	None	None	P49959;Q92878	4361;10111	MI:0428- imaging techniques	GO:0006308;GO:0006281;GO:0003677;GO:0006974;GO:0051276;GO:0005634	DNA catabolic process;DNA repair;DNA binding;cellular response to DNA damage stimulus;chromosome organization;nucleus	01.03.16;01.03.16.03;10.01.05;10.01.05.01;16.03.01;32.01.09;10.01.02;42.10.03;70.10	polynucleotide degradation;DNA degradation;DNA recombination and DNA repair;DNA repair;DNA binding;DNA damage response;DNA topology;organization of chromosome structure;nucleus	None	Homo sapiens;Homo sapiens	Double-strand break repair protein MRE11A;DNA repair protein RAD50	None	15165861	MRE11A;RAD50	Human Rad50-Mre11 complexes are predominantly heterotetramers.
265	ATR-ATRIP complex	Human	None	None	Q13535;Q8WXE1	545;84126	MI:0091- chromatography technologies; MI:0071- molecular sieving	GO:0000075;GO:0003677;GO:0006974;GO:0005634	cell cycle checkpoint;DNA binding;cellular response to DNA damage stimulus;nucleus	10.03.01.03;16.03.01;32.01.09;70.10	cell cycle checkpoints (checkpoints of morphogenesis, DNA-damage,-replication, mitotic phase and spindle);DNA binding;DNA damage response;nucleus	None	Homo sapiens;Homo sapiens	Serine/threonine-protein kinase ATR;ATR-interacting protein	None	14724280	ATR;ATRIP	ATR and ATRIP associate with chromatin in vivo, and they exist as a large molecular weight complex that can bind single-stranded (ss)DNA cellulose in vitro. Neither ATR nor ATRIP are able to bind DNA individually, nor do they bind DNA in a cooperative manner.
266	RAD17-RFC complex	Human	None	None	O75943;P35249;P35250;P40937;P40938	5884;5984;5982;5985;5983	MI:0004- affinity chromatography technologies; MI:0006- anti bait coimmunoprecipitation	GO:0006794;GO:0006796;GO:0000075;GO:0003677;GO:0005524;GO:0006974;GO:0005634	phosphorus utilization;phosphate-containing compound metabolic process;cell cycle checkpoint;DNA binding;ATP binding;cellular response to DNA damage stimulus;nucleus	01.04;10.03.01.03;16.03.01;16.19.03;32.01.09;70.10	phosphate metabolism;cell cycle checkpoints (checkpoints of morphogenesis, DNA-damage,-replication, mitotic phase and spindle);DNA binding;ATP binding;DNA damage response;nucleus	None	Homo sapiens;Homo sapiens;Homo sapiens;Homo sapiens;Homo sapiens	Cell cycle checkpoint protein RAD17;Replication factor C subunit 4;Replication factor C subunit 2;Replication factor C subunit 5;Replication factor C subunit 3	None	11572977	RAD17;RFC4;RFC2;RFC5;RFC3	RFCp38 is necessary for the association of RAD17 with the core complex RFCp36-p37-p40 to form the RAD17-RFC complex. The ATPase activity of RAD17-RFC complex is stimulated by DNA.
267	Checkpoint 9-1-1 complex	Human	None	None	O60671;O60921;Q99638	5810;3364;5883	MI:0004- affinity chromatography technologies	GO:0006281;GO:0000075;GO:0006974;GO:0005634	DNA repair;cell cycle checkpoint;cellular response to DNA damage stimulus;nucleus	10.01.05;10.01.05.01;10.03.01.03;32.01.09;70.10	DNA recombination and DNA repair;DNA repair;cell cycle checkpoints (checkpoints of morphogenesis, DNA-damage,-replication, mitotic phase and spindle);DNA damage response;nucleus	None	Homo sapiens;Homo sapiens;Homo sapiens	Cell cycle checkpoint protein RAD1;Checkpoint protein HUS1;Cell cycle checkpoint control protein RAD9A	None	11572977	RAD1;HUS1;RAD9A	None
268	Checkpoint Rad complex	Human	RAD17-RFC-9-1-1 complex	None	O60671;O60921;O75943;P35249;P35250;P40937;P40938;Q99638	5810;3364;5884;5984;5982;5985;5983;5883	MI:0004- affinity chromatography technologies; MI:0071- molecular sieving	GO:0000075;GO:0006974;GO:0005634	cell cycle checkpoint;cellular response to DNA damage stimulus;nucleus	10.03.01.03;32.01.09;70.10	cell cycle checkpoints (checkpoints of morphogenesis, DNA-damage,-replication, mitotic phase and spindle);DNA damage response;nucleus	None	Homo sapiens;Homo sapiens;Homo sapiens;Homo sapiens;Homo sapiens;Homo sapiens;Homo sapiens;Homo sapiens	Cell cycle checkpoint protein RAD1;Checkpoint protein HUS1;Cell cycle checkpoint protein RAD17;Replication factor C subunit 4;Replication factor C subunit 2;Replication factor C subunit 5;Replication factor C subunit 3;Cell cycle checkpoint control protein RAD9A	None	11572977	RAD1;HUS1;RAD17;RFC4;RFC2;RFC5;RFC3;RAD9A	Checkpoint Rad complex has been detected in an in vitro system.
270	RAD17-RFC complex	Human	None	None	O75943;P35249;P35250;P40937;P40938	5884;5984;5982;5985;5983	MI:0004- affinity chromatography technologies; MI:0040- electron microscopy	GO:0006794;GO:0006796;GO:0000075;GO:0003677;GO:0005524;GO:0006974;GO:0005634	phosphorus utilization;phosphate-containing compound metabolic process;cell cycle checkpoint;DNA binding;ATP binding;cellular response to DNA damage stimulus;nucleus	01.04;10.03.01.03;16.03.01;16.19.03;32.01.09;70.10	phosphate metabolism;cell cycle checkpoints (checkpoints of morphogenesis, DNA-damage,-replication, mitotic phase and spindle);DNA binding;ATP binding;DNA damage response;nucleus	None	Homo sapiens;Homo sapiens;Homo sapiens;Homo sapiens;Homo sapiens	Cell cycle checkpoint protein RAD17;Replication factor C subunit 4;Replication factor C subunit 2;Replication factor C subunit 5;Replication factor C subunit 3	None	11907025	RAD17;RFC4;RFC2;RFC5;RFC3	RAD17 makes a heteropentameric complex with the four RFC subunits with a deep groove or cleft and is similar to the RFC clamp loader.
271	Checkpoint 9-1-1 complex	Human	None	None	O60671;O60921;Q99638	5810;3364;5883	MI:0004- affinity chromatography technologies; MI:0040- electron microscopy	GO:0006281;GO:0000075;GO:0006974;GO:0005634	DNA repair;cell cycle checkpoint;cellular response to DNA damage stimulus;nucleus	10.01.05;10.01.05.01;10.03.01.03;32.01.09;70.10	DNA recombination and DNA repair;DNA repair;cell cycle checkpoints (checkpoints of morphogenesis, DNA-damage,-replication, mitotic phase and spindle);DNA damage response;nucleus	None	Homo sapiens;Homo sapiens;Homo sapiens	Cell cycle checkpoint protein RAD1;Checkpoint protein HUS1;Cell cycle checkpoint control protein RAD9A	None	11907025	RAD1;HUS1;RAD9A	The checkpoint 9-1-1 complex makes a trimeric ring structure reminiscent of the PCNA ring.
274	RAD17-RFC-9-1-1 checkpoint supercomplex	Human	None	None	O60671;O60921;O75943;P35249;P35250;P40937;P40938;Q99638	5810;3364;5884;5984;5982;5985;5983;5883	MI:0004- affinity chromatography technologies; MI:0029- cosedimentation through density gradients; MI:0040- electron microscopy	GO:0000075;GO:0003677;GO:0006974;GO:0005634	cell cycle checkpoint;DNA binding;cellular response to DNA damage stimulus;nucleus	10.03.01.03;16.03.01;32.01.09;70.10	cell cycle checkpoints (checkpoints of morphogenesis, DNA-damage,-replication, mitotic phase and spindle);DNA binding;DNA damage response;nucleus	None	Homo sapiens;Homo sapiens;Homo sapiens;Homo sapiens;Homo sapiens;Homo sapiens;Homo sapiens;Homo sapiens	Cell cycle checkpoint protein RAD1;Checkpoint protein HUS1;Cell cycle checkpoint protein RAD17;Replication factor C subunit 4;Replication factor C subunit 2;Replication factor C subunit 5;Replication factor C subunit 3;Cell cycle checkpoint control protein RAD9A	None	12578958	RAD1;HUS1;RAD17;RFC4;RFC2;RFC5;RFC3;RAD9A	Rad17-RFC complex binds to nicked circular, gapped and primed DNA and recruits the 9-1-1 complex in an ATP-dependent manner. The interaction is mediated mainly by binding of Rad9 to Rad17.
275	Checkpoint 9-1-1 complex	Human	None	None	O60671;O60921;Q99638	5810;3364;5883	MI:0071- molecular sieving	GO:0006281;GO:0000075;GO:0006974;GO:0005634	DNA repair;cell cycle checkpoint;cellular response to DNA damage stimulus;nucleus	10.01.05;10.01.05.01;10.03.01.03;32.01.09;70.10	DNA recombination and DNA repair;DNA repair;cell cycle checkpoints (checkpoints of morphogenesis, DNA-damage,-replication, mitotic phase and spindle);DNA damage response;nucleus	None	Homo sapiens;Homo sapiens;Homo sapiens	Cell cycle checkpoint protein RAD1;Checkpoint protein HUS1;Cell cycle checkpoint control protein RAD9A	None	11340080	RAD1;HUS1;RAD9A	None
276	Checkpoint 9-1-1 complex	Human	None	None	O60671;O60921;Q99638	5810;3364;5883	MI:0006- anti bait coimmunoprecipitation	GO:0006281;GO:0000075;GO:0006974;GO:0005634	DNA repair;cell cycle checkpoint;cellular response to DNA damage stimulus;nucleus	10.01.05;10.01.05.01;10.03.01.03;32.01.09;70.10	DNA recombination and DNA repair;DNA repair;cell cycle checkpoints (checkpoints of morphogenesis, DNA-damage,-replication, mitotic phase and spindle);DNA damage response;nucleus	None	Homo sapiens;Homo sapiens;Homo sapiens	Cell cycle checkpoint protein RAD1;Checkpoint protein HUS1;Cell cycle checkpoint control protein RAD9A	None	9872989	RAD1;HUS1;RAD9A	None
277	RFC complex	Human	None	None	P35249;P35250;P35251;P40937;P40938	5984;5982;5981;5985;5983	MI:0006- anti bait coimmunoprecipitation	GO:0006794;GO:0006796;GO:0006260;GO:0003677;GO:0005524;GO:0005634	phosphorus utilization;phosphate-containing compound metabolic process;DNA replication;DNA binding;ATP binding;nucleus	01.04;10.01.03;16.03.01;16.19.03;70.10	phosphate metabolism;DNA synthesis and replication;DNA binding;ATP binding;nucleus	None	Homo sapiens;Homo sapiens;Homo sapiens;Homo sapiens;Homo sapiens	Replication factor C subunit 4;Replication factor C subunit 2;Replication factor C subunit 1;Replication factor C subunit 5;Replication factor C subunit 3	None	8692848	RFC4;RFC2;RFC1;RFC5;RFC3	The subunits of the RFC complex have been reconstituted in an in vitro experiment. The Rfc complex works as a clamp loader.
278	RFC core complex	Human	None	None	P35249;P35250;P40937	5984;5982;5985	MI:0006- anti bait coimmunoprecipitation	GO:0006794;GO:0006796;GO:0006260;GO:0003677;GO:0005524;GO:0005634	phosphorus utilization;phosphate-containing compound metabolic process;DNA replication;DNA binding;ATP binding;nucleus	01.04;10.01.03;16.03.01;16.19.03;70.10	phosphate metabolism;DNA synthesis and replication;DNA binding;ATP binding;nucleus	None	Homo sapiens;Homo sapiens;Homo sapiens	Replication factor C subunit 4;Replication factor C subunit 2;Replication factor C subunit 5	None	8692848	RFC4;RFC2;RFC5	The subunits of the RFC complex have been reconstituted in an in vitro experiment.
279	RFC complex (activator A 1 complex)	Human	None	None	P35249;P35250;P35251;P40937;P40938	5984;5982;5981;5985;5983	MI:0029- cosedimentation through density gradients	GO:0006794;GO:0006796;GO:0006260;GO:0003677;GO:0005524;GO:0005634	phosphorus utilization;phosphate-containing compound metabolic process;DNA replication;DNA binding;ATP binding;nucleus	01.04;10.01.03;16.03.01;16.19.03;70.10	phosphate metabolism;DNA synthesis and replication;DNA binding;ATP binding;nucleus	None	Homo sapiens;Homo sapiens;Homo sapiens;Homo sapiens;Homo sapiens	Replication factor C subunit 4;Replication factor C subunit 2;Replication factor C subunit 1;Replication factor C subunit 5;Replication factor C subunit 3	None	1670772	RFC4;RFC2;RFC1;RFC5;RFC3	Activator 1 (A1) is a multiprotein complex which is essential for proliferating cell nuclear antigen (PCNA)-dependent DNA polymerase delta (pol delta) activity and efficient in vitro DNA synthesis in the SV40 dipolymerase replication system (PMID:1670772).
280	HMGB1-HMGB2-HSC70-ERP60-GAPDH complex	Human	None	None	P04406;P09429;P11142;P26583;P30101	2597;3146;3312;3148;2923	MI:0413- electrophoretic mobility shift assay	GO:0006281;GO:0003677;GO:0006974;GO:0005634	DNA repair;DNA binding;cellular response to DNA damage stimulus;nucleus	10.01.05;10.01.05.01;16.03.01;32.01.09;70.10	DNA recombination and DNA repair;DNA repair;DNA binding;DNA damage response;nucleus	None	Homo sapiens;Homo sapiens;Homo sapiens;Homo sapiens;Homo sapiens	Glyceraldehyde-3-phosphate dehydrogenase;High mobility group protein B1;Heat shock cognate 71 kDa protein;High mobility group protein B2;Protein disulfide-isomerase A3	None	12517784	GAPDH;HMGB1;HSPA8;HMGB2;PDIA3	The protein/DNA complex was isolated from human leukemia cells deficient in components of the mismatch repair system (Nalm6). This complex detects changes in DNA structure caused by incorporation of nonnatural nucleosides and is a determinant of cell sensitivity to such DNA modifying chemotherapy. The authors show that murine fibroblasts deficient in one component of the complex, Hmgb1, are 10-fo…
281	NELF complex (Negative elongation factor complex)	Human	None	None	P18615;Q8IXH7;Q8WX92;Q9H3P2	7936;51497;25920;7469	MI:0226- ion exchange chromatography; MI:0029- cosedimentation through density gradients; MI:0071- molecular sieving	GO:0006354;GO:0016564;GO:0003723;GO:0051098;GO:0005515;GO:0051090;GO:0005634	DNA-templated transcription, elongation;obsolete transcription repressor activity;RNA binding;regulation of binding;protein binding;regulation of sequence-specific DNA binding transcription factor activity;nucleus	11.02.03.01.04;11.02.03.04.03;16.03.03;18.01.07;16.01;18.02.09;70.10	transcription elongation;transcription repression;RNA binding;regulation by binding / dissociation;protein binding;regulator of transcription factor;nucleus	None	Homo sapiens;Homo sapiens;Homo sapiens;Homo sapiens	Negative elongation factor E;Negative elongation factor C/D;Negative elongation factor B;Negative elongation factor A	None	10199401	RDBP;TH1L;COBRA1;WHSC2	NELF cooperates with DSIF and strongly represses POLII elongation.
282	SNF2h-cohesin-NuRD complex	Human	ISWI (SNF2h)-containing chromatin remodeling complex	None	O60216;O60264;O94776;O95983;Q09028;Q12873;Q13330;Q13547;Q14683;Q16576;Q8N3U4;Q8WVM7;Q92769;Q9NRL2;Q9UBB5;Q9UQE7	5885;8467;9219;53615;5928;1107;9112;3065;8243;5931;10735;10274;3066;11177;8932;9126	MI:0226- ion exchange chromatography; MI:0071- molecular sieving	GO:0006265;GO:0003677;GO:0051276;GO:0005694	DNA topological change;DNA binding;chromosome organization;chromosome	10.01.09.05;16.03.01;10.01.02;42.10.03;70.10.03	DNA conformation modification (e.g. chromatin);DNA binding;DNA topology;organization of chromosome structure;chromosome	None	Homo sapiens;Homo sapiens;Homo sapiens;Homo sapiens;Homo sapiens;Homo sapiens;Homo sapiens;Homo sapiens;Homo sapiens;Homo sapiens;Homo sapiens;Homo sapiens;Homo sapiens;Homo sapiens;Homo sapiens;Homo sapiens	Double-strand-break repair protein rad21 homolog;SWI/SNF-related matrix-associated actin-dependent regulator of chromatin subfamily A member 5;Metastasis-associated protein MTA2;Methyl-CpG-binding domain protein 3;Histone-binding protein RBBP4;Chromodomain-helicase-DNA-binding protein 3;Metastasis-associated protein MTA1;Histone deacetylase 1;Structural maintenance of chromosomes protein 1A;Histo…	None	12198550	RAD21;SMARCA5;MTA2;MBD3;RBBP4;CHD3;MTA1;HDAC1;SMC1A;RBBP7;STAG2;STAG1;HDAC2;BAZ1A;MBD2;SMC3	The association of the complex with chromatin can be regulated by the state of DNA methylation.
283	Sin3 complex	Human	Histone deacetylase complex	None	O00422;O75446;Q09028;Q13547;Q16576;Q92769;Q96ST3	10284;8819;5928;3065;5931;3066;25942	MI:0004- affinity chromatography technologies	GO:0006265;GO:0016564;GO:0006473;GO:0006476;GO:0005515;GO:0051276	DNA topological change;obsolete transcription repressor activity;protein acetylation;protein deacetylation;protein binding;chromosome organization	10.01.09.05;11.02.03.04.03;14.07.04;16.01;18.01.07;10.01.02;42.10.03	DNA conformation modification (e.g. chromatin);transcription repression;modification by acetylation, deacetylation;protein binding;regulation by binding / dissociation;DNA topology;organization of chromosome structure	None	Homo sapiens;Homo sapiens;Homo sapiens;Homo sapiens;Homo sapiens;Homo sapiens;Homo sapiens	Histone deacetylase complex subunit SAP18;Histone deacetylase complex subunit SAP30;Histone-binding protein RBBP4;Histone deacetylase 1;Histone-binding protein RBBP7;Histone deacetylase 2;Paired amphipathic helix protein Sin3a	None	9651585	SAP18;SAP30;RBBP4;HDAC1;RBBP7;HDAC2;SIN3A	None
284	CRSP complex	Human	Cofactor required for Sp1	None	O43513;O60244;O75448;O75586;O95402;Q13503;Q15648;Q71SY5;Q96RN5;Q9NVC6;Q9ULK4	9443;9282;9862;10001;9441;9412;5469;81857;51586;9440;9439	MI:0029- cosedimentation through density gradients; MI:0004- affinity chromatography technologies	GO:0016563;GO:0005515;GO:0005694	obsolete transcription activator activity;protein binding;chromosome	11.02.03.04.01;16.01;18.01.07;70.10.03	transcription activation;protein binding;regulation by binding / dissociation;chromosome	Information about four small protein subunits of the protein complex was not available in the article.	Homo sapiens;Homo sapiens;Homo sapiens;Homo sapiens;Homo sapiens;Homo sapiens;Homo sapiens;Homo sapiens;Homo sapiens;Homo sapiens;Homo sapiens	Mediator of RNA polymerase II transcription subunit 7;Mediator of RNA polymerase II transcription subunit 14;Mediator of RNA polymerase II transcription subunit 24;Mediator of RNA polymerase II transcription subunit 6;Mediator of RNA polymerase II transcription subunit 26;Mediator of RNA polymerase II transcription subunit 21;Mediator of RNA polymerase II transcription subunit 1;Mediator of RNA p…	None	11834832	MED7;MED14;MED24;MED6;MED26;MED21;MED1;MED25;MED15;MED17;MED23	The activator-recruited cofactor ARC consists of the two distinct multisubunit complexes ARC-L and CRSP. Several identical subunits appear in protein complexes like DRIP/ARC, CRSP, NAT, PC2, SMCC and Mediator, indicating that unique classes of transcription activators may share common sets or subsets of cofactors.
285	PCNA-MLH1-PMS1 complex	Human	None	None	P12004;P40692;P54277	5111;4292;5378	MI:0107- surface plasmon resonance	GO:0006260;GO:0006281;GO:0005634	DNA replication;DNA repair;nucleus	10.01.03;10.01.05;10.01.05.01;70.10	DNA synthesis and replication;DNA recombination and DNA repair;DNA repair;nucleus	None	Homo sapiens;Homo sapiens;Homo sapiens	Proliferating cell nuclear antigen;DNA mismatch repair protein Mlh1;PMS1 protein homolog 1	None	16303135	PCNA;MLH1;PMS1	The authors show that PCNA interacts with MSH2-MSH6 with a higher affinity than with MLH1-PMS1. PCNA acts as a scaffold for consecutive protein-protein interactions.
286	PCNA-MSH2-MSH6 complex	Human	None	None	P12004;P43246;P52701	5111;4436;2956	MI:0107- surface plasmon resonance	GO:0006260;GO:0006281;GO:0005634	DNA replication;DNA repair;nucleus	10.01.03;10.01.05;10.01.05.01;70.10	DNA synthesis and replication;DNA recombination and DNA repair;DNA repair;nucleus	None	Homo sapiens;Homo sapiens;Homo sapiens	Proliferating cell nuclear antigen;DNA mismatch repair protein Msh2, ;DNA mismatch repair protein Msh6,	None	16303135	PCNA;MSH2;MSH6	The authors show that PCNA interacts with MSH2-MSH6 with a higher affinity than with MLH1-PMS1.
287	ARC-L complex	Human	None	None	O43513;O60244;O75448;O75586;P24863;P49336;Q13503;Q15648;Q71SY5;Q93074;Q96RN5;Q9NVC6;Q9UHV7;Q9ULK4	9443;9282;9862;10001;892;1024;9412;5469;81857;9968;51586;9440;9969;9439	MI:0029- cosedimentation through density gradients; MI:0004- affinity chromatography technologies	GO:0005515;GO:0051098;GO:0005515;GO:0051090;GO:0005694	protein binding;regulation of binding;protein binding;regulation of sequence-specific DNA binding transcription factor activity;chromosome	16.01;18.01.07;18.02.09;70.10.03	protein binding;regulation by binding / dissociation;regulator of transcription factor;chromosome	None	Homo sapiens;Homo sapiens;Homo sapiens;Homo sapiens;Homo sapiens;Homo sapiens;Homo sapiens;Homo sapiens;Homo sapiens;Homo sapiens;Homo sapiens;Homo sapiens;Homo sapiens;Homo sapiens	Mediator of RNA polymerase II transcription subunit 7;Mediator of RNA polymerase II transcription subunit 14;Mediator of RNA polymerase II transcription subunit 24;Mediator of RNA polymerase II transcription subunit 6;Cyclin-C;Cell division protein kinase 8;Mediator of RNA polymerase II transcription subunit 21;Mediator of RNA polymerase II transcription subunit 1;Mediator of RNA polymerase II tr…	None	11834832	MED7;MED14;MED24;MED6;CCNC;CDK8;MED21;MED1;MED25;MED12;MED15;MED17;MED13;MED23	Experiemts show that the transcription coactivator ARC is required for SREBP (sterol regulatory element binding protein) control of cholesterol and lipid homeostasis. The activator-recruited cofactor ARC consists of the two distinct multisubunit complexes ARC-L and CRSP; Information about four small components of the protein complex is not available in the article. Several identical subunits appe…
288	ARC complex	Human	activator-recruited cofactor	None	O43513;O60244;O75448;O75586;O95402;P24863;P49336;Q13503;Q15648;Q71SY5;Q93074;Q96RN5;Q9NVC6;Q9UHV7;Q9ULK4	9443;9282;9862;10001;9441;892;1024;9412;5469;81857;9968;51586;9440;9969;9439	MI:0029- cosedimentation through density gradients; MI:0004- affinity chromatography technologies	GO:0016563;GO:0005515;GO:0051098;GO:0005515;GO:0051090;GO:0005694	obsolete transcription activator activity;protein binding;regulation of binding;protein binding;regulation of sequence-specific DNA binding transcription factor activity;chromosome	11.02.03.04.01;16.01;18.01.07;18.02.09;70.10.03	transcription activation;protein binding;regulation by binding / dissociation;regulator of transcription factor;chromosome	Information about four small components of the protein complex is not available in the article.	Homo sapiens;Homo sapiens;Homo sapiens;Homo sapiens;Homo sapiens;Homo sapiens;Homo sapiens;Homo sapiens;Homo sapiens;Homo sapiens;Homo sapiens;Homo sapiens;Homo sapiens;Homo sapiens;Homo sapiens	Mediator of RNA polymerase II transcription subunit 7;Mediator of RNA polymerase II transcription subunit 14;Mediator of RNA polymerase II transcription subunit 24;Mediator of RNA polymerase II transcription subunit 6;Mediator of RNA polymerase II transcription subunit 26;Cyclin-C;Cell division protein kinase 8;Mediator of RNA polymerase II transcription subunit 21;Mediator of RNA polymerase II t…	None	11834832	MED7;MED14;MED24;MED6;MED26;CCNC;CDK8;MED21;MED1;MED25;MED12;MED15;MED17;MED13;MED23	Experiemts show that the transcription coactivator ARC is required for SREBP (sterol regulatory element binding protein) control of cholesterol and lipid homeostasis. The activator-recruited cofactor ARC consists of the two distinct multisubunit complexes ARC-L and CRSP. Several identical subunits appear in protein complexes like DRIP/ARC, CRSP, NAT, PC2, SMCC and Mediator, indicating that unique…
289	PCNA-MSH2-MSH6 complex	Human	None	None	P12004;P43246;P52701	5111;4436;2956	MI:0096- pull down; MI:0004- affinity chromatography technologies	GO:0006281;GO:0005634	DNA repair;nucleus	10.01.05;10.01.05.01;70.10	DNA recombination and DNA repair;DNA repair;nucleus	None	Homo sapiens;Homo sapiens;Homo sapiens	Proliferating cell nuclear antigen;DNA mismatch repair protein Msh2, ;DNA mismatch repair protein Msh6,	None	11005803	PCNA;MSH2;MSH6	PCNA binds to MSH2-MSH6 complex.
290	MSH2-MLH1-PMS2-PCNA DNA-repair initiation complex	Human	None	None	P12004;P40692;P43246;P54278	5111;4292;4436;5395	MI:0006- anti bait coimmunoprecipitation	GO:0006281;GO:0003677;GO:0006974;GO:0005634	DNA repair;DNA binding;cellular response to DNA damage stimulus;nucleus	10.01.05;10.01.05.01;16.03.01;32.01.09;70.10	DNA recombination and DNA repair;DNA repair;DNA binding;DNA damage response;nucleus	None	Homo sapiens;Homo sapiens;Homo sapiens;Homo sapiens	Proliferating cell nuclear antigen;DNA mismatch repair protein Mlh1;DNA mismatch repair protein Msh2, ;Mismatch repair endonuclease PMS2	None	9469823	PCNA;MLH1;MSH2;PMS2	Formation of the initiation complex is ATP-dependent.
291	MSH2-MLH1-PMS2 DNA-repair initiation complex	Human	None	None	P40692;P43246;P54278	4292;4436;5395	MI:0006- anti bait coimmunoprecipitation	GO:0006281;GO:0003677;GO:0005634	DNA repair;DNA binding;nucleus	10.01.05;10.01.05.01;16.03.01;70.10	DNA recombination and DNA repair;DNA repair;DNA binding;nucleus	None	Homo sapiens;Homo sapiens;Homo sapiens	DNA mismatch repair protein Mlh1;DNA mismatch repair protein Msh2, ;Mismatch repair endonuclease PMS2	None	9469823	MLH1;MSH2;PMS2	Formation of the initiation complex is ATP-dependent.
292	MutL-alpha complex	Human	MLH1-PMS2 complex	None	P40692;P54278	4292;5395	MI:0029- cosedimentation through density gradients	GO:0006281;GO:0003677;GO:0006974;GO:0005634	DNA repair;DNA binding;cellular response to DNA damage stimulus;nucleus	10.01.05;10.01.05.01;16.03.01;32.01.09;70.10	DNA recombination and DNA repair;DNA repair;DNA binding;DNA damage response;nucleus	None	Homo sapiens;Homo sapiens	DNA mismatch repair protein Mlh1;Mismatch repair endonuclease PMS2	None	7892206	MLH1;PMS2	None
297	PCNA-DNA polymerase delta complex	Human	None	None	P12004;P28340;P49005;Q15054;Q9HCU8	5111;5424;5425;10714;57804	MI:0071- molecular sieving; MI:0006- anti bait coimmunoprecipitation; MI:0096- pull down	GO:0006260;GO:0006281;GO:0005634	DNA replication;DNA repair;nucleus	10.01.03;10.01.05;10.01.05.01;70.10	DNA synthesis and replication;DNA recombination and DNA repair;DNA repair;nucleus	None	Homo sapiens;Homo sapiens;Homo sapiens;Homo sapiens;Homo sapiens	Proliferating cell nuclear antigen;DNA polymerase delta catalytic subunit;DNA polymerase delta subunit 2;DNA polymerase delta subunit 3;DNA polymerase delta subunit 4	None	11328591	PCNA;POLD1;POLD2;POLD3;POLD4	PPLD3 stabilizes the polymerase delta complex and increases the affinity of polymerase delta for PCNA.
298	VEGF transcriptional complex	Human	None	None	P27695;P40763;Q16665;Q96RK1;Q99966;Q99967	328;6774;3091;163732;4435;10370	MI:0019- coimmunoprecipitation	GO:2001141;GO:0006355;GO:0005634	regulation of RNA biosynthetic process;regulation of transcription, DNA-templated;nucleus	11.02.03.04;70.10	transcriptional control;nucleus	None	Homo sapiens;Homo sapiens;Homo sapiens;Homo sapiens;Homo sapiens;Homo sapiens	DNA;Signal transducer and activator of transcription 3;Hypoxia-inducible factor 1 alpha;Cbp/p300-interacting transactivator 4;Cbp/p300-interacting transactivator 1;Cbp/p300-interacting transactivator 2	This complex regulates Src-dependent hypoxia-induced expression of VEGF in pancreatic and prostate carcinomas.	15735682	APEX1;STAT3;HIF1A;CITED4;CITED1;CITED2	None
299	IRF3-CBP complex	Human	None	None	Q14653;Q96RK1;Q99966;Q99967	3661;163732;4435;10370	MI:0114- x-ray crystallography; MI:0019- coimmunoprecipitation	GO:2001141;GO:0006355;GO:0051090	regulation of RNA biosynthetic process;regulation of transcription, DNA-templated;regulation of sequence-specific DNA binding transcription factor activity	11.02.03.04;18.02.09	transcriptional control;regulator of transcription factor	None	Homo sapiens;Homo sapiens;Homo sapiens;Homo sapiens	Interferon regulatory factor 3;Cbp/p300-interacting transactivator 4;Cbp/p300-interacting transactivator 1;Cbp/p300-interacting transactivator 2	None	16154084	IRF3;CITED4;CITED1;CITED2	The crystal structure of IRF-3 in complex with CBP reveals that CBP interacts with a hydrophobic surface on IRF-3, which in latent IRF-3 is covered by its autoinhibitory elements.
300	PC2 complex	Human	None	None	O43513;O60244;O75448;O75586;Q13503;Q6P2C8;Q9BTT4;Q9H944;Q9NVC6;Q9Y2W1;Q9Y2X0;Q9Y3C7	9443;9282;9862;10001;9412;9442;84246;9477;9440;9967;10025;51003	MI:0226- ion exchange chromatography; MI:0071- molecular sieving	GO:0016563;GO:0005515;GO:0005634	obsolete transcription activator activity;protein binding;nucleus	11.02.03.04.01;16.01;18.01.07;70.10	transcription activation;protein binding;regulation by binding / dissociation;nucleus	None	Homo sapiens;Homo sapiens;Homo sapiens;Homo sapiens;Homo sapiens;Homo sapiens;Homo sapiens;Homo sapiens;Homo sapiens;Homo sapiens;Homo sapiens;Homo sapiens	Mediator of RNA polymerase II transcription subunit 7;Mediator of RNA polymerase II transcription subunit 14;Mediator of RNA polymerase II transcription subunit 24;Mediator of RNA polymerase II transcription subunit 6;Mediator of RNA polymerase II transcription subunit 21;Mediator of RNA polymerase II transcription subunit 27;Mediator of RNA polymerase II transcription subunit 10;Mediator of RNA …	None	10882111	MED7;MED14;MED24;MED6;MED21;MED27;MED10;MED20;MED17;THRAP3;MED16;MED31	According to the authors, PC2 is a submodule of TRAP/SMCC. Several identical subunits appear in protein complexes like DRIP/ARC, CRSP, NAT, PC2, SMCC and Mediator, indicating that unique classes of transcription activators may share common sets or subsets of cofactors.
301	SMCC complex	Human	SRB/MED-containing cofactor complex	None	O43513;O60244;O75448;O75586;P24863;P49336;Q13503;Q15648;Q6P2C8;Q93074;Q9BTT4;Q9H944;Q9NVC6;Q9UHV7;Q9Y2W1;Q9Y2X0;Q9Y3C7	9443;9282;9862;10001;892;1024;9412;5469;9442;9968;84246;9477;9440;9969;9967;10025;51003	MI:0007- anti tag coimmunoprecipitation	GO:2001141;GO:0006355;GO:0005515;GO:0005634	regulation of RNA biosynthetic process;regulation of transcription, DNA-templated;protein binding;nucleus	11.02.03.04;16.01;18.01.07;70.10	transcriptional control;protein binding;regulation by binding / dissociation;nucleus	None	Homo sapiens;Homo sapiens;Homo sapiens;Homo sapiens;Homo sapiens;Homo sapiens;Homo sapiens;Homo sapiens;Homo sapiens;Homo sapiens;Homo sapiens;Homo sapiens;Homo sapiens;Homo sapiens;Homo sapiens;Homo sapiens;Homo sapiens	Mediator of RNA polymerase II transcription subunit 7;Mediator of RNA polymerase II transcription subunit 14;Mediator of RNA polymerase II transcription subunit 24;Mediator of RNA polymerase II transcription subunit 6;Cyclin-C;Cell division protein kinase 8;Mediator of RNA polymerase II transcription subunit 21;Mediator of RNA polymerase II transcription subunit 1;Mediator of RNA polymerase II tr…	None	10882111	MED7;MED14;MED24;MED6;CCNC;CDK8;MED21;MED1;MED27;MED12;MED10;MED20;MED17;MED13;THRAP3;MED16;MED31	Several identical subunits appear in protein complexes like DRIP/ARC, CRSP, NAT, PC2, SMCC and Mediator, indicating that unique classes of transcription activators may share common sets or subsets of cofactors.
302	INO80 chromatin remodeling complex	Human	INO80 complex	None	O96019;P15923;Q53TQ3;Q6P4R8;Q6PI98;Q8NBZ0;Q96EZ8;Q9C086;Q9H981;Q9H9F9;Q9ULG1;Q9Y230;Q9Y265	86;6929;54891;4798;125476;283899;10445;83444;93973;79913;54617;10856;8607	MI:0007- anti tag coimmunoprecipitation	GO:0006265;GO:0003677;GO:0005524;GO:0051276;GO:0005694	DNA topological change;DNA binding;ATP binding;chromosome organization;chromosome	10.01.09.05;16.03.01;16.19.03;10.01.02;42.10.03;70.10.03	DNA conformation modification (e.g. chromatin);DNA binding;ATP binding;DNA topology;organization of chromosome structure;chromosome	None	Homo sapiens;Homo sapiens;Homo sapiens;Homo sapiens;Homo sapiens;Homo sapiens;Homo sapiens;Homo sapiens;Homo sapiens;Homo sapiens;Homo sapiens;Homo sapiens;Homo sapiens	Actin-like protein 6A;Transcription factor E2-alpha;INO80 complex subunit D;Nuclear factor related to kappa-B-binding protein;INO80 complex subunit C;INO80 complex subunit E;Microspherule protein 1;INO80 complex subunit B;Actin-related protein 8;Actin-related protein 5;Putative DNA helicase INO80 complex homolog 1;RuvB-like 2;RuvB-like 1	None	16230350	ACTL6A;TCF3;INO80;NFRKB;C18orf37;CCDC95;MCRS1;ZNHIT4;ACTR8;ACTR5;INOC1;RUVBL2;RUVBL1	INO80 complex exhibits DNA- and nucleosome-activated ATPase activity and catalyzes ATP-dependent nucleosome sliding.
304	SRCAP-associated chromatin remodeling complex	Human	None	None	O43257;O95619;O96019;P0C0S5;Q15906;Q6ZRS2;Q96CJ1;Q9GZN1;Q9Y230;Q9Y265	10467;8089;86;3015;6944;10847;55840;64431;10856;8607	MI:0007- anti tag coimmunoprecipitation	GO:0006265;GO:0016563;GO:0051276;GO:0005634	DNA topological change;obsolete transcription activator activity;chromosome organization;nucleus	10.01.09.05;11.02.03.04.01;10.01.02;42.10.03;70.10	DNA conformation modification (e.g. chromatin);transcription activation;DNA topology;organization of chromosome structure;nucleus	None	Homo sapiens;Homo sapiens;Homo sapiens;Homo sapiens;Homo sapiens;Homo sapiens;Homo sapiens;Homo sapiens;Homo sapiens;Homo sapiens	Zinc finger HIT domain-containing protein 1;YEATS domain-containing protein 4;Actin-like protein 6A;Histone H2A.Z;Vacuolar protein sorting-associated protein 72 homolog;Helicase SRCAP;ELL-associated factor 2;Actin-related protein 6;RuvB-like 2;RuvB-like 1	None	15647280	ZNHIT1;YEATS4;ACTL6A;H2AFZ;VPS72;SRCAP;EAF2;ACTR6;RUVBL2;RUVBL1	None
305	40S ribosomal subunit, cytoplasmic	Human	small ribosomal subunit, cytoplasmic	None	P08708;P08865;P15880;P22090;P23396;P25398;P39019;P42677;P46781;P46782;P46783;P60866;P61247;P62081;P62241;P62244;P62249;P62263;P62266;P62269;P62273;P62277;P62280;P62701;P62753;P62841;P62847;P62851;P62854;P62857;P62861;P62979;P63220;Q8TD47	6218;3921;6187;6192;6188;6206;6223;6232;6203;6193;6204;6224;6189;6201;6202;6210;6217;6208;6228;6222;6235;6207;6205;6191;6194;6209;6229;6230;6231;6234;2197;6233;6227;140032	MI:0363- inferred by author	GO:0006412;GO:0005737	translation;cytoplasm	12;12.04;70.03	PROTEIN SYNTHESIS;translation;cytoplasm	None	Homo sapiens;Homo sapiens;Homo sapiens;Homo sapiens;Homo sapiens;Homo sapiens;Homo sapiens;Homo sapiens;Homo sapiens;Homo sapiens;Homo sapiens;Homo sapiens;Homo sapiens;Homo sapiens;Homo sapiens;Homo sapiens;Homo sapiens;Homo sapiens;Homo sapiens;Homo sapiens;Homo sapiens;Homo sapiens;Homo sapiens;Homo sapiens;Homo sapiens;Homo sapiens;Homo sapiens;Homo sapiens;Homo sapiens;Homo sapiens;Homo sapi…	40S ribosomal protein S17;40S ribosomal protein SA;40S ribosomal protein S2;40S ribosomal protein S4, Y isoform 1;40S ribosomal protein S3;40S ribosomal protein S12;40S ribosomal protein S19;40S ribosomal protein S27;40S ribosomal protein S9;40S ribosomal protein S5;40S ribosomal protein S10;40S ribosomal protein S20;40S ribosomal protein S3a;40S ribosomal protein S7;40S ribosomal protein S8;40S …	None	14681386	RPS17;RPSA;RPS2;RPS4Y1;RPS3;RPS12;RPS19;RPS27;RPS9;RPS5;RPS10;RPS20;RPS3A;RPS7;RPS8;RPS15A;RPS16;RPS14;RPS23;RPS18;RPS29;RPS13;RPS11;RPS4X;RPS6;RPS15;RPS24;RPS25;RPS26;RPS28;FAU;RPS27A;RPS21;RPS4Y2	None
306	Ribosome, cytoplasmic	Human	None	None	P05386;P05387;P05388;P08708;P08865;P15880;P18077;P18124;P18621;P22090;P23396;P25398;P26373;P27635;P30050;P32969;P35268;P36578;P39019;P39023;P40429;P42677;P42766;P46776;P46777;P46778;P46779;P46781;P46782;P46783;P47914;P49207;P50914;P60866;P61247;P61254;P61313;P61353;P61513;P61927;P62081;P62241;P62244;P62249;P62263;P62266;P62269;P62273;P62277;P62280;P62424;P62701;P62750;P62753;P62829;P62841;P62847;…	6176;6181;6175;6218;3921;6187;6165;6129;6139;6192;6188;6206;6137;6134;6136;6133;6146;6124;6223;6122;23521;6232;11224;6157;6125;6144;6158;6203;6193;6204;6159;6164;9045;6224;6189;6154;6138;6155;6168;6167;6201;6202;6210;6217;6208;6228;6222;6235;6207;6205;6130;6191;6147;6194;9349;6209;6229;6230;6231;6234;2197;6156;6170;6160;4736;6161;6135;6132;6171;6233;7311;6169;6227;6152;6173;6143;6142;6128;6141;14…	MI:0363- inferred by author	GO:0006412;GO:0005737	translation;cytoplasm	12;12.04;70.03	PROTEIN SYNTHESIS;translation;cytoplasm	None	Homo sapiens;Homo sapiens;Homo sapiens;Homo sapiens;Homo sapiens;Homo sapiens;Homo sapiens;Homo sapiens;Homo sapiens;Homo sapiens;Homo sapiens;Homo sapiens;Homo sapiens;Homo sapiens;Homo sapiens;Homo sapiens;Homo sapiens;Homo sapiens;Homo sapiens;Homo sapiens;Homo sapiens;Homo sapiens;Homo sapiens;Homo sapiens;Homo sapiens;Homo sapiens;Homo sapiens;Homo sapiens;Homo sapiens;Homo sapiens;Homo sapi…	60S acidic ribosomal protein P1;60S acidic ribosomal protein P2;60S acidic ribosomal protein P0;40S ribosomal protein S17;40S ribosomal protein SA;40S ribosomal protein S2;60S ribosomal protein L35a;60S ribosomal protein L7;60S ribosomal protein L17;40S ribosomal protein S4, Y isoform 1;40S ribosomal protein S3;40S ribosomal protein S12;60S ribosomal protein L13;60S ribosomal protein L10;60S ribo…	None	14681386	RPLP1;RPLP2;RPLP0;RPS17;RPSA;RPS2;RPL35A;RPL7;RPL17;RPS4Y1;RPS3;RPS12;RPL13;RPL10;RPL12;RPL9;RPL22;RPL4;RPS19;RPL3;RPL13A;RPS27;RPL35;RPL27A;RPL5;RPL21;RPL28;RPS9;RPS5;RPS10;RPL29;RPL34;RPL14;RPS20;RPS3A;RPL26;RPL15;RPL27;RPL37A;RPL37;RPS7;RPS8;RPS15A;RPS16;RPS14;RPS23;RPS18;RPS29;RPS13;RPS11;RPL7A;RPS4X;RPL23A;RPS6;RPL23;RPS15;RPS24;RPS25;RPS26;RPS28;FAU;RPL30;RPL39;RPL31;RPL10A;RPL32;RPL11;RPL8…	None
308	60S ribosomal subunit, cytoplasmic	Human	large ribosomal subunit, cytoplasmic	None	P05386;P05387;P05388;P18077;P18124;P18621;P26373;P27635;P30050;P32969;P35268;P36578;P39023;P40429;P42766;P46776;P46777;P46778;P46779;P47914;P49207;P50914;P61254;P61313;P61353;P61513;P61927;P62424;P62750;P62829;P62888;P62891;P62899;P62906;P62910;P62913;P62917;P62945;P62987;P63173;P83731;P83881;P84098;Q02543;Q02878;Q07020;Q9Y3U8	6176;6181;6175;6165;6129;6139;6137;6134;6136;6133;6146;6124;6122;23521;11224;6157;6125;6144;6158;6159;6164;9045;6154;6138;6155;6168;6167;6130;6147;9349;6156;6170;6160;4736;6161;6135;6132;6171;7311;6169;6152;6173;6143;6142;6128;6141;25873	MI:0363- inferred by author	GO:0006412;GO:0005737	translation;cytoplasm	12;12.04;70.03	PROTEIN SYNTHESIS;translation;cytoplasm	None	Homo sapiens;Homo sapiens;Homo sapiens;Homo sapiens;Homo sapiens;Homo sapiens;Homo sapiens;Homo sapiens;Homo sapiens;Homo sapiens;Homo sapiens;Homo sapiens;Homo sapiens;Homo sapiens;Homo sapiens;Homo sapiens;Homo sapiens;Homo sapiens;Homo sapiens;Homo sapiens;Homo sapiens;Homo sapiens;Homo sapiens;Homo sapiens;Homo sapiens;Homo sapiens;Homo sapiens;Homo sapiens;Homo sapiens;Homo sapiens;Homo sapi…	60S acidic ribosomal protein P1;60S acidic ribosomal protein P2;60S acidic ribosomal protein P0;60S ribosomal protein L35a;60S ribosomal protein L7;60S ribosomal protein L17;60S ribosomal protein L13;60S ribosomal protein L10;60S ribosomal protein L12;60S ribosomal protein L9;60S ribosomal protein L22;60S ribosomal protein L4;60S ribosomal protein L3;60S ribosomal protein L13a;60S ribosomal prote…	None	14681386	RPLP1;RPLP2;RPLP0;RPL35A;RPL7;RPL17;RPL13;RPL10;RPL12;RPL9;RPL22;RPL4;RPL3;RPL13A;RPL35;RPL27A;RPL5;RPL21;RPL28;RPL29;RPL34;RPL14;RPL26;RPL15;RPL27;RPL37A;RPL37;RPL7A;RPL23A;RPL23;RPL30;RPL39;RPL31;RPL10A;RPL32;RPL11;RPL8;RPL41;UBA52;RPL38;RPL24;RPL36A;RPL19;RPL18A;RPL6;RPL18;RPL36	None
310	Cell cycle kinase complex CDC2	Human	None	None	O95067;P06493;P12004;P14635;P24385;P38936	9133;983;5111;891;595;1026	MI:0006- anti bait coimmunoprecipitation	GO:0000278	mitotic cell cycle	10.03.01;10.03.01.01	mitotic cell cycle and cell cycle control;mitotic cell cycle	None	Homo sapiens;Homo sapiens;Homo sapiens;Homo sapiens;Homo sapiens;Homo sapiens	G2/mitotic-specific cyclin-B2;Cell division control protein 2 homolog;Proliferating cell nuclear antigen;G2/mitotic-specific cyclin-B1;G1/S-specific cyclin-D1;Cyclin-dependent kinase inhibitor 1	None	7903056	CCNB2;CDC2;PCNA;CCNB1;CCND1;CDKN1A	None
311	Cell cycle kinase complex CDK2	Human	None	None	P12004;P24385;P24941;P38936	5111;595;1017;1026	MI:0006- anti bait coimmunoprecipitation	GO:0000278	mitotic cell cycle	10.03.01;10.03.01.01	mitotic cell cycle and cell cycle control;mitotic cell cycle	None	Homo sapiens;Homo sapiens;Homo sapiens;Homo sapiens	Proliferating cell nuclear antigen;G1/S-specific cyclin-D1;Cell division protein kinase 2;Cyclin-dependent kinase inhibitor 1	None	7903056	PCNA;CCND1;CDK2;CDKN1A	None
312	Cell cycle kinase complex CDK4	Human	None	None	P11802;P12004;P24385;P38936	1019;5111;595;1026	MI:0006- anti bait coimmunoprecipitation	GO:0000278	mitotic cell cycle	10.03.01;10.03.01.01	mitotic cell cycle and cell cycle control;mitotic cell cycle	None	Homo sapiens;Homo sapiens;Homo sapiens;Homo sapiens	Cell division protein kinase 4;Proliferating cell nuclear antigen;G1/S-specific cyclin-D1;Cyclin-dependent kinase inhibitor 1	None	7903056	CDK4;PCNA;CCND1;CDKN1A	None
313	Cell cycle kinase complex CDK5	Human	None	None	P12004;P24385;P30281;P38936;Q00535	5111;595;896;1026;1020	MI:0006- anti bait coimmunoprecipitation	GO:0000278;GO:0006468;GO:0006470;GO:0046777	mitotic cell cycle;protein phosphorylation;protein dephosphorylation;protein autophosphorylation	10.03.01;10.03.01.01;14.07.03	mitotic cell cycle and cell cycle control;mitotic cell cycle;modification by phosphorylation, dephosphorylation, autophosphorylation	None	Homo sapiens;Homo sapiens;Homo sapiens;Homo sapiens;	Proliferating cell nuclear antigen;G1/S-specific cyclin-D1;G1/S-specific cyclin-D3;Cyclin-dependent kinase inhibitor 1;Cell division protein kinase 5	None	7903056	PCNA;CCND1;CCND3;CDKN1A;CDK5	None
314	PCNA-p21 complex	Human	None	None	P12004;P38936	5111;1026	MI:0114- x-ray crystallography	GO:0000075;GO:0005634	cell cycle checkpoint;nucleus	10.03.01.03;70.10	cell cycle checkpoints (checkpoints of morphogenesis, DNA-damage,-replication, mitotic phase and spindle);nucleus	None	Homo sapiens;Homo sapiens	Proliferating cell nuclear antigen;Cyclin-dependent kinase inhibitor 1	None	8861913	PCNA;CDKN1A	None
315	28S ribosomal subunit, mitochondrial	Human	Small ribosomal subunit, mitochondrial	None	O15235;O60783;P51398;P82650;P82663;P82664;P82673;P82675;P82909;P82912;P82914;P82921;P82930;P82932;P82933;Q92552;Q92665;Q96EL2;Q9BYN8;Q9NP92;Q9NVS2;Q9Y291;Q9Y2Q9;Q9Y2R5;Q9Y2R9;Q9Y399;Q9Y3D3;Q9Y3D5;Q9Y3D9;Q9Y676	6183;63931;7818;56945;64432;55173;None;64969;92259;64963;64960;54460;65993;64968;64965;23107;10240;64951;64949;10884;55168;51650;28957;51373;51081;51116;51021;51023;51649;28973	MI:0363- inferred by author	GO:0006412;GO:0005759	translation;mitochondrial matrix	12;12.04;70.16.07	PROTEIN SYNTHESIS;translation;mitochondrial matrix	None	Homo sapiens;Homo sapiens;Homo sapiens;Homo sapiens;Homo sapiens;Homo sapiens;Homo sapiens;Homo sapiens;Homo sapiens;Homo sapiens;Homo sapiens;Homo sapiens;Homo sapiens;Homo sapiens;Homo sapiens;Homo sapiens;Homo sapiens;Homo sapiens;Homo sapiens;Homo sapiens;Homo sapiens;Homo sapiens;Homo sapiens;Homo sapiens;Homo sapiens;Homo sapiens;Homo sapiens;Homo sapiens;Homo sapiens;Homo sapiens	28S ribosomal protein S12, mitochondrial;28S ribosomal protein S14, mitochondrial;28S ribosomal protein S29, mitochondrial;28S ribosomal protein S22, mitochondrial;28S ribosomal protein S25, mitochondrial;28S ribosomal protein S10, mitochondrial;28S ribosomal protein S35, mitochondrial;28S ribosomal protein S5, mitochondrial;28S ribosomal protein S36, mitochondrial;28S ribosomal protein S11, mito…	None	14681386	MRPS12;MRPS14;DAP3;MRPS22;MRPS25;MRPS10;MRPS35;MRPS5;MRPS36;MRPS11;MRPS15;MRPS21;MRPS34;MRPS6;MRPS9;MRPS27;MRPS31;MRPS24;MRPS26;MRPS30;MRPS18A;MRPS33;MRPS28;MRPS17;MRPS7;MRPS2;MRPS16;MRPS18C;MRPS23;MRPS18B	With the exception of MRPS12, all proteins of the small ribosomal subunit from ribosomes of Bos taurus were identified in a proteomic approach (PMID:11279123).
320	55S ribosome, mitochondrial	Human	None	None	O15235;O60783;O75394;P09001;P49406;P51398;P52815;P82650;P82663;P82664;P82673;P82675;P82909;P82912;P82914;P82921;P82930;P82932;P82933;P83111;Q13084;Q13405;Q16540;Q4U2R6;Q5T653;Q6FID1;Q6P161;Q6P1L8;Q7Z2W9;Q7Z7F7;Q7Z7H8;Q86TS9;Q8IXM3;Q8N5N7;Q8N983;Q8TCC3;Q92552;Q92665;Q96A35;Q96DV4;Q96EL2;Q96EL3;Q96GC5;Q9BQ48;Q9BRJ2;Q9BYC8;Q9BYC9;Q9BYD1;Q9BYD2;Q9BYD3;Q9BYD6;Q9BYN8;Q9BZE1;Q9H0U6;Q9H2W6;Q9H9J2;Q9HD33;…	6183;63931;9553;11222;9801;7818;6182;56945;64432;55173;None;64969;92259;64963;64960;54460;65993;64968;64965;114294;10573;740;6150;51258;51069;28977;116541;64928;219927;128308;124995;122704;64975;54534;84545;51263;23107;10240;79590;64978;64951;116540;51642;64981;84311;64983;55052;28998;65005;51073;65008;64949;51253;29074;26589;65080;57129;10884;64976;63875;55168;29093;54948;54148;51318;29088;64979…	MI:0363- inferred by author	GO:0006412;GO:0005759	translation;mitochondrial matrix	12;12.04;70.16.07	PROTEIN SYNTHESIS;translation;mitochondrial matrix	None	Homo sapiens;Homo sapiens;Homo sapiens;Homo sapiens;Homo sapiens;Homo sapiens;Homo sapiens;Homo sapiens;Homo sapiens;Homo sapiens;Homo sapiens;Homo sapiens;Homo sapiens;Homo sapiens;Homo sapiens;Homo sapiens;Homo sapiens;Homo sapiens;Homo sapiens;Homo sapiens;Homo sapiens;Homo sapiens;Homo sapiens;Homo sapiens;Homo sapiens;Homo sapiens;Homo sapiens;Homo sapiens;Homo sapiens;Homo sapiens;Homo sapi…	28S ribosomal protein S12, mitochondrial;28S ribosomal protein S14, mitochondrial;39S ribosomal protein L33, mitochondrial;39S ribosomal protein L3, mitochondrial;39S ribosomal protein L19, mitochondrial;28S ribosomal protein S29, mitochondrial;39S ribosomal protein L12, mitochondrial;28S ribosomal protein S22, mitochondrial;28S ribosomal protein S25, mitochondrial;28S ribosomal protein S10, mito…	None	14681386	MRPS12;MRPS14;MRPL33;MRPL3;MRPL19;DAP3;MRPL12;MRPS22;MRPS25;MRPS10;MRPS35;MRPS5;MRPS36;MRPS11;MRPS15;MRPS21;MRPS34;MRPS6;MRPS9;LACTB;MRPL28;MRPL49;MRPL23;MRPL51;MRPL2;MRPL42;MRPL54;MRPL14;MRPL21;MRPL55;MRPL10;MRPL52;MRPL41;MRPL50;MRPL43;MRPL30;MRPS27;MRPS31;MRPL24;MRPL38;MRPS24;MRPL53;MRPL48;MRPL34;MRPL45;MRPL32;MRPL20;MRPL13;MRPL9;MRPL4;MRPL1;MRPS26;MRPL37;MRPL18;MRPL46;MRPL44;MRPL47;MRPS30;MRPL…	None
322	DNA-PK-Ku complex	Human	DNA-PK-Ku70-Ku80 complex	None	P12956;P13010;P78527	2547;7520;5591	MI:0040- electron microscopy; MI:0029- cosedimentation through density gradients	GO:0009299;GO:0006468;GO:0006470;GO:0046777;GO:0003677;GO:0006464;GO:0043085;GO:0008047;GO:0005634	mRNA transcription;protein phosphorylation;protein dephosphorylation;protein autophosphorylation;DNA binding;cellular protein modification process;positive regulation of catalytic activity;enzyme activator activity;nucleus	11.02.03;14.07.03;16.03.01;14;14.07;18.01.01;18.02.01.01;70.10	mRNA synthesis;modification by phosphorylation, dephosphorylation, autophosphorylation;DNA binding;PROTEIN FATE (folding, modification, destination);protein modification;regulation by modification;enzyme activator;nucleus	None	Homo sapiens;Homo sapiens;Homo sapiens	ATP-dependent DNA helicase 2 subunit 1;ATP-dependent DNA helicase 2 subunit 2;DNA-dependent protein kinase catalytic subunit	None	16713581	XRCC6;XRCC5;PRKDC	For assembly of the DNA-PK-Ku70-Ku80 complex presence of DNA is necessary. DNA-bound Ku directs the recruitment of the catalytic subunit DNA-Pk via a small helical domain at the C-terminus of Ku80.
324	39S ribosomal subunit, mitochondrial	Human	Large ribosomal subunit, mitochondrial	None	O75394;P09001;P49406;P52815;P83111;Q13084;Q13405;Q16540;Q4U2R6;Q5T653;Q6FID1;Q6P161;Q6P1L8;Q7Z2W9;Q7Z7F7;Q7Z7H8;Q86TS9;Q8IXM3;Q8N5N7;Q8N983;Q8TCC3;Q96A35;Q96DV4;Q96EL3;Q96GC5;Q9BQ48;Q9BRJ2;Q9BYC8;Q9BYC9;Q9BYD1;Q9BYD2;Q9BYD3;Q9BYD6;Q9BZE1;Q9H0U6;Q9H2W6;Q9H9J2;Q9HD33;Q9NQ50;Q9NRX2;Q9NWU5;Q9NX20;Q9NYK5;Q9NZE8;Q9P015;Q9P0J6;Q9P0M9;Q9Y3B7	9553;11222;9801;6182;114294;10573;740;6150;51258;51069;28977;116541;64928;219927;128308;124995;122704;64975;54534;84545;51263;79590;64978;116540;51642;64981;84311;64983;55052;28998;65005;51073;65008;51253;29074;26589;65080;57129;64976;63875;29093;54948;54148;51318;29088;64979;51264;65003	MI:0363- inferred by author	GO:0006412;GO:0005759	translation;mitochondrial matrix	12;12.04;70.16.07	PROTEIN SYNTHESIS;translation;mitochondrial matrix	At the time of annotation, about half of the bovine subunits were not found in the UniProt database.	Homo sapiens;Homo sapiens;Homo sapiens;Homo sapiens;Homo sapiens;Homo sapiens;Homo sapiens;Homo sapiens;Homo sapiens;Homo sapiens;Homo sapiens;Homo sapiens;Homo sapiens;Homo sapiens;Homo sapiens;Homo sapiens;Homo sapiens;Homo sapiens;Homo sapiens;Homo sapiens;Homo sapiens;Homo sapiens;Homo sapiens;Homo sapiens;Homo sapiens;Homo sapiens;Homo sapiens;Homo sapiens;Homo sapiens;Homo sapiens;Homo sapi…	39S ribosomal protein L33, mitochondrial;39S ribosomal protein L3, mitochondrial;39S ribosomal protein L19, mitochondrial;39S ribosomal protein L12, mitochondrial;Serine beta-lactamase-like protein LACTB, mitochondrial;39S ribosomal protein L28, mitochondrial;39S ribosomal protein L49, mitochondrial;39S ribosomal protein L23, mitochondrial;39S ribosomal protein L51, mitochondrial;39S ribosomal pr…	None	14681386	MRPL33;MRPL3;MRPL19;MRPL12;LACTB;MRPL28;MRPL49;MRPL23;MRPL51;MRPL2;MRPL42;MRPL54;MRPL14;MRPL21;MRPL55;MRPL10;MRPL52;MRPL41;MRPL50;MRPL43;MRPL30;MRPL24;MRPL38;MRPL53;MRPL48;MRPL34;MRPL45;MRPL32;MRPL20;MRPL13;MRPL9;MRPL4;MRPL1;MRPL37;MRPL18;MRPL46;MRPL44;MRPL47;MRPL40;MRPL17;MRPL22;MRPL16;MRPL39;MRPL35;MRPL15;MRPL36;MRPL27;MRPL11	With the exception of MRPL36 and MRPL42, all proteins of the large ribosomal subunit from ribosomes of Bos taurus were identified in a proteomic approach (PMID:11551941).
328	Ku antigen complex	Human	Ku70-Ku80 complex; Ku complex	None	P12956;P13010	2547;7520	MI:0029- cosedimentation through density gradients; MI:0091- chromatography technologies	GO:0006281;GO:0003677;GO:0006974;GO:0005634	DNA repair;DNA binding;cellular response to DNA damage stimulus;nucleus	10.01.05;10.01.05.01;16.03.01;32.01.09;70.10	DNA recombination and DNA repair;DNA repair;DNA binding;DNA damage response;nucleus	None	Homo sapiens;Homo sapiens	ATP-dependent DNA helicase 2 subunit 1;ATP-dependent DNA helicase 2 subunit 2	None	16713581	XRCC6;XRCC5	In the absence of added DNA Ku70-Ku80 copurify without DNA-PKcs.
330	PSF-p54(nrb) complex	Human	None	None	P23246;Q15233	6421;4841	MI:0091- chromatography technologies	GO:0006281;GO:0005515;GO:0003677;GO:0006974;GO:0005634	DNA repair;protein binding;DNA binding;cellular response to DNA damage stimulus;nucleus	10.01.05;10.01.05.01;16.01;18.01.07;16.03.01;32.01.09;70.10	DNA recombination and DNA repair;DNA repair;protein binding;regulation by binding / dissociation;DNA binding;DNA damage response;nucleus	None	;Homo sapiens	Splicing factor, proline- and glutamine-rich;Non-POU domain-containing octamer-binding protein	None	15590677	SFPQ;NONO	PSF-p54(nrb) complex probably works as a dimeric complex.
331	MRN complex (MRE11-RAD50-NBN complex)	Human	None	None	O60934;P49959;Q92878	4683;4361;10111	MI:0091- chromatography technologies	GO:0006308;GO:0006281;GO:0000075;GO:0003677;GO:0006974;GO:0005634	DNA catabolic process;DNA repair;cell cycle checkpoint;DNA binding;cellular response to DNA damage stimulus;nucleus	01.03.16;01.03.16.03;10.01.05;10.01.05.01;10.03.01.03;16.03.01;32.01.09;70.10	polynucleotide degradation;DNA degradation;DNA recombination and DNA repair;DNA repair;cell cycle checkpoints (checkpoints of morphogenesis, DNA-damage,-replication, mitotic phase and spindle);DNA binding;DNA damage response;nucleus	None	Homo sapiens;Homo sapiens;Homo sapiens	Nibrin;Double-strand break repair protein MRE11A;DNA repair protein RAD50	None	12917393	NBN;MRE11A;RAD50	None
335	p54(nrb)-PSF-matrin3 complex	Human	None	None	P23246;P43243;Q15233	6421;9782;4841	MI:0030- cross-linking studies	GO:0003723;GO:0050658;GO:0051033;GO:0005634	RNA binding;RNA transport;RNA transmembrane transporter activity;nucleus	16.03.03;20.01.21;70.10	RNA binding;RNA transport;nucleus	None	;Homo sapiens;Homo sapiens	Splicing factor, proline- and glutamine-rich;Matrin-3;Non-POU domain-containing octamer-binding protein	None	11525732	SFPQ;MATR3;NONO	This complex binds specifically to inosine-containing RNAs and anchors hyperedited RNAs to the nuclear matrix.
336	DNA ligase IV-XRCC4-AHNK complex	Human	AHNAK-LX complex	None	P49917;Q09666;Q13426	3981;79026;7518	MI:0004- affinity chromatography technologies; MI:0006- anti bait coimmunoprecipitation	GO:0006281;GO:0006312;GO:0003677;GO:0005634	DNA repair;mitotic recombination;DNA binding;nucleus	10.01.05;10.01.05.01;10.01.05.03.03;16.03.01;70.10	DNA recombination and DNA repair;DNA repair;somatic / mitotic recombination;DNA binding;nucleus	None	Homo sapiens;Homo sapiens;Homo sapiens	DNA ligase 4;Neuroblast differentiation-associated protein AHNAK, ;DNA repair protein XRCC4	None	15177040	LIG4;AHNAK;XRCC4	AHNAK stimulates the double-stranded ligation activity of DNA ligase IV-XRCC4 complex.
338	40S ribosomal subunit, cytoplasmic	Human	small ribosomal subunit, cytoplasmic	HeLa cells	P08708;P08865;P15880;P23396;P25398;P39019;P46781;P46782;P46783;P60866;P61247;P62081;P62241;P62244;P62249;P62263;P62266;P62269;P62273;P62277;P62280;P62701;P62753;P62841;P62847;P62851;P62854;P62857;P62861;P62979;P63220	6218;3921;6187;6188;6206;6223;6203;6193;6204;6224;6189;6201;6202;6210;6217;6208;6228;6222;6235;6207;6205;6191;6194;6209;6229;6230;6231;6234;2197;6233;6227	MI:0029- cosedimentation through density gradients; MI:0004- affinity chromatography technologies	GO:0006412;GO:0005737	translation;cytoplasm	12;12.04;70.03	PROTEIN SYNTHESIS;translation;cytoplasm	RPS27 was not detected in this study. RPS4Y1 and RPSY2 could not be detected, since HeLa cells were used, which contain no Y chromosome.	Homo sapiens;Homo sapiens;Homo sapiens;Homo sapiens;Homo sapiens;Homo sapiens;Homo sapiens;Homo sapiens;Homo sapiens;Homo sapiens;Homo sapiens;Homo sapiens;Homo sapiens;Homo sapiens;Homo sapiens;Homo sapiens;Homo sapiens;Homo sapiens;Homo sapiens;Homo sapiens;Homo sapiens;Homo sapiens;Homo sapiens;Homo sapiens;Homo sapiens;Homo sapiens;Homo sapiens;Homo sapiens;Homo sapiens;Homo sapiens;Homo sapi…	40S ribosomal protein S17;40S ribosomal protein SA;40S ribosomal protein S2;40S ribosomal protein S3;40S ribosomal protein S12;40S ribosomal protein S19;40S ribosomal protein S9;40S ribosomal protein S5;40S ribosomal protein S10;40S ribosomal protein S20;40S ribosomal protein S3a;40S ribosomal protein S7;40S ribosomal protein S8;40S ribosomal protein S15a;40S ribosomal protein S16;40S ribosomal p…	None	15883184	RPS17;RPSA;RPS2;RPS3;RPS12;RPS19;RPS9;RPS5;RPS10;RPS20;RPS3A;RPS7;RPS8;RPS15A;RPS16;RPS14;RPS23;RPS18;RPS29;RPS13;RPS11;RPS4X;RPS6;RPS15;RPS24;RPS25;RPS26;RPS28;FAU;RPS27A;RPS21	None
343	Sarcoglycan-sarcospan complex SG-SPN	Human	None	None	Q13326;Q14714;Q16585;Q16586;Q92629	6445;8082;6443;6442;6444	MI:0019- coimmunoprecipitation	GO:0006941;GO:0007517;GO:0005886	striated muscle contraction;muscle organ development;plasma membrane	36.25.09.03;45.03.12;70.02;70.02.01	striated muscle contraction;muscle;eukaryotic plasma membrane / membrane attached;eukaryotic intracellular plasma membrane	None	Homo sapiens;Homo sapiens;Homo sapiens;Homo sapiens;Homo sapiens	Gamma-sarcoglycan;Sarcospan;Beta-sarcoglycan;Alpha-sarcoglycan;Delta-sarcoglycan	SGCB, SGCG and SGCD are involved in muscular dystrophy and cardiomyopathy (PMID:15117830).	10189375	SGCG;SSPN;SGCB;SGCA;SGCD	The authors demonstrate that assembly of the SG subcomplex is a prerequisite for targeting SPN to the sarcolemma and that the SG- SPN subcomplex functions to stabilize alpha -dystroglycan to the muscle plasma membrane.
344	DNA ligase IV-XRCC4 complex (LX complex)	Human	None	None	P49917;Q13426	3981;7518	MI:0114- x-ray crystallography	GO:0006281;GO:0006312;GO:0003677;GO:0005634	DNA repair;mitotic recombination;DNA binding;nucleus	10.01.05;10.01.05.01;10.01.05.03.03;16.03.01;70.10	DNA recombination and DNA repair;DNA repair;somatic / mitotic recombination;DNA binding;nucleus	None	Homo sapiens;Homo sapiens	DNA ligase 4;DNA repair protein XRCC4	None	11702069	LIG4;XRCC4	None
345	DNA ligase IV-XRCC4 complex (LX complex)	Human	None	None	P49917;Q13426	3981;7518	MI:0006- anti bait coimmunoprecipitation; MI:0007- anti tag coimmunoprecipitation	GO:0006281;GO:0006312;GO:0003677;GO:0005694	DNA repair;mitotic recombination;DNA binding;chromosome	10.01.05;10.01.05.01;10.01.05.03.03;16.03.01;70.10.03	DNA recombination and DNA repair;DNA repair;somatic / mitotic recombination;DNA binding;chromosome	None	Homo sapiens;Homo sapiens	DNA ligase 4;DNA repair protein XRCC4	None	9242410	LIG4;XRCC4	None
350	DNA ligase IV-XRCC4-PNK complex	Human	None	None	P49917;Q13426;Q96T60	3981;7518;11284	MI:0007- anti tag coimmunoprecipitation	GO:0006281;GO:0005694	DNA repair;chromosome	10.01.05;10.01.05.01;70.10.03	DNA recombination and DNA repair;DNA repair;chromosome	None	Homo sapiens;Homo sapiens;Homo sapiens	DNA ligase 4;DNA repair protein XRCC4;Bifunctional polynucleotide phosphatase/kinase,	None	15385968	LIG4;XRCC4;PNKP	Interaction of PNK with XRCC4 is dependent on the phosphothreonine-binding activity of the FHA domain.
351	Spliceosome	Human	U2-type spliceosome	None	O00425;O00571;O14776;O15042;O15355;O43143;O43172;O43290;O43395;O43447;O43660;O43670;O43719;O43809;O60231;O60306;O60508;O75400;O75533;O75643;O75934;O75937;O75940;O94906;O95232;O95391;O95400;O95926;P08579;P08621;P09012;P09234;P09661;P11940;P14678;P17844;P26368;P38919;P41223;P42285;P49756;P52298;P55081;P55769;P61326;P62304;P62306;P62308;P62310;P62312;P62314;P62316;P62318;P62995;P83876;P84103;Q01081;…	10643;1654;10915;23350;5496;1665;9128;9092;9129;10465;5356;7756;27336;11051;8449;9716;51362;55660;23451;23020;10286;22826;10285;24148;51747;10569;10421;25949;6629;6625;6626;6631;6627;26986;6628;1655;11338;9775;8896;23517;58517;22916;4236;4809;4116;6635;6636;6637;27258;11157;6632;6633;6634;6434;10907;6428;7307;6427;9295;6426;6429;1660;4686;10946;3550;8683;6430;6431;23759;10992;8899;22938;8563;7919…	MI:0007- anti tag coimmunoprecipitation; MI:0071- molecular sieving; MI:0069- mass spectrometry studies of complexes	GO:0008380;GO:0003723;GO:0005634	RNA splicing;RNA binding;nucleus	11.04.03.01;16.03.03;70.10	splicing;RNA binding;nucleus	None	Homo sapiens;Homo sapiens;Homo sapiens;Homo sapiens;Homo sapiens;Homo sapiens;Homo sapiens;Homo sapiens;Homo sapiens;Homo sapiens;Homo sapiens;Homo sapiens;Homo sapiens;Homo sapiens;Homo sapiens;Homo sapiens;Homo sapiens;Homo sapiens;Homo sapiens;Homo sapiens;Homo sapiens;Homo sapiens;Homo sapiens;Homo sapiens;Homo sapiens;Homo sapiens;Homo sapiens;Homo sapiens;Homo sapiens;Homo sapiens;Homo sapi…	Insulin-like growth factor 2 mRNA-binding protein 3;ATP-dependent RNA helicase DDX3X;Transcription elongation regulator 1;U2-associated protein SR140;Protein phosphatase 1G;Putative pre-mRNA-splicing factor ATP-dependent RNA helicase DHX15;U4/U6 small nuclear ribonucleoprotein Prp4;U4/U6.U5 tri-snRNP-associated protein 1, ;U4/U6 small nuclear ribonucleoprotein Prp3;Peptidyl-prolyl cis-trans isome…	None	12226669	IGF2BP3;DDX3X;TCERG1;SR140;PPM1G;DHX15;PRPF4;SART1;PRPF3;PPIH;PLRG1;ZNF207;HTATSF1;NUDT21;DHX16;AQR;CDC40;PRPF40A;SF3B1;SNRNP200;BCAS2;DNAJC8;SMNDC1;PRPF6;CROP;SLU7;CD2BP2;SYF2;SNRPB2;SNRNP70;SNRPA;SNRPC;SNRPA1;PABPC1;SNRPB;DDX5;U2AF2;EIF4A3;BUD31;SKIV2L2;RBM25;NCBP2;MFAP1;NHP2L1;MAGOH;SNRPE;SNRPF;SNRPG;LSM3;LSM6;SNRPD1;SNRPD2;SNRPD3;TRA2B;TXNL4A;SFRS3;U2AF1;SFRS2;SFRS11;SFRS1;SFRS4;DHX9;NCBP1;SF…	In eukaryotes, the removal of introns from nascent transcripts is mediated by a highly dynamic, macromolecular machine called the spliceosome.
352	DNA ligase IV-XRCC4 complex	Human	None	None	P49917;Q13426	3981;7518	MI:0004- affinity chromatography technologies	GO:0006281;GO:0006312;GO:0003677;GO:0005694	DNA repair;mitotic recombination;DNA binding;chromosome	10.01.05;10.01.05.01;10.01.05.03.03;16.03.01;70.10.03	DNA recombination and DNA repair;DNA repair;somatic / mitotic recombination;DNA binding;chromosome	None	Homo sapiens;Homo sapiens	DNA ligase 4;DNA repair protein XRCC4	None	10854421	LIG4;XRCC4	None
353	DNA ligase IV-condensin complex	Human	None	None	O95347;P49917;Q9NTJ3	10592;3981;10051	MI:0428- imaging techniques; MI:0402- chromatin immunoprecipitation assays; MI:0019- coimmunoprecipitation	GO:0006281;GO:0007049;GO:0005694	DNA repair;cell cycle;chromosome	10.01.05;10.01.05.01;10;10.03;10.03.01.01.02;70.10.03	DNA recombination and DNA repair;DNA repair;CELL CYCLE AND DNA PROCESSING;cell cycle;G1/G0 transition, mitotic exit;chromosome	None	Homo sapiens;Homo sapiens;Homo sapiens	Structural maintenance of chromosomes protein 2;DNA ligase 4;Structural maintenance of chromosomes protein 4	None	12589063	SMC2;LIG4;SMC4	DNA ligase IV interacts with SMC2L1 protein.
354	DNA ligase IV-XRCC4 complex	Human	None	None	P49917;Q13426	3981;7518	MI:0428- imaging techniques; MI:0402- chromatin immunoprecipitation assays	GO:0006281;GO:0006312;GO:0003677;GO:0005694	DNA repair;mitotic recombination;DNA binding;chromosome	10.01.05;10.01.05.01;10.01.05.03.03;16.03.01;70.10.03	DNA recombination and DNA repair;DNA repair;somatic / mitotic recombination;DNA binding;chromosome	None	Homo sapiens;Homo sapiens	DNA ligase 4;DNA repair protein XRCC4	None	12589063	LIG4;XRCC4	XRCC4 and DNA ligase IV do not colocalize during mitosis.
355	DNA-PK-Ku antigen complex	Human	None	None	P12956;P13010;P78527	2547;7520;5591	MI:0091- chromatography technologies	GO:0009299;GO:0006468;GO:0006470;GO:0046777;GO:0003677;GO:0006464;GO:0043085;GO:0008047;GO:0005634	mRNA transcription;protein phosphorylation;protein dephosphorylation;protein autophosphorylation;DNA binding;cellular protein modification process;positive regulation of catalytic activity;enzyme activator activity;nucleus	11.02.03;14.07.03;16.03.01;14;14.07;18.01.01;18.02.01.01;70.10	mRNA synthesis;modification by phosphorylation, dephosphorylation, autophosphorylation;DNA binding;PROTEIN FATE (folding, modification, destination);protein modification;regulation by modification;enzyme activator;nucleus	None	Homo sapiens;Homo sapiens;Homo sapiens	ATP-dependent DNA helicase 2 subunit 1;ATP-dependent DNA helicase 2 subunit 2;DNA-dependent protein kinase catalytic subunit	None	1465419	XRCC6;XRCC5;PRKDC	Ku antigen activates DNA-PK that phosphorylates the C-terminal domain of RNA polymerase II.
356	DNA-PK-Ku antigen complex	Human	None	None	P12956;P13010;P78527	2547;7520;5591	MI:0030- cross-linking studies; MI:0019- coimmunoprecipitation	GO:0009299;GO:0006468;GO:0006470;GO:0046777;GO:0003677;GO:0006464;GO:0043085;GO:0008047;GO:0005634	mRNA transcription;protein phosphorylation;protein dephosphorylation;protein autophosphorylation;DNA binding;cellular protein modification process;positive regulation of catalytic activity;enzyme activator activity;nucleus	11.02.03;14.07.03;16.03.01;14;14.07;18.01.01;18.02.01.01;70.10	mRNA synthesis;modification by phosphorylation, dephosphorylation, autophosphorylation;DNA binding;PROTEIN FATE (folding, modification, destination);protein modification;regulation by modification;enzyme activator;nucleus	None	Homo sapiens;Homo sapiens;Homo sapiens	ATP-dependent DNA helicase 2 subunit 1;ATP-dependent DNA helicase 2 subunit 2;DNA-dependent protein kinase catalytic subunit	None	8422676	XRCC6;XRCC5;PRKDC	DNA-PK is directed to the DNA by interaction with Ku antigen.
357	DNA-PK-Ku antigen complex	Human	None	None	P12956;P13010;P78527	2547;7520;5591	MI:0029- cosedimentation through density gradients	GO:0009299;GO:0006468;GO:0006470;GO:0046777;GO:0003677;GO:0006464;GO:0043085;GO:0008047;GO:0005634	mRNA transcription;protein phosphorylation;protein dephosphorylation;protein autophosphorylation;DNA binding;cellular protein modification process;positive regulation of catalytic activity;enzyme activator activity;nucleus	11.02.03;14.07.03;16.03.01;14;14.07;18.01.01;18.02.01.01;70.10	mRNA synthesis;modification by phosphorylation, dephosphorylation, autophosphorylation;DNA binding;PROTEIN FATE (folding, modification, destination);protein modification;regulation by modification;enzyme activator;nucleus	None	Homo sapiens;Homo sapiens;Homo sapiens	ATP-dependent DNA helicase 2 subunit 1;ATP-dependent DNA helicase 2 subunit 2;DNA-dependent protein kinase catalytic subunit	None	8486698	XRCC6;XRCC5;PRKDC	Ku antigen activates DNA-PK that phosphorylates the C-terminal domain of RNA polymerase II.
359	DNA ligase IV-XRCC4-XLF complex	Human	None	None	P49917;Q13426;Q9H9Q4	3981;7518;79840	MI:0007- anti tag coimmunoprecipitation	GO:0006281;GO:0005634	DNA repair;nucleus	10.01.05;10.01.05.01;70.10	DNA recombination and DNA repair;DNA repair;nucleus	None	Homo sapiens;Homo sapiens;Homo sapiens	DNA ligase 4;DNA repair protein XRCC4;Non-homologous end-joining factor 1	None	16439205	LIG4;XRCC4;NHEJ1	None
360	Artemis-DNA-PK complex	Human	None	None	P78527;Q96SD1	5591;64421	MI:0006- anti bait coimmunoprecipitation	GO:0006308;GO:0006281;GO:0006312;GO:0003677;GO:0006974;GO:0005634	DNA catabolic process;DNA repair;mitotic recombination;DNA binding;cellular response to DNA damage stimulus;nucleus	01.03.16;01.03.16.03;10.01.05;10.01.05.01;10.01.05.03.03;16.03.01;32.01.09;70.10	polynucleotide degradation;DNA degradation;DNA recombination and DNA repair;DNA repair;somatic / mitotic recombination;DNA binding;DNA damage response;nucleus	None	Homo sapiens;Homo sapiens	DNA-dependent protein kinase catalytic subunit;Protein artemis	None	16857680	PRKDC;DCLRE1C	DNA-PKcs is necessary for the loading of Artemis on damaged chromatin. Ku-mediated assembly of DNA-PK on DNA ends is responsible for a dissociation of the DNA-PKcs·Artemis complex.
361	Artemis-DNA-PK complex	Human	None	None	P78527;Q96SD1	5591;64421	MI:0007- anti tag coimmunoprecipitation	GO:0006163;GO:0006144;GO:0006281;GO:0006312;GO:0003677;GO:0006974;GO:0005634	purine nucleotide metabolic process;purine nucleobase metabolic process;DNA repair;mitotic recombination;DNA binding;cellular response to DNA damage stimulus;nucleus	01.03.01;10.01.05;10.01.05.01;10.01.05.03.03;16.03.01;32.01.09;70.10	purin nucleotide/nucleoside/nucleobase metabolism;DNA recombination and DNA repair;DNA repair;somatic / mitotic recombination;DNA binding;DNA damage response;nucleus	None	Homo sapiens;Homo sapiens	DNA-dependent protein kinase catalytic subunit;Protein artemis	None	11955432	PRKDC;DCLRE1C	Upon complex formation, DNA-PKcs phosphorylates Artemis, and Artemis acquires endonucleolytic activity on 5' and 3' overhangs, as well as hairpins. Finally, the Artemis:DNA-PKcs complex can open hairpins generated by the RAG complex.
362	DNA ligase III-XRCC1-PNK-DNA-pol III multiprotein complex	Human	None	None	P06746;P18887;P49916;Q96T60	5423;7515;3980;11284	MI:0006- anti bait coimmunoprecipitation	GO:0006281;GO:0006974;GO:0005634	DNA repair;cellular response to DNA damage stimulus;nucleus	10.01.05;10.01.05.01;32.01.09;70.10	DNA recombination and DNA repair;DNA repair;DNA damage response;nucleus	None	Homo sapiens;Homo sapiens;Homo sapiens;Homo sapiens	DNA polymerase beta;DNA repair protein XRCC1;DNA ligase 3;Bifunctional polynucleotide phosphatase/kinase,	None	11163244	POLB;XRCC1;LIG3;PNKP	None
363	DNA ligase III-XRCC1 complex	Human	None	None	P18887;P49916	7515;3980	MI:0004- affinity chromatography technologies	GO:0006281;GO:0005634	DNA repair;nucleus	10.01.05;10.01.05.01;70.10	DNA recombination and DNA repair;DNA repair;nucleus	None	Homo sapiens;Homo sapiens	DNA repair protein XRCC1;DNA ligase 3	None	15141024	XRCC1;LIG3	None
365	DNA ligase III-XRCC1 complex	Human	None	None	P18887;P49916	7515;3980	MI:0071- molecular sieving	GO:0006281;GO:0005634	DNA repair;nucleus	10.01.05;10.01.05.01;70.10	DNA recombination and DNA repair;DNA repair;nucleus	None	Homo sapiens;Homo sapiens	DNA repair protein XRCC1;DNA ligase 3	None	16060670	XRCC1;LIG3	DNA polymerase beta promotes recruitment of the XRCC1-Lig3 complex to sites of base excision repair. However Pol-beta is not stably complexed with the XRCC1-Lig3 heterodimer.
368	ERCC1-ERCC4-MSH2 complex	Human	None	None	P07992;P43246;Q92889	2067;4436;2072	MI:0071- molecular sieving; MI:0006- anti bait coimmunoprecipitation	GO:0006308;GO:0006281;GO:0006974;GO:0005634	DNA catabolic process;DNA repair;cellular response to DNA damage stimulus;nucleus	01.03.16;01.03.16.03;10.01.05;10.01.05.01;32.01.09;70.10	polynucleotide degradation;DNA degradation;DNA recombination and DNA repair;DNA repair;DNA damage response;nucleus	None	Homo sapiens;Homo sapiens;Homo sapiens	DNA excision repair protein ERCC-1;DNA mismatch repair protein Msh2, ;DNA repair endonuclease XPF	ERCC4 is involved in xeroderma pigmentosum group F.	14706347	ERCC1;MSH2;ERCC4	None
369	MSH2-MSH6-PMS2-MLH1 complex	Human	MMR complex 2	None	P40692;P43246;P52701;P54278	4292;4436;2956;5395	MI:0031- protein cross-linking with a bifunctional reagent; MI:0006- anti bait coimmunoprecipitation	GO:0006281;GO:0003677;GO:0006974;GO:0005634	DNA repair;DNA binding;cellular response to DNA damage stimulus;nucleus	10.01.05;10.01.05.01;16.03.01;32.01.09;70.10	DNA recombination and DNA repair;DNA repair;DNA binding;DNA damage response;nucleus	None	Homo sapiens;Homo sapiens;Homo sapiens;Homo sapiens	DNA mismatch repair protein Mlh1;DNA mismatch repair protein Msh2, ;DNA mismatch repair protein Msh6, ;Mismatch repair endonuclease PMS2	None	10748159	MLH1;MSH2;MSH6;PMS2	The protein complex specifically binds to mismatched DNA. Interactions occur without addition of ATP.
370	MSH2-MSH6-PMS1-MLH1 complex	Human	MMR complex 1	None	P40692;P43246;P52701;P54277	4292;4436;2956;5378	MI:0031- protein cross-linking with a bifunctional reagent; MI:0006- anti bait coimmunoprecipitation	GO:0006281;GO:0003677;GO:0006974;GO:0005634	DNA repair;DNA binding;cellular response to DNA damage stimulus;nucleus	10.01.05;10.01.05.01;16.03.01;32.01.09;70.10	DNA recombination and DNA repair;DNA repair;DNA binding;DNA damage response;nucleus	None	Homo sapiens;Homo sapiens;Homo sapiens;Homo sapiens	DNA mismatch repair protein Mlh1;DNA mismatch repair protein Msh2, ;DNA mismatch repair protein Msh6, ;PMS1 protein homolog 1	None	10748159	MLH1;MSH2;MSH6;PMS1	The protein complex specifically binds to mismatched DNA. Interactions occur without addition of ATP.
374	MSH2-MSH6 complex	Human	MutS-alpha complex	None	P43246;P52701	4436;2956	MI:0006- anti bait coimmunoprecipitation; MI:0031- protein cross-linking with a bifunctional reagent	GO:0006281;GO:0003677;GO:0006974;GO:0005634	DNA repair;DNA binding;cellular response to DNA damage stimulus;nucleus	10.01.05;10.01.05.01;16.03.01;32.01.09;70.10	DNA recombination and DNA repair;DNA repair;DNA binding;DNA damage response;nucleus	None	Homo sapiens;Homo sapiens	DNA mismatch repair protein Msh2, ;DNA mismatch repair protein Msh6,	None	8942985	MSH2;MSH6	None
375	MSH2-MSH3 complex	Human	MutS-beta complex	None	P20585;P43246	4437;4436	MI:0006- anti bait coimmunoprecipitation; MI:0031- protein cross-linking with a bifunctional reagent	GO:0006281;GO:0003677;GO:0006974;GO:0005634	DNA repair;DNA binding;cellular response to DNA damage stimulus;nucleus	10.01.05;10.01.05.01;16.03.01;32.01.09;70.10	DNA recombination and DNA repair;DNA repair;DNA binding;DNA damage response;nucleus	None	Homo sapiens;Homo sapiens	DNA mismatch repair protein Msh3;DNA mismatch repair protein Msh2,	None	8942985	MSH3;MSH2	None
376	PCNA-MutS-alpha-MutL-alpha-DNA complex	Human	PCNA-MSH2-MSH6-MLH1-PMS2 complex	None	P12004;P40692;P43246;P52701;P54278	5111;4292;4436;2956;5395	MI:0031- protein cross-linking with a bifunctional reagent; MI:0019- coimmunoprecipitation	GO:0006281;GO:0003677;GO:0006974;GO:0005634	DNA repair;DNA binding;cellular response to DNA damage stimulus;nucleus	10.01.05;10.01.05.01;16.03.01;32.01.09;70.10	DNA recombination and DNA repair;DNA repair;DNA binding;DNA damage response;nucleus	None	Homo sapiens;Homo sapiens;Homo sapiens;Homo sapiens;Homo sapiens	Proliferating cell nuclear antigen;DNA mismatch repair protein Mlh1;DNA mismatch repair protein Msh2, ;DNA mismatch repair protein Msh6, ;Mismatch repair endonuclease PMS2	None	16204460	PCNA;MLH1;MSH2;MSH6;PMS2	MutS-alpha, consisting of MSH2 and MSH6 proteins, and PCNA bind to DNA to form an initial complex. MutL-alpha, consisting of MLH1 and PMS2, binds to the complex when the DNA is damaged.
377	PCNA-MutS-alpha-DNA initial complex	Human	PCNA-MSH2-MSH6 complex	None	P12004;P43246;P52701	5111;4436;2956	MI:0031- protein cross-linking with a bifunctional reagent; MI:0019- coimmunoprecipitation	GO:0006281;GO:0003677;GO:0005634	DNA repair;DNA binding;nucleus	10.01.05;10.01.05.01;16.03.01;70.10	DNA recombination and DNA repair;DNA repair;DNA binding;nucleus	None	Homo sapiens;Homo sapiens;Homo sapiens	Proliferating cell nuclear antigen;DNA mismatch repair protein Msh2, ;DNA mismatch repair protein Msh6,	None	16204460	PCNA;MSH2;MSH6	MutS-alpha, consisting of MSH2 and MSH6 proteins, and PCNA bind to DNA to form an initial complex. MutL-alpha, consisting of MLH1 and PMS2, binds to the complex when the DNA is damaged.
378	MutS-beta complex	Human	MSH2-MSH3 complex	None	P20585;P43246	4437;4436	MI:0019- coimmunoprecipitation	GO:0006281;GO:0003677;GO:0006974;GO:0005634	DNA repair;DNA binding;cellular response to DNA damage stimulus;nucleus	10.01.05;10.01.05.01;16.03.01;32.01.09;70.10	DNA recombination and DNA repair;DNA repair;DNA binding;DNA damage response;nucleus	None	Homo sapiens;Homo sapiens	DNA mismatch repair protein Msh3;DNA mismatch repair protein Msh2,	None	8805365	MSH3;MSH2	None
379	MutL-alpha complex	Human	MLH1-PMS2 complex	None	P40692;P54278	4292;5395	MI:0006- anti bait coimmunoprecipitation	GO:0006281;GO:0003677;GO:0006974;GO:0005634	DNA repair;DNA binding;cellular response to DNA damage stimulus;nucleus	10.01.05;10.01.05.01;16.03.01;32.01.09;70.10	DNA recombination and DNA repair;DNA repair;DNA binding;DNA damage response;nucleus	None	Homo sapiens;Homo sapiens	DNA mismatch repair protein Mlh1;Mismatch repair endonuclease PMS2	None	10748105	MLH1;PMS2	Normal levels of hMLH1 protein appear to be important in maintaining normal levels of hPMS1 and hPMS2 proteins, suggesting that PMS proteins are unstable in the absence of hMLH1.
380	MutL-beta complex	Human	MLH1-PMS1 complex	None	P40692;P54277	4292;5378	MI:0006- anti bait coimmunoprecipitation	GO:0006281;GO:0003677;GO:0006974;GO:0005634	DNA repair;DNA binding;cellular response to DNA damage stimulus;nucleus	10.01.05;10.01.05.01;16.03.01;32.01.09;70.10	DNA recombination and DNA repair;DNA repair;DNA binding;DNA damage response;nucleus	None	Homo sapiens;Homo sapiens	DNA mismatch repair protein Mlh1;PMS1 protein homolog 1	None	10748105	MLH1;PMS1	The results provide evidence for the association of hPMS1 with hMLH1 as a heterodimer in human epithelial cancer cells. Normal levels of hMLH1 protein appear to be important in maintaining normal levels of hPMS1 and hPMS2 proteins, suggesting that PMS proteins are unstable in the absence of hMLH1.
386	Ubiquitin E3 ligase (UBADC1, RNF123)	Human	KPC complex;KPC1-KPC2 ubiquitin-protein ligase	None	Q5XPI4;Q9BSL1	63891;10422	MI:0007- anti tag coimmunoprecipitation	GO:0016567;GO:0016579;GO:0043161;GO:0006511;GO:0005515;GO:0005737	protein ubiquitination;protein deubiquitination;proteasome-mediated ubiquitin-dependent protein catabolic process;ubiquitin-dependent protein catabolic process;protein binding;cytoplasm	14.07.05;14.13.01.01;16.01;18.01.07;70.03	modification by ubiquitination, deubiquitination;proteasomal degradation (ubiquitin/proteasomal pathway);protein binding;regulation by binding / dissociation;cytoplasm	None	Homo sapiens;Homo sapiens	E3 ubiquitin-protein ligase RNF123;Ubiquitin-associated domain-containing protein 1	None	15531880	RNF123;UBAC1	Ubiquitin E3 ligases covalently attach ubiquitin to a lysine residue on a target protein. Polyubiquitination marks proteins for degradation by the proteasome. The cyclin-dependent kinase inhibitor p27(Kip1) is degraded at the G0-G1 transition of the cell cycle by the ubiquitin-proteasome pathway. Overexpression of KPC promoted the degradation of p27(Kip1), whereas a dominant-negative mutant of KP…
387	MCM complex	Human	None	None	P25205;P33991;P33992;P33993;P49736;Q14566	4172;4173;4174;4176;4171;4175	MI:0226- ion exchange chromatography	GO:0051276;GO:0006260;GO:0005524;GO:0005694	chromosome organization;DNA replication;ATP binding;chromosome	10.01.02;42.10.03;10.01.03;16.19.03;70.10.03	DNA topology;organization of chromosome structure;DNA synthesis and replication;ATP binding;chromosome	None	Homo sapiens;Homo sapiens;Homo sapiens;Homo sapiens;Homo sapiens;Homo sapiens	DNA replication licensing factor MCM3;DNA replication licensing factor MCM4;DNA replication licensing factor MCM5;DNA replication licensing factor MCM7;DNA replication licensing factor MCM2;DNA replication licensing factor MCM6	The MCM proteins are highly expressed in malignant human cancer cells and pre-cancerous cells undergoing malignant transformation (PMID:16101384).	8798650	MCM3;MCM4;MCM5;MCM7;MCM2;MCM6	None
389	ORC complex (origin recognition complex)	Human	None	None	O43913;O43929;Q13415;Q13416;Q9UBD5;Q9Y5N6	5001;5000;4998;4999;23595;23594	MI:0007- anti tag coimmunoprecipitation	GO:0006267;GO:0003688;GO:0005524;GO:0005694	pre-replicative complex assembly involved in nuclear cell cycle DNA replication;DNA replication origin binding;ATP binding;chromosome	10.01.03.03;16.19.03;70.10.03	ori recognition and priming complex formation;ATP binding;chromosome	None	Homo sapiens;Homo sapiens;Homo sapiens;Homo sapiens;Homo sapiens;Homo sapiens	Origin recognition complex subunit 5;Origin recognition complex subunit 4;Origin recognition complex subunit 1;Origin recognition complex subunit 2;Origin recognition complex subunit 3;Origin recognition complex subunit 6	None	16549788	ORC5L;ORC4L;ORC1L;ORC2L;ORC3L;ORC6L	Orc6 is only weakly associated with the ORC complex.
390	Ubiquitin E3 ligase (SKP1A, FBXW2, CUL1)	Human	SCF(hFBW2) E3 complex	None	P63208;Q13616;Q9UKT8	6500;8454;26190	MI:0007- anti tag coimmunoprecipitation	GO:0016567;GO:0016579;GO:0043161;GO:0006511;GO:0005515;GO:0030878;GO:0005737	protein ubiquitination;protein deubiquitination;proteasome-mediated ubiquitin-dependent protein catabolic process;ubiquitin-dependent protein catabolic process;protein binding;thyroid gland development;cytoplasm	14.07.05;14.13.01.01;16.01;18.01.07;47.03.21.03.06;70.03	modification by ubiquitination, deubiquitination;proteasomal degradation (ubiquitin/proteasomal pathway);protein binding;regulation by binding / dissociation;thyroid gland;cytoplasm	None	Homo sapiens;Homo sapiens;Homo sapiens	S-phase kinase-associated protein 1;Cullin-1;F-box/WD repeat-containing protein 2	None	15640526	SKP1;CUL1;FBXW2	The GCM proteins GCMa/1 and GCMb/2 are novel zinc-containing transcription factors critical for glial cell differentiation in fly and for placental as well as parathyroid gland development in mouse. Experiments identify the SCF(hFBW2) E3 complex as the key machinery that targets hGCMa to the ubiquitin-proteasome degradation system.
391	Ubiquitin E3 ligase (DDB1, CUL4A, RBX1)	Human	Ddb1-Cul4a-Roc1 complex	None	P62877;Q13619;Q16531	9978;8451;1642	MI:0007- anti tag coimmunoprecipitation	GO:0016567;GO:0016579;GO:0005515;GO:0006974;GO:0005634	protein ubiquitination;protein deubiquitination;protein binding;cellular response to DNA damage stimulus;nucleus	14.07.05;16.01;18.01.07;32.01.09;70.10	modification by ubiquitination, deubiquitination;protein binding;regulation by binding / dissociation;DNA damage response;nucleus	None	Homo sapiens;Homo sapiens;Homo sapiens	RING-box protein 1;Cullin-4A;DNA damage-binding protein 1	None	16964240	RBX1;CUL4A;DDB1	Ubiquitin E3 ligases covalently attach ubiquitin to a lysine residue on a target protein. Polyubiquitination marks proteins for degradation by the proteasome.
393	Succinyl-CoA synthetase, GDP-forming	Human	succinyl-CoA ligase	None	P53597;Q96I99	8802;8801	MI:0027- cosedimentation	GO:0006163;GO:0006144;GO:0008152;GO:0005515;GO:0005525;GO:0005739	purine nucleotide metabolic process;purine nucleobase metabolic process;metabolic process;protein binding;GTP binding;mitochondrion	01.03.01;01;01.02.03.04;01.05.02;01.05.07.07;01.05.08;01.07.04;16.01;18.01.07;16.19.05;70.16	purin nucleotide/nucleoside/nucleobase metabolism;METABOLISM;conjunction of sulfate;sugar, glucoside, polyol and carboxylate metabolism;C-3 compound catabolism;C-4 compound metabolism;utilization of vitamins, cofactors, and prosthetic groups;protein binding;regulation by binding / dissociation;GTP binding;mitochondrion	None	Homo sapiens;Homo sapiens	Succinyl-CoA ligase [GDP-forming] subunit alpha, mitochondrial;Succinyl-CoA ligase [GDP-forming] subunit beta, mitochondrial	A deletion in SUCLG1, a gene that encodes the alpha subunit of the Krebs-cycle enzyme succinate-coenzyme A ligase (SUCL) causes fatal infantile lactic acidosis (PMID:17668387).	15234968	SUCLG1;SUCLG2	None
394	Succinyl-CoA synthetase, ADP-forming	Human	succinyl-CoA ligase	None	P53597;Q9P2R7	8802;8803	MI:0027- cosedimentation	GO:0006163;GO:0006144;GO:0008152;GO:0005515;GO:0005524;GO:0005739	purine nucleotide metabolic process;purine nucleobase metabolic process;metabolic process;protein binding;ATP binding;mitochondrion	01.03.01;01;01.02.03.04;01.05.02;01.05.07.07;01.05.08;01.07.04;16.01;18.01.07;16.19.03;70.16	purin nucleotide/nucleoside/nucleobase metabolism;METABOLISM;conjunction of sulfate;sugar, glucoside, polyol and carboxylate metabolism;C-3 compound catabolism;C-4 compound metabolism;utilization of vitamins, cofactors, and prosthetic groups;protein binding;regulation by binding / dissociation;ATP binding;mitochondrion	None	Homo sapiens;Homo sapiens	Succinyl-CoA ligase [GDP-forming] subunit alpha, mitochondrial;Succinyl-CoA ligase [ADP-forming] subunit beta, mitochondrial	A deletion in SUCLG1, a gene that encodes the alpha subunit of the Krebs-cycle enzyme succinate-coenzyme A ligase (SUCL) causes fatal infantile lactic acidosis (PMID:17668387).	15234968	SUCLG1;SUCLA2	None
404	Isocitrate dehydrogenase, cytoplasmic	Human	None	None	O75874	3417	MI:0096- pull down	GO:0008152;GO:0051287;GO:0050661;GO:0005737;GO:0005777	metabolic process;NAD binding;NADP binding;cytoplasm;peroxisome	01;01.02.03.04;01.05.02;01.05.07.07;01.05.08;01.07.04;16.21.07;70.03;70.19	METABOLISM;conjunction of sulfate;sugar, glucoside, polyol and carboxylate metabolism;C-3 compound catabolism;C-4 compound metabolism;utilization of vitamins, cofactors, and prosthetic groups;NAD/NADP binding;cytoplasm;peroxisome	None	Homo sapiens	Isocitrate dehydrogenase [NADP] cytoplasmic	None	15173171	IDH1	Isocitrate dehydrogenases (IDHs) catalyze the oxidative decarboxylation of isocitrate to alpha-ketoglutarate. The isocitrate dehydrogenase complex appears as homodimer.
407	Guanylyl cyclase, soluble (GUCY1A2, GUCY1B3)	Human	None	None	P33402;Q02153	2977;2983	MI:0028- cosedimentation in solution	GO:0009187;GO:0005515;GO:0005737	cyclic nucleotide metabolic process;protein binding;cytoplasm	01.03.10;16.01;18.01.07;70.03	metabolism of cyclic and unusual nucleotides;protein binding;regulation by binding / dissociation;cytoplasm	None	Homo sapiens;Homo sapiens	Guanylate cyclase soluble subunit alpha-2;Guanylate cyclase soluble subunit beta-1	None	1683630	GUCY1A2;GUCY1B3	Two soluble guanylyl cyclase complexes were found in mammals. The GUCY1A3-GUCY1B3 complex exhibits higher guanylyl cyclase activity than the GUCY1A2-GUCY1B3 complex.
408	Guanylyl cyclase, soluble (GUCY1A3, GUCY1B3)	Human	None	None	Q02108;Q02153	2982;2983	MI:0028- cosedimentation in solution	GO:0009187;GO:0005515;GO:0005737	cyclic nucleotide metabolic process;protein binding;cytoplasm	01.03.10;16.01;18.01.07;70.03	metabolism of cyclic and unusual nucleotides;protein binding;regulation by binding / dissociation;cytoplasm	None	Homo sapiens;Homo sapiens	Guanylate cyclase soluble subunit alpha-3;Guanylate cyclase soluble subunit beta-1	None	1683630	GUCY1A3;GUCY1B3	Two soluble guanylyl cyclase complexes were found in mammals. The GUCY1A3-GUCY1B3 complex exhibits higher guanylyl cyclase activity than the GUCY1A2-GUCY1B3 complex.
415	EXO1-MLH1-PMS2 complex	Human	None	None	P40692;P54278;Q9UQ84	4292;5395;9156	MI:0006- anti bait coimmunoprecipitation	GO:0006308;GO:0006401;GO:0006281;GO:0006974;GO:0005634	DNA catabolic process;RNA catabolic process;DNA repair;cellular response to DNA damage stimulus;nucleus	01.03.16;01.03.16.03;01.03.16.01;10.01.05;10.01.05.01;32.01.09;70.10	polynucleotide degradation;DNA degradation;RNA degradation;DNA recombination and DNA repair;DNA repair;DNA damage response;nucleus	None	Homo sapiens;Homo sapiens;Homo sapiens	DNA mismatch repair protein Mlh1;Mismatch repair endonuclease PMS2;Exonuclease 1	None	11427529	MLH1;PMS2;EXO1	The authors propose the involvement of hExoI as a downstream effector in MMR (DNA mismatch repair) and/or DNA recombination.
419	Farnesyltransferase	Human	None	None	P49354;P49356	2339;2342	MI:0114- x-ray crystallography	GO:0006497;GO:0005515	protein lipidation;protein binding	14.07.01;16.01;18.01.07	modification with fatty acids (e.g. myristylation, palmitylation, farnesylation);protein binding;regulation by binding / dissociation	None	Homo sapiens;Homo sapiens	Protein farnesyltransferase/geranylgeranyltransferase type-1 subunit alpha;Protein farnesyltransferase subunit beta	None	11687658	FNTA;FNTB	None
422	Beta-dystroglycan-caveolin-3 complex	Human	None	None	P56539;Q14118	859;1605	MI:0096- pull down; MI:0019- coimmunoprecipitation; MI:0029- cosedimentation through density gradients	GO:0006461;GO:0005886;GO:9999990	protein complex assembly;plasma membrane;no GO term corresponding to 75.03.12	14.10;70.02;70.02.01;75.03.12	assembly of protein complexes;eukaryotic plasma membrane / membrane attached;eukaryotic intracellular plasma membrane;muscle	None	Homo sapiens;Homo sapiens	Caveolin-3;Dystroglycan	DAG1 is involved in muscular dystrophy and cardiomyopathy (PMID:15117830).	10988290	CAV3;DAG1	Caveolin-3 can effectively block the interaction of dystrophin with beta -dystroglycan.
423	EXO1-MLH1-PMS2 complex	Human	None	None	P40692;P54278;Q9UQ84	4292;5395;9156	MI:0096- pull down	GO:0006308;GO:0006401;GO:0006281;GO:0006974;GO:0005634	DNA catabolic process;RNA catabolic process;DNA repair;cellular response to DNA damage stimulus;nucleus	01.03.16;01.03.16.03;01.03.16.01;10.01.05;10.01.05.01;32.01.09;70.10	polynucleotide degradation;DNA degradation;RNA degradation;DNA recombination and DNA repair;DNA repair;DNA damage response;nucleus	None	Homo sapiens;Homo sapiens;Homo sapiens	DNA mismatch repair protein Mlh1;Mismatch repair endonuclease PMS2;Exonuclease 1	None	14676842	MLH1;PMS2;EXO1	EXO1 plays a role in events at the replication sites as well as a functional role in the DNA mismatch repair and/or recombination processes.
424	EXO1-MLH1-PCNA complex	Human	None	None	P12004;P40692;Q9UQ84	5111;4292;9156	MI:0663- confocal microscopy	GO:0006308;GO:0006401;GO:0006281;GO:0006974;GO:0005634	DNA catabolic process;RNA catabolic process;DNA repair;cellular response to DNA damage stimulus;nucleus	01.03.16;01.03.16.03;01.03.16.01;10.01.05;10.01.05.01;32.01.09;70.10	polynucleotide degradation;DNA degradation;RNA degradation;DNA recombination and DNA repair;DNA repair;DNA damage response;nucleus	None	Homo sapiens;Homo sapiens;Homo sapiens	Proliferating cell nuclear antigen;DNA mismatch repair protein Mlh1;Exonuclease 1	None	14676842	PCNA;MLH1;EXO1	EXO1 plays a role in events at the replication sites as well as a functional role in the DNA mismatch repair and/or recombination processes.
425	MSH4-MSH5-GPS2 complex	Human	None	None	O15457;O43196;Q13227	4438;4439;2874	MI:0437- protein tri hybrid; MI:0007- anti tag coimmunoprecipitation; MI:0096- pull down	GO:0006281;GO:0007131;GO:0006974	DNA repair;reciprocal meiotic recombination;cellular response to DNA damage stimulus	10.01.05;10.01.05.01;10.01.05.03.01;32.01.09	DNA recombination and DNA repair;DNA repair;meiotic recombination;DNA damage response	None	Homo sapiens;Homo sapiens;Homo sapiens	MutS protein homolog 4;MutS protein homolog 5;G protein pathway suppressor 2	None	16122992	MSH4;MSH5;GPS2	The association with GPS2 is mediated through the interface of hMSH4-hMSH5 complex and the N-terminal region of GPS2.
426	Meprin A	Human	PABA peptide hydrolase	None	Q16819;Q16820	4224;4225	MI:0019- coimmunoprecipitation	GO:0044257;GO:0005515;GO:0005886	cellular protein catabolic process;protein binding;plasma membrane	14.13.01;16.01;18.01.07;70.02;70.02.01	cytoplasmic and nuclear protein degradation;protein binding;regulation by binding / dissociation;eukaryotic plasma membrane / membrane attached;eukaryotic intracellular plasma membrane	None	Homo sapiens;Homo sapiens	Meprin A subunit alpha;Meprin A subunit beta	None	8262185	MEP1A;MEP1B	None
428	Molybdopterin synthase	Human	None	None	O96007;O96033	4338;4338	MI:0071- molecular sieving	GO:0051191;GO:0009110;GO:0051188;GO:0005515	prosthetic group biosynthetic process;vitamin biosynthetic process;cofactor biosynthetic process;protein binding	01.07.01;16.01;18.01.07	biosynthesis of vitamins, cofactors, and prosthetic groups;protein binding;regulation by binding / dissociation	None	Homo sapiens;Homo sapiens	Molybdenum cofactor synthesis protein 2B;Molybdenum cofactor synthesis protein 2A	Human Moco deficiency leads to the pleiotropic loss of all three of these molybdoenzymes and usually progresses to death at an early age.	12732628	MOCS2;MOCS2	Molybdenum cofactor (Moco)1 biosynthesis is an ancient, ubiquitous, and highly conserved pathway leading to the biochemical activation of molybdenum. Moco is essential for the activity of sulfite oxidase, xanthine dehydrogenase, and aldehyde oxidase in humans. MOCS2A and MOCS2B are encoded on a single bicistronic mRNA.
429	Phosphatidylinositol 3-kinase complex (PIK3C3, PIK3R4)	Human	None	None	Q8NEB9;Q99570	5289;30849	MI:0019- coimmunoprecipitation	GO:0006886;GO:0006605;GO:0015031;GO:0006468;GO:0006470;GO:0046777;GO:0005515;GO:0005488;GO:0005524;GO:0007167;GO:0005886	intracellular protein transport;protein targeting;protein transport;protein phosphorylation;protein dephosphorylation;protein autophosphorylation;protein binding;binding;ATP binding;enzyme linked receptor protein signaling pathway;plasma membrane	14.04;14;20.01.10;14.07.03;16.01;18.01.07;16.01.01;16.17.09;16.19.03;30.05.01;70.02;70.02.01	protein targeting, sorting and translocation;PROTEIN FATE (folding, modification, destination);protein transport;modification by phosphorylation, dephosphorylation, autophosphorylation;protein binding;regulation by binding / dissociation;receptor binding;heavy metal binding (Cu, Fe, Zn);ATP binding;receptor enzyme mediated signalling;eukaryotic plasma membrane / membrane attached;eukaryotic intra…	None	Homo sapiens;Homo sapiens	Phosphatidylinositol 3-kinase catalytic subunit type 3, ;Phosphoinositide 3-kinase regulatory subunit 4	None	7628435	PIK3C3;PIK3R4	The homologous Vps34p-Vps15p complex in yeast mediates protein trafficking.
430	18S U11/U12 snRNP	Human	None	None	O43143;O75533;P14678;P62304;P62306;P62308;P62314;P62316;P62318;P67809;Q13435;Q15393;Q15427;Q15696;Q16560;Q6IEG0;Q6P2Q9;Q8N8D1;Q8TBF4;Q96LT9;Q9BV90;Q9BWJ5;Q9UDW3;Q9Y3B4	1665;23451;6628;6635;6636;6637;6632;6633;6634;4904;10992;23450;10262;8233;11066;154007;10594;10081;85437;55599;79622;83443;55954;51639	MI:0069- mass spectrometry studies of complexes; MI:0029- cosedimentation through density gradients	GO:0000398;GO:0006397;GO:0005634	mRNA splicing, via spliceosome;mRNA processing;nucleus	11.04.03;70.10	mRNA processing (splicing, 5'-, 3'-end processing);nucleus	None	Homo sapiens;Homo sapiens;Homo sapiens;Homo sapiens;Homo sapiens;Homo sapiens;Homo sapiens;Homo sapiens;Homo sapiens;Homo sapiens;Homo sapiens;Homo sapiens;Homo sapiens;Homo sapiens;Homo sapiens;Homo sapiens;Homo sapiens;Homo sapiens;Homo sapiens;Homo sapiens;Homo sapiens;Homo sapiens;Homo sapiens;Homo sapiens	Putative pre-mRNA-splicing factor ATP-dependent RNA helicase DHX15;Splicing factor 3B subunit 1, ;Small nuclear ribonucleoprotein-associated proteins B and B', ;Small nuclear ribonucleoprotein E, ;Small nuclear ribonucleoprotein F, ;Small nuclear ribonucleoprotein G, ;Small nuclear ribonucleoprotein Sm D1, ;Small nuclear ribonucleoprotein Sm D2, ;Small nuclear ribonucleoprotein Sm D3, ;Nuclease-s…	None	15146077	DHX15;SF3B1;SNRPB;SNRPE;SNRPF;SNRPG;SNRPD1;SNRPD2;SNRPD3;YBX1;SF3B2;SF3B3;SF3B4;ZRSR2;U1SNRNPBP;C6orf151;PRPF8;PDCD7;ZCRB1;RNPC3;C16orf33;SF3B5;ZMAT5;SF3B14	U12-type spliceosomes excise U12-type introns, which comprise less than 1% of all human introns.
431	MSH2-MSH6-PMS2-MLH1 complex	Human	MutS(alpha)-MutL(alpha)-heteroduplex complex	None	P40692;P43246;P52701;P54278	4292;4436;2956;5395	MI:0107- surface plasmon resonance	GO:0006281;GO:0003677;GO:0005524;GO:0006974;GO:0005634	DNA repair;DNA binding;ATP binding;cellular response to DNA damage stimulus;nucleus	10.01.05;10.01.05.01;16.03.01;16.19.03;32.01.09;70.10	DNA recombination and DNA repair;DNA repair;DNA binding;ATP binding;DNA damage response;nucleus	None	Homo sapiens;Homo sapiens;Homo sapiens;Homo sapiens	DNA mismatch repair protein Mlh1;DNA mismatch repair protein Msh2, ;DNA mismatch repair protein Msh6, ;Mismatch repair endonuclease PMS2	None	11441019	MLH1;MSH2;MSH6;PMS2	MutS-alpha-MutL-alpha-heteroduplex complex requires DNA mismatch and ATP hydrolysis.
432	N-NOS-CHIP-HSP70-1 complex	Human	None	None	P08107;P29475;Q9UNE7	None;4842;10273	MI:0019- coimmunoprecipitation	GO:0043161;GO:0006511;GO:0005737	proteasome-mediated ubiquitin-dependent protein catabolic process;ubiquitin-dependent protein catabolic process;cytoplasm	14.13.01.01;70.03	proteasomal degradation (ubiquitin/proteasomal pathway);cytoplasm	None	Homo sapiens;Homo sapiens;Homo sapiens	Heat shock 70 kDa protein 1;Nitric oxide synthase, brain;STIP1 homology and U box-containing protein 1	None	15466472	HSPA1A;NOS1;STUB1	Cells for analysis were treated with lactacystin, a selective inhibitor of the proteasome. The authors found that CHIP acts to ubiquitylate nNOS and that hsp70 and hsp40 can facilitate this conjugation reaction.
433	BASC complex (BRCA1-associated genome surveillance complex)	Human	None	None	O60934;P35249;P35250;P35251;P38398;P40692;P43246;P49959;P52701;P54132;Q13315;Q92878	4683;5984;5982;5981;672;4292;4436;4361;2956;641;472;10111	MI:0071- molecular sieving; MI:0226- ion exchange chromatography; MI:0019- coimmunoprecipitation	GO:0006281;GO:0006974;GO:0005634	DNA repair;cellular response to DNA damage stimulus;nucleus	10.01.05;10.01.05.01;32.01.09;70.10	DNA recombination and DNA repair;DNA repair;DNA damage response;nucleus	None	Homo sapiens;Homo sapiens;Homo sapiens;Homo sapiens;Homo sapiens;Homo sapiens;Homo sapiens;Homo sapiens;Homo sapiens;Homo sapiens;Homo sapiens;Homo sapiens	Nibrin;Replication factor C subunit 4;Replication factor C subunit 2;Replication factor C subunit 1;Breast cancer type 1 susceptibility protein;DNA mismatch repair protein Mlh1;DNA mismatch repair protein Msh2, ;Double-strand break repair protein MRE11A;DNA mismatch repair protein Msh6, ;Bloom syndrome protein, ;Serine-protein kinase ATM;DNA repair protein RAD50	BRCA1 is involved in breast cancer.	10783165	NBN;RFC4;RFC2;RFC1;BRCA1;MLH1;MSH2;MRE11A;MSH6;BLM;ATM;RAD50	The BASC complex may serve as a sensor for DNA damage.
434	BASC (Ab 80) complex (BRCA1-associated genome surveillance complex)	Human	None	None	P35249;P35250;P35251;P38398;P40692;P43246;P52701;P54132	5984;5982;5981;672;4292;4436;2956;641	MI:0007- anti tag coimmunoprecipitation	GO:0006281;GO:0006974;GO:0005634	DNA repair;cellular response to DNA damage stimulus;nucleus	10.01.05;10.01.05.01;32.01.09;70.10	DNA recombination and DNA repair;DNA repair;DNA damage response;nucleus	None	Homo sapiens;Homo sapiens;Homo sapiens;Homo sapiens;Homo sapiens;Homo sapiens;Homo sapiens;Homo sapiens	Replication factor C subunit 4;Replication factor C subunit 2;Replication factor C subunit 1;Breast cancer type 1 susceptibility protein;DNA mismatch repair protein Mlh1;DNA mismatch repair protein Msh2, ;DNA mismatch repair protein Msh6, ;Bloom syndrome protein,	BRCA1 is involved in breast cancer.	10783165	RFC4;RFC2;RFC1;BRCA1;MLH1;MSH2;MSH6;BLM	For isolation of the BASC complex (Ab 80), polyclonal antibodies against GST-BRCA1 1021-1552 were used.
435	BASC (Ab 81) complex (BRCA1-associated genome surveillance complex)	Human	None	None	P35249;P35250;P35251;P38398;P40692;Q13315	5984;5982;5981;672;4292;472	MI:0071- molecular sieving; MI:0226- ion exchange chromatography; MI:0019- coimmunoprecipitation	GO:0006281;GO:0006974;GO:0005634	DNA repair;cellular response to DNA damage stimulus;nucleus	10.01.05;10.01.05.01;32.01.09;70.10	DNA recombination and DNA repair;DNA repair;DNA damage response;nucleus	None	Homo sapiens;Homo sapiens;Homo sapiens;Homo sapiens;Homo sapiens;Homo sapiens	Replication factor C subunit 4;Replication factor C subunit 2;Replication factor C subunit 1;Breast cancer type 1 susceptibility protein;DNA mismatch repair protein Mlh1;Serine-protein kinase ATM	BRCA1 is involved in breast cancer.	10783165	RFC4;RFC2;RFC1;BRCA1;MLH1;ATM	For isolation of the BASC complex (Ab 81), polyclonal antibodies against GST-BRCA1 1501-1861 were used.
436	BASC (Ab C-20) complex (BRCA1-associated genome surveillance complex)	Human	None	None	P38398;P52701;Q92878	672;2956;10111	MI:0007- anti tag coimmunoprecipitation	GO:0006281;GO:0006974;GO:0005634	DNA repair;cellular response to DNA damage stimulus;nucleus	10.01.05;10.01.05.01;32.01.09;70.10	DNA recombination and DNA repair;DNA repair;DNA damage response;nucleus	None	Homo sapiens;Homo sapiens;Homo sapiens	Breast cancer type 1 susceptibility protein;DNA mismatch repair protein Msh6, ;DNA repair protein RAD50	BRCA1 is involved in breast cancer.	10783165	BRCA1;MSH6;RAD50	For isolation of the BASC complex (Ab C-20), polyclonal antibodies against the carboxy-terminal epitope of BRCA1 were used.
438	GCN5-TRRAP histone acetyltransferase complex	Human	GCN5-TRRAP-HAT complex	None	O75486;O75528;O75529;P38398;P43246;P52701;Q12962;Q16594;Q92830;Q9Y4A5	8464;10474;27097;672;4436;2956;6881;6880;2648;8295	MI:0004- affinity chromatography technologies; MI:0029- cosedimentation through density gradients	GO:0006281;GO:0006265;GO:2001141;GO:0006355;GO:0006974;GO:0051276	DNA repair;DNA topological change;regulation of RNA biosynthetic process;regulation of transcription, DNA-templated;cellular response to DNA damage stimulus;chromosome organization	10.01.05;10.01.05.01;10.01.09.05;11.02.03.04;32.01.09;10.01.02;42.10.03	DNA recombination and DNA repair;DNA repair;DNA conformation modification (e.g. chromatin);transcriptional control;DNA damage response;DNA topology;organization of chromosome structure	None	Homo sapiens;Homo sapiens;Homo sapiens;Homo sapiens;Homo sapiens;Homo sapiens;Homo sapiens;Homo sapiens;Homo sapiens;Homo sapiens	Transcription initiation protein SPT3 homolog;Transcriptional adapter 3-like;TAF5-like RNA polymerase II p300/CBP-associated factor-associated factor 65 kDa subunit 5L;Breast cancer type 1 susceptibility protein;DNA mismatch repair protein Msh2, ;DNA mismatch repair protein Msh6, ;Transcription initiation factor TFIID subunit 10;Transcription initiation factor TFIID subunit 9;General control of a…	None	16260778	SUPT3H;TADA3L;TAF5L;BRCA1;MSH2;MSH6;TAF10;TAF9;GCN5L2;TRRAP	hGCN5/TRRAP HAT complex subclass is required for the multiple functions of BRCA1 (PMID:16260778).
441	TFTC-type histone acetyl transferase complex	Human	None	None	O60244;O75448;P03372;Q15648;Q92830;Q93074;Q9NVC6;Q9UHV7;Q9ULK4;Q9Y2X0;Q9Y4A5	9282;9862;2099;5469;2648;9968;9440;9969;9439;10025;8295	MI:0091- chromatography technologies; MI:0029- cosedimentation through density gradients; MI:0096- pull down	GO:0006265;GO:2001141;GO:0006355;GO:0006473;GO:0006476;GO:0005488;GO:0023052;GO:0051276;GO:0005634	DNA topological change;regulation of RNA biosynthetic process;regulation of transcription, DNA-templated;protein acetylation;protein deacetylation;binding;signaling;chromosome organization;nucleus	10.01.09.05;11.02.03.04;14.07.04;16.01.01;16.17.09;30.01.05;30.01.05.01.05;30.01.05.01.06;30.01.05.03;30.01.05.05.03;30.01.11;30.05.01.05;30.05.02;30.05.02.28;30.05.02.30;30.07;10.01.02;42.10.03;70.10	DNA conformation modification (e.g. chromatin);transcriptional control;modification by acetylation, deacetylation;receptor binding;heavy metal binding (Cu, Fe, Zn);enzyme mediated signal transduction;tyrosine kinase;serine/threonine kinase;protease mediated signal transduction;trimeric G-protein mediated signal transduction;ligand-dependent nuclear receptors;interleukine receptor signalling pathw…	None	Homo sapiens;Homo sapiens;Homo sapiens;Homo sapiens;Homo sapiens;Homo sapiens;Homo sapiens;Homo sapiens;Homo sapiens;Homo sapiens;Homo sapiens	Mediator of RNA polymerase II transcription subunit 14;Mediator of RNA polymerase II transcription subunit 24;Estrogen receptor;Mediator of RNA polymerase II transcription subunit 1;General control of amino acid synthesis protein 5-like 2;Mediator of RNA polymerase II transcription subunit 12;Mediator of RNA polymerase II transcription subunit 17;Mediator of RNA polymerase II transcription subuni…	None	11931763	MED14;MED24;ESR1;MED1;GCN5L2;MED12;MED17;MED13;MED23;MED16;TRRAP	This complex is a coactivator of estrogen receptor alpha (ERalpha).
443	BP-SMAD complex	Human	None	None	O14867;O15198;O95452;P17980;P19447;P50539;Q13118;Q15582	571;4093;10804;5702;2071;4601;7071;7045	MI:0019- coimmunoprecipitation	GO:0016563;GO:0005634	obsolete transcription activator activity;nucleus	11.02.03.04.01;70.10	transcription activation;nucleus	None	Homo sapiens;Homo sapiens;Homo sapiens;Homo sapiens;Homo sapiens;Homo sapiens;Homo sapiens;Homo sapiens	Transcription regulator protein BACH1;Mothers against decapentaplegic homolog 9;Gap junction beta-6 protein;26S protease regulatory subunit 6A;TFIIH basal transcription factor complex helicase XPB subunit;MAX-interacting protein 1;Krueppel-like factor 10;Transforming growth factor-beta-induced protein ig-h3	None	16101586	BACH1;SMAD9;GJB6;PSMC3;ERCC3;MXI1;KLF10;TGFBI	Homozygous knockout mice for the homeobox protein Msx1 (Hox7) die at birth exhibiting severe abnormalities limited to the craniofacial region, including a complete cleft of the secondary palate. Results suggest that the BP-SMAD complex is required for transcriptional activation of the mouse Msx1 gene.
445	TFTC complex (TATA-binding protein-free TAF-II-containing complex)	Human	None	None	O00268;O15265;O75486;O75528;O75529;P49848;Q12962;Q15393;Q15542;Q15545;Q16514;Q16594;Q6P1X5;Q92830;Q9Y4A5;Q9Y6J9	6874;6314;8464;10474;27097;6878;6881;23450;6877;6879;6883;6880;6873;2648;8295;10629	MI:0004- affinity chromatography technologies; MI:0006- anti bait coimmunoprecipitation	GO:0006265;GO:0006352;GO:0016563;GO:0006473;GO:0006476;GO:0051276;GO:0005634	DNA topological change;DNA-templated transcription, initiation;obsolete transcription activator activity;protein acetylation;protein deacetylation;chromosome organization;nucleus	10.01.09.05;11.02.03.01.01;11.02.03.04.01;14.07.04;10.01.02;42.10.03;70.10	DNA conformation modification (e.g. chromatin);transcription initiation;transcription activation;modification by acetylation, deacetylation;DNA topology;organization of chromosome structure;nucleus	Three other subunits of the complex were found in the analysis, which have not been further characterized. In following publications these proteins were identified as ataxin-7, splicing factor 3B subunit 3 and PAF65A.	Homo sapiens;Homo sapiens;Homo sapiens;Homo sapiens;Homo sapiens;Homo sapiens;Homo sapiens;Homo sapiens;Homo sapiens;Homo sapiens;Homo sapiens;Homo sapiens;Homo sapiens;Homo sapiens;Homo sapiens;Homo sapiens	Transcription initiation factor TFIID subunit 4;Ataxin-7;Transcription initiation protein SPT3 homolog;Transcriptional adapter 3-like;TAF5-like RNA polymerase II p300/CBP-associated factor-associated factor 65 kDa subunit 5L;Transcription initiation factor TFIID subunit 6;Transcription initiation factor TFIID subunit 10;Splicing factor 3B subunit 3, ;Transcription initiation factor TFIID subunit …	None	10373431	TAF4;ATXN7;SUPT3H;TADA3L;TAF5L;TAF6;TAF10;SF3B3;TAF5;TAF7;TAF12;TAF9;TAF2;GCN5L2;TRRAP;TAF6L	None
455	TFTC complex (TATA-binding protein-free TAF-II-containing complex)	Human	None	None	O00268;O15265;O75486;O75528;O75529;P49848;Q12962;Q15393;Q15542;Q15545;Q16514;Q16594;Q6P1X5;Q92830;Q9Y4A5;Q9Y6J9	6874;6314;8464;10474;27097;6878;6881;23450;6877;6879;6883;6880;6873;2648;8295;10629	MI:0004- affinity chromatography technologies; MI:0006- anti bait coimmunoprecipitation	GO:0006265;GO:0006352;GO:0016563;GO:0006473;GO:0006476;GO:0051276;GO:0005634	DNA topological change;DNA-templated transcription, initiation;obsolete transcription activator activity;protein acetylation;protein deacetylation;chromosome organization;nucleus	10.01.09.05;11.02.03.01.01;11.02.03.04.01;14.07.04;10.01.02;42.10.03;70.10	DNA conformation modification (e.g. chromatin);transcription initiation;transcription activation;modification by acetylation, deacetylation;DNA topology;organization of chromosome structure;nucleus	TAF-II-30, TAF-II-55 and ADA3 were not identified as TFTC subunits in this study.	Homo sapiens;Homo sapiens;Homo sapiens;Homo sapiens;Homo sapiens;Homo sapiens;Homo sapiens;Homo sapiens;Homo sapiens;Homo sapiens;Homo sapiens;Homo sapiens;Homo sapiens;Homo sapiens;Homo sapiens;Homo sapiens	Transcription initiation factor TFIID subunit 4;Ataxin-7;Transcription initiation protein SPT3 homolog;Transcriptional adapter 3-like;TAF5-like RNA polymerase II p300/CBP-associated factor-associated factor 65 kDa subunit 5L;Transcription initiation factor TFIID subunit 6;Transcription initiation factor TFIID subunit 10;Splicing factor 3B subunit 3, ;Transcription initiation factor TFIID subunit …	None	12601814	TAF4;ATXN7;SUPT3H;TADA3L;TAF5L;TAF6;TAF10;SF3B3;TAF5;TAF7;TAF12;TAF9;TAF2;GCN5L2;TRRAP;TAF6L	None
456	TFTC complex (TATA-binding protein-free TAF-II-containing complex)	Human	None	None	O00268;O15265;O75486;O75528;O75529;P49848;Q12962;Q15393;Q15542;Q15545;Q16514;Q16594;Q6P1X5;Q92830;Q9Y4A5;Q9Y6J9	6874;6314;8464;10474;27097;6878;6881;23450;6877;6879;6883;6880;6873;2648;8295;10629	MI:0006- anti bait coimmunoprecipitation	GO:0006265;GO:0006352;GO:0016563;GO:0006473;GO:0006476;GO:0051276;GO:0005634	DNA topological change;DNA-templated transcription, initiation;obsolete transcription activator activity;protein acetylation;protein deacetylation;chromosome organization;nucleus	10.01.09.05;11.02.03.01.01;11.02.03.04.01;14.07.04;10.01.02;42.10.03;70.10	DNA conformation modification (e.g. chromatin);transcription initiation;transcription activation;modification by acetylation, deacetylation;DNA topology;organization of chromosome structure;nucleus	None	Homo sapiens;Homo sapiens;Homo sapiens;Homo sapiens;Homo sapiens;Homo sapiens;Homo sapiens;Homo sapiens;Homo sapiens;Homo sapiens;Homo sapiens;Homo sapiens;Homo sapiens;Homo sapiens;Homo sapiens;Homo sapiens	Transcription initiation factor TFIID subunit 4;Ataxin-7;Transcription initiation protein SPT3 homolog;Transcriptional adapter 3-like;TAF5-like RNA polymerase II p300/CBP-associated factor-associated factor 65 kDa subunit 5L;Transcription initiation factor TFIID subunit 6;Transcription initiation factor TFIID subunit 10;Splicing factor 3B subunit 3, ;Transcription initiation factor TFIID subunit …	None	15115762	TAF4;ATXN7;SUPT3H;TADA3L;TAF5L;TAF6;TAF10;SF3B3;TAF5;TAF7;TAF12;TAF9;TAF2;GCN5L2;TRRAP;TAF6L	None
459	TFTC complex (TATA-binding protein-free TAF-II-containing complex)	Human	None	None	O00268;O15265;O75486;O75528;O75529;P49848;Q12962;Q15393;Q15542;Q15545;Q16514;Q16594;Q6P1X5;Q92830;Q9Y4A5;Q9Y6J9	6874;6314;8464;10474;27097;6878;6881;23450;6877;6879;6883;6880;6873;2648;8295;10629	MI:0006- anti bait coimmunoprecipitation	GO:0006281;GO:0006265;GO:0006352;GO:0016563;GO:0006473;GO:0006476;GO:0006974;GO:0051276;GO:0005634	DNA repair;DNA topological change;DNA-templated transcription, initiation;obsolete transcription activator activity;protein acetylation;protein deacetylation;cellular response to DNA damage stimulus;chromosome organization;nucleus	10.01.05;10.01.05.01;10.01.09.05;11.02.03.01.01;11.02.03.04.01;14.07.04;32.01.09;10.01.02;42.10.03;70.10	DNA recombination and DNA repair;DNA repair;DNA conformation modification (e.g. chromatin);transcription initiation;transcription activation;modification by acetylation, deacetylation;DNA damage response;DNA topology;organization of chromosome structure;nucleus	None	Homo sapiens;Homo sapiens;Homo sapiens;Homo sapiens;Homo sapiens;Homo sapiens;Homo sapiens;Homo sapiens;Homo sapiens;Homo sapiens;Homo sapiens;Homo sapiens;Homo sapiens;Homo sapiens;Homo sapiens;Homo sapiens	Transcription initiation factor TFIID subunit 4;Ataxin-7;Transcription initiation protein SPT3 homolog;Transcriptional adapter 3-like;TAF5-like RNA polymerase II p300/CBP-associated factor-associated factor 65 kDa subunit 5L;Transcription initiation factor TFIID subunit 6;Transcription initiation factor TFIID subunit 10;Splicing factor 3B subunit 3, ;Transcription initiation factor TFIID subunit …	None	15115762	TAF4;ATXN7;SUPT3H;TADA3L;TAF5L;TAF6;TAF10;SF3B3;TAF5;TAF7;TAF12;TAF9;TAF2;GCN5L2;TRRAP;TAF6L	None
460	CRB1-MPP5-INADL complex	Human	None	None	P82279;Q8N3R9;Q8NI35	23418;64398;10207	MI:0019- coimmunoprecipitation	GO:0051211;GO:0009798;GO:0007043;GO:0030054	anisotropic cell growth;axis specification;cell-cell junction assembly;cell junction	40.01.03;41.05.19;42.06;42.06.04;70.06	directional cell growth (morphogenesis);asymmetries and axis determination;cell junction;intercellular junction (gap junction/adherens junction);cell junction	None	Homo sapiens;Homo sapiens;Homo sapiens	Crumbs homolog 1;MAGUK p55 subfamily member 5;InaD-like protein	None	11927608	CRB1;MPP5;INADL	This complex appears to be evolutionarily conserved and likely plays an important role in protein targeting and cell polarity.
461	MPP4-MPP5-CRB1 complex	Human	None	None	P82279;Q8N3R9;Q96JB8	23418;64398;58538	MI:0019- coimmunoprecipitation	GO:0009583;GO:0009416;GO:9999982	detection of light stimulus;response to light stimulus;no GO term corresponding to 77.03.02.02	34.11.01;34.11.01.01;77.03.02.02	photoperception and response;light environment response;eye	None	Homo sapiens;Homo sapiens;Homo sapiens	Crumbs homolog 1;MAGUK p55 subfamily member 5;MAGUK p55 subfamily member 4	None	15914641	CRB1;MPP5;MPP4	This complex is localized in outer limiting membrane.
462	TFTC complex (TATA-binding protein-free TAF-II-containing complex)	Human	None	None	O00268;O15265;O75486;O75528;O75529;P49848;Q12962;Q15393;Q15542;Q15545;Q16514;Q16594;Q6P1X5;Q92830;Q9Y4A5;Q9Y6J9	6874;6314;8464;10474;27097;6878;6881;23450;6877;6879;6883;6880;6873;2648;8295;10629	MI:0004- affinity chromatography technologies; MI:0006- anti bait coimmunoprecipitation; MI:0071- molecular sieving	GO:0006265;GO:0006352;GO:0016563;GO:0006473;GO:0006476;GO:0051276;GO:0005634	DNA topological change;DNA-templated transcription, initiation;obsolete transcription activator activity;protein acetylation;protein deacetylation;chromosome organization;nucleus	10.01.09.05;11.02.03.01.01;11.02.03.04.01;14.07.04;10.01.02;42.10.03;70.10	DNA conformation modification (e.g. chromatin);transcription initiation;transcription activation;modification by acetylation, deacetylation;DNA topology;organization of chromosome structure;nucleus	None	Homo sapiens;Homo sapiens;Homo sapiens;Homo sapiens;Homo sapiens;Homo sapiens;Homo sapiens;Homo sapiens;Homo sapiens;Homo sapiens;Homo sapiens;Homo sapiens;Homo sapiens;Homo sapiens;Homo sapiens;Homo sapiens	Transcription initiation factor TFIID subunit 4;Ataxin-7;Transcription initiation protein SPT3 homolog;Transcriptional adapter 3-like;TAF5-like RNA polymerase II p300/CBP-associated factor-associated factor 65 kDa subunit 5L;Transcription initiation factor TFIID subunit 6;Transcription initiation factor TFIID subunit 10;Splicing factor 3B subunit 3, ;Transcription initiation factor TFIID subunit …	None	9603525	TAF4;ATXN7;SUPT3H;TADA3L;TAF5L;TAF6;TAF10;SF3B3;TAF5;TAF7;TAF12;TAF9;TAF2;GCN5L2;TRRAP;TAF6L	TFTC complex can replace TFIID in vitro, indicating that multiple preinitiation complexes may play an important role in regulating gene expression.
463	TFIID-beta complex	Human	TFIID(beta) transcription factor complex	None	O00268;P20226;P21675;P49848;Q12962;Q15542;Q15543;Q15544;Q15545;Q16514;Q16594	6874;6908;6872;6878;6881;6877;6884;6882;6879;6883;6880	MI:0071- molecular sieving; MI:0004- affinity chromatography technologies; MI:0006- anti bait coimmunoprecipitation	GO:0006352;GO:2001141;GO:0006355;GO:0003677;GO:0005634	DNA-templated transcription, initiation;regulation of RNA biosynthetic process;regulation of transcription, DNA-templated;DNA binding;nucleus	11.02.03.01.01;11.02.03.04;16.03.01;70.10	transcription initiation;transcriptional control;DNA binding;nucleus	None	Homo sapiens;Homo sapiens;Homo sapiens;Homo sapiens;Homo sapiens;Homo sapiens;Homo sapiens;Homo sapiens;Homo sapiens;Homo sapiens;Homo sapiens	Transcription initiation factor TFIID subunit 4;TATA-box-binding protein;Transcription initiation factor TFIID subunit 1;Transcription initiation factor TFIID subunit 6;Transcription initiation factor TFIID subunit 10;Transcription initiation factor TFIID subunit 5;Transcription initiation factor TFIID subunit 13;Transcription initiation factor TFIID subunit 11;Transcription initiation factor TFI…	None	9603525	TAF4;TBP;TAF1;TAF6;TAF10;TAF5;TAF13;TAF11;TAF7;TAF12;TAF9	None
466	Gamma-secretase complex (APH1A, PSEN1, PSENEN, NCSTN)	Human	None	None	P49768;Q92542;Q96BI3;Q9NZ42	5663;23385;51107;55851	MI:0019- coimmunoprecipitation	GO:0016485;GO:0023052;GO:0007219;GO:0005886;GO:0005794	protein processing;signaling;Notch signaling pathway;plasma membrane;Golgi apparatus	14.07.11;18.01.05;30.01.05;30.01.05.01.05;30.01.05.01.06;30.01.05.03;30.01.05.05.03;30.01.11;30.05.01.05;30.05.02;30.05.02.28;30.05.02.30;30.07;30.05.02.14;70.02;70.02.01;70.08	protein processing (proteolytic);regulation by processing;enzyme mediated signal transduction;tyrosine kinase;serine/threonine kinase;protease mediated signal transduction;trimeric G-protein mediated signal transduction;ligand-dependent nuclear receptors;interleukine receptor signalling pathway;non-enzymatic receptor mediated signalling;cadherin mediated signalling pathway;ion channel mediated si…	None	Homo sapiens;Homo sapiens;Homo sapiens;Homo sapiens	Presenilin-1, ;Nicastrin, Precursor; ;Gamma-secretase subunit APH-1A, ;Gamma-secretase subunit PEN-2,	None	15286082	PSEN1;NCSTN;APH1A;PSENEN	Proteolytic cleavage within the hydrophobic transmembrane domains of Notch and APP are intimately associated with a multimeric gamma-secretase complex that contains the presenilin-1 or presenilin-2 and the membrane glycoprotein nicastrin. Three variants of APH1 (APH1A short, APH1A long and APH1B) as well as two presenillin variants (PSEN1 and PSEN2) allow the formation of six different gamma-secr…
467	Gamma-secretase complex (APH1B, PSEN2, PSENEN, NCSTN)	Human	None	None	P49810;Q8WW43;Q92542;Q9NZ42	5664;83464;23385;55851	MI:0019- coimmunoprecipitation	GO:0016485;GO:0016485;GO:0051090;GO:0023052;GO:0007219;GO:0005886;GO:0005794	protein processing;protein processing;regulation of sequence-specific DNA binding transcription factor activity;signaling;Notch signaling pathway;plasma membrane;Golgi apparatus	14.07.11;18.01.05;18.02.09;30.01.05;30.01.05.01.05;30.01.05.01.06;30.01.05.03;30.01.05.05.03;30.01.11;30.05.01.05;30.05.02;30.05.02.28;30.05.02.30;30.07;30.05.02.14;70.02;70.02.01;70.08	protein processing (proteolytic);regulation by processing;regulator of transcription factor;enzyme mediated signal transduction;tyrosine kinase;serine/threonine kinase;protease mediated signal transduction;trimeric G-protein mediated signal transduction;ligand-dependent nuclear receptors;interleukine receptor signalling pathway;non-enzymatic receptor mediated signalling;cadherin mediated signalli…	None	Homo sapiens;Homo sapiens;Homo sapiens;Homo sapiens	Presenilin-2;Gamma-secretase subunit APH-1B;Nicastrin, Precursor; ;Gamma-secretase subunit PEN-2,	None	15286082	PSEN2;APH1B;NCSTN;PSENEN	Proteolytic cleavage within the hydrophobic transmembrane domains of Notch and APP are intimately associated with a multimeric gamma-secretase complex that contains the presenilin-1 or presenilin-2 and the membrane glycoprotein nicastrin. Three variants of APH1 (APH1A short, APH1A long and APH1B) as well as two presenilin variants (PSEN1 and PSEN2) allow the formation of six different gamma-secre…
468	Gamma-secretase complex (APH1A, PSEN2, PSENEN, NCSTN)	Human	None	None	P49810;Q92542;Q96BI3;Q9NZ42	5664;23385;51107;55851	MI:0019- coimmunoprecipitation	GO:0016485;GO:0016485;GO:0051090;GO:0023052;GO:0007219;GO:0005886;GO:0005794	protein processing;protein processing;regulation of sequence-specific DNA binding transcription factor activity;signaling;Notch signaling pathway;plasma membrane;Golgi apparatus	14.07.11;18.01.05;18.02.09;30.01.05;30.01.05.01.05;30.01.05.01.06;30.01.05.03;30.01.05.05.03;30.01.11;30.05.01.05;30.05.02;30.05.02.28;30.05.02.30;30.07;30.05.02.14;70.02;70.02.01;70.08	protein processing (proteolytic);regulation by processing;regulator of transcription factor;enzyme mediated signal transduction;tyrosine kinase;serine/threonine kinase;protease mediated signal transduction;trimeric G-protein mediated signal transduction;ligand-dependent nuclear receptors;interleukine receptor signalling pathway;non-enzymatic receptor mediated signalling;cadherin mediated signalli…	None	Homo sapiens;Homo sapiens;Homo sapiens;Homo sapiens	Presenilin-2;Nicastrin, Precursor; ;Gamma-secretase subunit APH-1A, ;Gamma-secretase subunit PEN-2,	None	15286082	PSEN2;NCSTN;APH1A;PSENEN	Proteolytic cleavage within the hydrophobic transmembrane domains of Notch and APP are intimately associated with a multimeric gamma-secretase complex that contains the presenilin-1 or presenilin-2 and the membrane glycoprotein nicastrin. Three variants of APH1 (APH1A short, APH1A long and APH1B) as well as two presenillin variants (PSEN1 and PSEN2) allow the formation of six different gamma-secr…
469	TFIID-beta complex	Human	TFIID(beta) transcription factor complex	None	O00268;P20226;P21675;P49848;Q12962;Q15542;Q15543;Q15544;Q15545;Q16514;Q16594;Q6P1X5	6874;6908;6872;6878;6881;6877;6884;6882;6879;6883;6880;6873	MI:0004- affinity chromatography technologies; MI:0006- anti bait coimmunoprecipitation; MI:0040- electron microscopy; MI:0428- imaging techniques	GO:0006352;GO:2001141;GO:0006355;GO:0005634	DNA-templated transcription, initiation;regulation of RNA biosynthetic process;regulation of transcription, DNA-templated;nucleus	11.02.03.01.01;11.02.03.04;70.10	transcription initiation;transcriptional control;nucleus	None	Homo sapiens;Homo sapiens;Homo sapiens;Homo sapiens;Homo sapiens;Homo sapiens;Homo sapiens;Homo sapiens;Homo sapiens;Homo sapiens;Homo sapiens;Homo sapiens	Transcription initiation factor TFIID subunit 4;TATA-box-binding protein;Transcription initiation factor TFIID subunit 1;Transcription initiation factor TFIID subunit 6;Transcription initiation factor TFIID subunit 10;Transcription initiation factor TFIID subunit 5;Transcription initiation factor TFIID subunit 13;Transcription initiation factor TFIID subunit 11;Transcription initiation factor TFI…	None	10591645	TAF4;TBP;TAF1;TAF6;TAF10;TAF5;TAF13;TAF11;TAF7;TAF12;TAF9;TAF2	None
470	TFTC complex (TATA-binding protein-free TAF-II-containing complex)	Human	None	None	O00268;O15265;O75486;O75528;O75529;P49848;Q12962;Q15393;Q15542;Q15543;Q15545;Q16514;Q16594;Q6P1X5;Q92830;Q9Y4A5;Q9Y6J9	6874;6314;8464;10474;27097;6878;6881;23450;6877;6884;6879;6883;6880;6873;2648;8295;10629	MI:0004- affinity chromatography technologies; MI:0006- anti bait coimmunoprecipitation; MI:0428- imaging techniques; MI:0040- electron microscopy	GO:0006265;GO:0006352;GO:0016563;GO:0006473;GO:0006476;GO:0051276;GO:0005634	DNA topological change;DNA-templated transcription, initiation;obsolete transcription activator activity;protein acetylation;protein deacetylation;chromosome organization;nucleus	10.01.09.05;11.02.03.01.01;11.02.03.04.01;14.07.04;10.01.02;42.10.03;70.10	DNA conformation modification (e.g. chromatin);transcription initiation;transcription activation;modification by acetylation, deacetylation;DNA topology;organization of chromosome structure;nucleus	Three other subunits of the complex were found in the analysis, which have not been further characterized. In following publications these proteins were identified as ataxin-7, splicing factor 3B subunit 3 and PAF65A.	Homo sapiens;Homo sapiens;Homo sapiens;Homo sapiens;Homo sapiens;Homo sapiens;Homo sapiens;Homo sapiens;Homo sapiens;Homo sapiens;Homo sapiens;Homo sapiens;Homo sapiens;Homo sapiens;Homo sapiens;Homo sapiens;Homo sapiens	Transcription initiation factor TFIID subunit 4;Ataxin-7;Transcription initiation protein SPT3 homolog;Transcriptional adapter 3-like;TAF5-like RNA polymerase II p300/CBP-associated factor-associated factor 65 kDa subunit 5L;Transcription initiation factor TFIID subunit 6;Transcription initiation factor TFIID subunit 10;Splicing factor 3B subunit 3, ;Transcription initiation factor TFIID subunit …	None	10591645	TAF4;ATXN7;SUPT3H;TADA3L;TAF5L;TAF6;TAF10;SF3B3;TAF5;TAF13;TAF7;TAF12;TAF9;TAF2;GCN5L2;TRRAP;TAF6L	None
471	PCAF complex	Human	PCAF histone acetylase-associated complex	None	O75478;O75486;O75528;O75529;Q12962;Q16514;Q16594;Q92831;Q9Y4A5;Q9Y6J9	6871;8464;10474;27097;6881;6883;6880;8850;8295;10629	MI:0006- anti bait coimmunoprecipitation; MI:0004- affinity chromatography technologies	GO:0006265;GO:0006351;GO:2001141;GO:0006355;GO:0006473;GO:0006476;GO:0051276;GO:0005634	DNA topological change;transcription, DNA-templated;regulation of RNA biosynthetic process;regulation of transcription, DNA-templated;protein acetylation;protein deacetylation;chromosome organization;nucleus	10.01.09.05;11;11.02;11.02.03.01;11.02.03.04;14.07.04;10.01.02;42.10.03;70.10	DNA conformation modification (e.g. chromatin);TRANSCRIPTION;RNA synthesis;general transcription activities;transcriptional control;modification by acetylation, deacetylation;DNA topology;organization of chromosome structure;nucleus	PCAF is a complex consisting of more than 20 different proteins. Several proteins have not been characterized in this study.	Homo sapiens;Homo sapiens;Homo sapiens;Homo sapiens;Homo sapiens;Homo sapiens;Homo sapiens;Homo sapiens;Homo sapiens;Homo sapiens	Transcriptional adapter 2-alpha;Transcription initiation protein SPT3 homolog;Transcriptional adapter 3-like;TAF5-like RNA polymerase II p300/CBP-associated factor-associated factor 65 kDa subunit 5L;Transcription initiation factor TFIID subunit 10;Transcription initiation factor TFIID subunit 12;Transcription initiation factor TFIID subunit 9;Histone acetyltransferase PCAF;Transformation/transcr…	None	9674425	TADA2L;SUPT3H;TADA3L;TAF5L;TAF10;TAF12;TAF9;PCAF;TRRAP;TAF6L	None
472	Prolyl 4-hydroxylase (alpha(I)-type)	Human	None	None	P07237;P13674	5034;5033	MI:0027- cosedimentation	GO:0018126;GO:0006479;GO:0005515;GO:0005488;GO:0048037;GO:0005783	protein hydroxylation;protein methylation;protein binding;binding;cofactor binding;endoplasmic reticulum	14.07.09;16.01;18.01.07;16.01.01;16.17.09;16.21;70.07	posttranslational modification of amino acids (e.g. hydroxylation, methylation);protein binding;regulation by binding / dissociation;receptor binding;heavy metal binding (Cu, Fe, Zn);complex cofactor/cosubstrate/vitamine binding;endoplasmic reticulum	None	Homo sapiens;Homo sapiens	Protein disulfide-isomerase;Prolyl 4-hydroxylase subunit alpha-1	None	7753822	P4HB;P4HA1	Prolyl 4-hydroxylase (EC 1.14.11.2) catalyzes the formation of 4-hydroxyproline in collagens and related proteins.
474	Prolyl 4-hydroxylase (alpha(III)-type)	Human	None	None	P07237;Q7Z4N8	5034;283208	MI:0027- cosedimentation	GO:0018126;GO:0006479;GO:0005515;GO:0005488;GO:0048037;GO:0005783	protein hydroxylation;protein methylation;protein binding;binding;cofactor binding;endoplasmic reticulum	14.07.09;16.01;18.01.07;16.01.01;16.17.09;16.21;70.07	posttranslational modification of amino acids (e.g. hydroxylation, methylation);protein binding;regulation by binding / dissociation;receptor binding;heavy metal binding (Cu, Fe, Zn);complex cofactor/cosubstrate/vitamine binding;endoplasmic reticulum	None	Homo sapiens;Homo sapiens	Protein disulfide-isomerase;Prolyl 4-hydroxylase subunit alpha-3	None	14500733	P4HB;P4HA3	Prolyl 4-hydroxylase (EC 1.14.11.2) catalyzes the formation of 4-hydroxyproline in collagens and related proteins.
475	STAGA complex (SPT3-TAF9-GCN5 acetyltransferase complex)	Human	STAGA coactivator complex	None	O75486;O75528;O75529;O94864;Q12962;Q15393;Q16514;Q16594;Q92830;Q96BN2;Q9Y4A5;Q9Y6J9	8464;10474;27097;9913;6881;23450;6883;6880;2648;117143;8295;10629	MI:0004- affinity chromatography technologies; MI:0007- anti tag coimmunoprecipitation	GO:0006265;GO:0016563;GO:0006473;GO:0006476;GO:0006974;GO:0051276;GO:0005634	DNA topological change;obsolete transcription activator activity;protein acetylation;protein deacetylation;cellular response to DNA damage stimulus;chromosome organization;nucleus	10.01.09.05;11.02.03.04.01;14.07.04;32.01.09;10.01.02;42.10.03;70.10	DNA conformation modification (e.g. chromatin);transcription activation;modification by acetylation, deacetylation;DNA damage response;DNA topology;organization of chromosome structure;nucleus	Three other subunits of the complex were found in the analysis, which have not been further characterized: STAF60, STAF55, STAF46.	Homo sapiens;Homo sapiens;Homo sapiens;Homo sapiens;Homo sapiens;Homo sapiens;Homo sapiens;Homo sapiens;Homo sapiens;Homo sapiens;Homo sapiens;Homo sapiens	Transcription initiation protein SPT3 homolog;Transcriptional adapter 3-like;TAF5-like RNA polymerase II p300/CBP-associated factor-associated factor 65 kDa subunit 5L;STAGA complex 65 subunit gamma;Transcription initiation factor TFIID subunit 10;Splicing factor 3B subunit 3, ;Transcription initiation factor TFIID subunit 12;Transcription initiation factor TFIID subunit 9;General control of amin…	None	11564863	SUPT3H;TADA3L;TAF5L;SUPT7L;TAF10;SF3B3;TAF12;TAF9;GCN5L2;TADA1L;TRRAP;TAF6L	None
476	STAGA complex (SPT3-TAF9-GCN5 acetyltransferase complex)	Human	STAGA coactivator complex	None	O15265;O75486;O75528;O75529;O94864;Q12962;Q15393;Q16514;Q16594;Q92830;Q96BN2;Q9Y4A5;Q9Y6J9	6314;8464;10474;27097;9913;6881;23450;6883;6880;2648;117143;8295;10629	MI:0006- anti bait coimmunoprecipitation	GO:0006265;GO:0016563;GO:0006473;GO:0006476;GO:0006974;GO:0051276;GO:0005634	DNA topological change;obsolete transcription activator activity;protein acetylation;protein deacetylation;cellular response to DNA damage stimulus;chromosome organization;nucleus	10.01.09.05;11.02.03.04.01;14.07.04;32.01.09;10.01.02;42.10.03;70.10	DNA conformation modification (e.g. chromatin);transcription activation;modification by acetylation, deacetylation;DNA damage response;DNA topology;organization of chromosome structure;nucleus	None	Homo sapiens;Homo sapiens;Homo sapiens;Homo sapiens;Homo sapiens;Homo sapiens;Homo sapiens;Homo sapiens;Homo sapiens;Homo sapiens;Homo sapiens;Homo sapiens;Homo sapiens	Ataxin-7;Transcription initiation protein SPT3 homolog;Transcriptional adapter 3-like;TAF5-like RNA polymerase II p300/CBP-associated factor-associated factor 65 kDa subunit 5L;STAGA complex 65 subunit gamma;Transcription initiation factor TFIID subunit 10;Splicing factor 3B subunit 3, ;Transcription initiation factor TFIID subunit 12;Transcription initiation factor TFIID subunit 9;General contro…	None	15115762	ATXN7;SUPT3H;TADA3L;TAF5L;SUPT7L;TAF10;SF3B3;TAF12;TAF9;GCN5L2;TADA1L;TRRAP;TAF6L	This complex is a coactivator required for transcription of a subset of RNA polymerase II-dependent genes.
477	PCAF complex	Human	PCAF histone acetylase-associated complex	None	O75478;O75486;O75528;O75529;Q12962;Q16514;Q16594;Q92831;Q9Y4A5;Q9Y6J9	6871;8464;10474;27097;6881;6883;6880;8850;8295;10629	MI:0006- anti bait coimmunoprecipitation; MI:0004- affinity chromatography technologies	GO:0006265;GO:0006351;GO:2001141;GO:0006355;GO:0006473;GO:0006476;GO:0051276;GO:0005634	DNA topological change;transcription, DNA-templated;regulation of RNA biosynthetic process;regulation of transcription, DNA-templated;protein acetylation;protein deacetylation;chromosome organization;nucleus	10.01.09.05;11;11.02;11.02.03.01;11.02.03.04;14.07.04;10.01.02;42.10.03;70.10	DNA conformation modification (e.g. chromatin);TRANSCRIPTION;RNA synthesis;general transcription activities;transcriptional control;modification by acetylation, deacetylation;DNA topology;organization of chromosome structure;nucleus	PCAF is a complex consisting of more than 20 different proteins. Several proteins have not been characterized in this study.	Homo sapiens;Homo sapiens;Homo sapiens;Homo sapiens;Homo sapiens;Homo sapiens;Homo sapiens;Homo sapiens;Homo sapiens;Homo sapiens	Transcriptional adapter 2-alpha;Transcription initiation protein SPT3 homolog;Transcriptional adapter 3-like;TAF5-like RNA polymerase II p300/CBP-associated factor-associated factor 65 kDa subunit 5L;Transcription initiation factor TFIID subunit 10;Transcription initiation factor TFIID subunit 12;Transcription initiation factor TFIID subunit 9;Histone acetyltransferase PCAF;Transformation/transcr…	None	9885574	TADA2L;SUPT3H;TADA3L;TAF5L;TAF10;TAF12;TAF9;PCAF;TRRAP;TAF6L	None
478	STAGA core complex (SPT3-TAF9-GCN5 acetyltransferase complex)	Human	None	None	O75486;Q16594;Q92830	8464;6880;2648	MI:0007- anti tag coimmunoprecipitation	GO:0006265;GO:0016563;GO:0006473;GO:0006476;GO:0051276;GO:0005634	DNA topological change;obsolete transcription activator activity;protein acetylation;protein deacetylation;chromosome organization;nucleus	10.01.09.05;11.02.03.04.01;14.07.04;10.01.02;42.10.03;70.10	DNA conformation modification (e.g. chromatin);transcription activation;modification by acetylation, deacetylation;DNA topology;organization of chromosome structure;nucleus	None	Homo sapiens;Homo sapiens;Homo sapiens	Transcription initiation protein SPT3 homolog;Transcription initiation factor TFIID subunit 9;General control of amino acid synthesis protein 5-like 2	None	9726987	SUPT3H;TAF9;GCN5L2	None
484	TFIID complex	Human	None	None	O00268;P20226;P21675;P49848;Q12962;Q15542;Q15543;Q15544;Q15545;Q16514;Q16594	6874;6908;6872;6878;6881;6877;6884;6882;6879;6883;6880	MI:0004- affinity chromatography technologies	GO:0006352;GO:2001141;GO:0006355;GO:0003677;GO:0005634	DNA-templated transcription, initiation;regulation of RNA biosynthetic process;regulation of transcription, DNA-templated;DNA binding;nucleus	11.02.03.01.01;11.02.03.04;16.03.01;70.10	transcription initiation;transcriptional control;DNA binding;nucleus	None	Homo sapiens;Homo sapiens;Homo sapiens;Homo sapiens;Homo sapiens;Homo sapiens;Homo sapiens;Homo sapiens;Homo sapiens;Homo sapiens;Homo sapiens	Transcription initiation factor TFIID subunit 4;TATA-box-binding protein;Transcription initiation factor TFIID subunit 1;Transcription initiation factor TFIID subunit 6;Transcription initiation factor TFIID subunit 10;Transcription initiation factor TFIID subunit 5;Transcription initiation factor TFIID subunit 13;Transcription initiation factor TFIID subunit 11;Transcription initiation factor TFI…	None	7729427	TAF4;TBP;TAF1;TAF6;TAF10;TAF5;TAF13;TAF11;TAF7;TAF12;TAF9	None
485	TFIID complex, B-cell specific	Human	None	Daudi cells	O00268;P20226;P21675;P49848;Q12962;Q15542;Q15543;Q15544;Q15545;Q16514;Q16594;Q92750	6874;6908;6872;6878;6881;6877;6884;6882;6879;6883;6880;6875	MI:0004- affinity chromatography technologies	GO:0006352;GO:2001141;GO:0006355;GO:0003677;GO:0005634;GO:9999997	DNA-templated transcription, initiation;regulation of RNA biosynthetic process;regulation of transcription, DNA-templated;DNA binding;nucleus;no GO term corresponding to 73.03.07.02.01.01	11.02.03.01.01;11.02.03.04;16.03.01;70.10;73.03.07.02.01.01	transcription initiation;transcriptional control;DNA binding;nucleus;B-cell	None	Homo sapiens;Homo sapiens;Homo sapiens;Homo sapiens;Homo sapiens;Homo sapiens;Homo sapiens;Homo sapiens;Homo sapiens;Homo sapiens;Homo sapiens;Homo sapiens	Transcription initiation factor TFIID subunit 4;TATA-box-binding protein;Transcription initiation factor TFIID subunit 1;Transcription initiation factor TFIID subunit 6;Transcription initiation factor TFIID subunit 10;Transcription initiation factor TFIID subunit 5;Transcription initiation factor TFIID subunit 13;Transcription initiation factor TFIID subunit 11;Transcription initiation factor TFI…	None	8858156	TAF4;TBP;TAF1;TAF6;TAF10;TAF5;TAF13;TAF11;TAF7;TAF12;TAF9;TAF4B	TAF-II-105 (TAF4B) is a cell-type specific subunit of TFIID complex. Up to now TAF-II-105 is only found in differentiated B cells. Isolation of TBP and TAF9-TAF13 was not shown in this paper.
486	WIP-WASp-actin-myosin-IIa complex	Human	None	None	O43516;P19105;P35579;P42768;P60660;P62736	7456;10627;4627;7454;4637;59	MI:0019- coimmunoprecipitation	GO:0050896;GO:0030036;GO:0005856	response to stimulus;actin cytoskeleton organization;cytoskeleton	32.05.05;34.03;34.05.02;34.11;36.25.03.01.05;36.25.03.03.01;36.25.03.04;36.25.07;36.25.09.04;36.25.16.03.03;42.04.03;70.04	virulence, disease factors;membrane excitability;motor activity;cellular sensing and response to external stimulus;effect on heart muscle;neuromuscular junction-related activities;neuronal integrative functions;animal hormonal regulation;heart muscle contraction;adaptive cell mediated response (T-cells);actin cytoskeleton;cytoskeleton	None	Homo sapiens;Homo sapiens;Homo sapiens;Homo sapiens;Homo sapiens;Homo sapiens	WAS/WASL-interacting protein family member 1;Myosin regulatory light chain MRLC3;Myosin-9;Wiskott-Aldrich syndrome protein;Myosin light polypeptide 6;Actin, aortic smooth muscle	None	16606694	WIPF1;MRLC2;MYH9;WAS;MYL6;ACTA2	The multiprotein complex is important for NK cell function. Killer cell immunoglobulin-like receptor inhibitory signaling affects proteins involved in cytoskeletal rearrangements. WIP plays a central role in the formation of the complex and in the regulation of NK cell activity.
489	TFIIA complex	Human	None	None	P52655;P52657	2957;2958	MI:0004- affinity chromatography technologies	GO:0006352;GO:2001141;GO:0006355;GO:0005634	DNA-templated transcription, initiation;regulation of RNA biosynthetic process;regulation of transcription, DNA-templated;nucleus	11.02.03.01.01;11.02.03.04;70.10	transcription initiation;transcriptional control;nucleus	GTF2A1 encodes both the alpha and beta subunits.	Homo sapiens;Homo sapiens	Transcription initiation factor IIA subunit 1;Transcription initiation factor IIA subunit 2	None	8224848	GTF2A1;GTF2A2	TFIIA is a heterotrimer of an alpha (p35), a beta (p19) and a gamma subunit (p12).
490	TFIIA complex	Human	None	None	P52655;P52657	2957;2958	MI:0091- chromatography technologies	GO:0006352;GO:2001141;GO:0006355;GO:0005634	DNA-templated transcription, initiation;regulation of RNA biosynthetic process;regulation of transcription, DNA-templated;nucleus	11.02.03.01.01;11.02.03.04;70.10	transcription initiation;transcriptional control;nucleus	GTF2A1 encodes both the alpha and beta subunits.	Homo sapiens;Homo sapiens	Transcription initiation factor IIA subunit 1;Transcription initiation factor IIA subunit 2	None	2247058	GTF2A1;GTF2A2	TFIIA is a heterotrimer of an alpha (p35), a beta (p19) and a gamma subunit (p12).
492	DA complex	Human	TFIID-TFIIA complex	None	O00268;P20226;P21675;P49848;P52655;P52657;Q12962;Q15542;Q15543;Q15544;Q15545;Q16514;Q16594;Q5VWG9;Q6P1X5	6874;6908;6872;6878;2957;2958;6881;6877;6884;6882;6879;6883;6880;83860;6873	MI:0091- chromatography technologies	GO:0006352;GO:2001141;GO:0006355;GO:0003677;GO:0005634	DNA-templated transcription, initiation;regulation of RNA biosynthetic process;regulation of transcription, DNA-templated;DNA binding;nucleus	11.02.03.01.01;11.02.03.04;16.03.01;70.10	transcription initiation;transcriptional control;DNA binding;nucleus	None	Homo sapiens;Homo sapiens;Homo sapiens;Homo sapiens;Homo sapiens;Homo sapiens;Homo sapiens;Homo sapiens;Homo sapiens;Homo sapiens;Homo sapiens;Homo sapiens;Homo sapiens;Homo sapiens;Homo sapiens	Transcription initiation factor TFIID subunit 4;TATA-box-binding protein;Transcription initiation factor TFIID subunit 1;Transcription initiation factor TFIID subunit 6;Transcription initiation factor IIA subunit 1;Transcription initiation factor IIA subunit 2;Transcription initiation factor TFIID subunit 10;Transcription initiation factor TFIID subunit 5;Transcription initiation factor TFIID sub…	None	2247058	TAF4;TBP;TAF1;TAF6;GTF2A1;GTF2A2;TAF10;TAF5;TAF13;TAF11;TAF7;TAF12;TAF9;TAF3;TAF2	DA is a multiprotein complex consisting of TFIID complex and TFIIA complex.
493	DAB complex	Human	TFIID-TFIIA-TFIIB complex	None	O00268;P20226;P21675;P49848;P52655;P52657;Q00403;Q12962;Q15542;Q15543;Q15544;Q15545;Q16514;Q16594;Q5VWG9;Q6P1X5	6874;6908;6872;6878;2957;2958;2959;6881;6877;6884;6882;6879;6883;6880;83860;6873	MI:0091- chromatography technologies	GO:0006352;GO:2001141;GO:0006355;GO:0003677;GO:0005634	DNA-templated transcription, initiation;regulation of RNA biosynthetic process;regulation of transcription, DNA-templated;DNA binding;nucleus	11.02.03.01.01;11.02.03.04;16.03.01;70.10	transcription initiation;transcriptional control;DNA binding;nucleus	None	Homo sapiens;Homo sapiens;Homo sapiens;Homo sapiens;Homo sapiens;Homo sapiens;Homo sapiens;Homo sapiens;Homo sapiens;Homo sapiens;Homo sapiens;Homo sapiens;Homo sapiens;Homo sapiens;Homo sapiens;Homo sapiens	Transcription initiation factor TFIID subunit 4;TATA-box-binding protein;Transcription initiation factor TFIID subunit 1;Transcription initiation factor TFIID subunit 6;Transcription initiation factor IIA subunit 1;Transcription initiation factor IIA subunit 2;Transcription initiation factor IIB;Transcription initiation factor TFIID subunit 10;Transcription initiation factor TFIID subunit 5;Trans…	None	2247058	TAF4;TBP;TAF1;TAF6;GTF2A1;GTF2A2;GTF2B;TAF10;TAF5;TAF13;TAF11;TAF7;TAF12;TAF9;TAF3;TAF2	DAB is a multiprotein complex consisting of TFIID complex, TFIIA complex and TFIIB.
497	TAF4-TAF12 subcomplex of TFIID complex	Human	None	None	O00268;Q16514	6874;6883	MI:0004- affinity chromatography technologies; MI:0114- x-ray crystallography	GO:0006352;GO:2001141;GO:0006355;GO:0005515;GO:0005634	DNA-templated transcription, initiation;regulation of RNA biosynthetic process;regulation of transcription, DNA-templated;protein binding;nucleus	11.02.03.01.01;11.02.03.04;16.01;18.01.07;70.10	transcription initiation;transcriptional control;protein binding;regulation by binding / dissociation;nucleus	None	Homo sapiens;Homo sapiens	Transcription initiation factor TFIID subunit 4;Transcription initiation factor TFIID subunit 12	None	12237304	TAF4;TAF12	TAF12 forms a histone-like heterodimer with TAF4, rather than homodimerizing as suggested earlier (PMID:8598932).
508	TFIID complex	Human	None	None	O00268;P20226;P21675;P49848;Q12962;Q15542;Q15544;Q15545;Q16514;Q16594	6874;6908;6872;6878;6881;6877;6882;6879;6883;6880	MI:0006- anti bait coimmunoprecipitation	GO:0006352;GO:2001141;GO:0006355;GO:0003677;GO:0005634	DNA-templated transcription, initiation;regulation of RNA biosynthetic process;regulation of transcription, DNA-templated;DNA binding;nucleus	11.02.03.01.01;11.02.03.04;16.03.01;70.10	transcription initiation;transcriptional control;DNA binding;nucleus	None	Homo sapiens;Homo sapiens;Homo sapiens;Homo sapiens;Homo sapiens;Homo sapiens;Homo sapiens;Homo sapiens;Homo sapiens;Homo sapiens	Transcription initiation factor TFIID subunit 4;TATA-box-binding protein;Transcription initiation factor TFIID subunit 1;Transcription initiation factor TFIID subunit 6;Transcription initiation factor TFIID subunit 10;Transcription initiation factor TFIID subunit 5;Transcription initiation factor TFIID subunit 11;Transcription initiation factor TFIID subunit 7;Transcription initiation factor TFII…	None	8663456	TAF4;TBP;TAF1;TAF6;TAF10;TAF5;TAF11;TAF7;TAF12;TAF9	None
509	TFIID complex	Human	None	None	O00268;P20226;P21675;P49848;Q12962;Q15542;Q15543;Q15544;Q15545;Q16514;Q16594;Q92804	6874;6908;6872;6878;6881;6877;6884;6882;6879;6883;6880;8148	MI:0006- anti bait coimmunoprecipitation	GO:0006352;GO:2001141;GO:0006355;GO:0003677;GO:0005634	DNA-templated transcription, initiation;regulation of RNA biosynthetic process;regulation of transcription, DNA-templated;DNA binding;nucleus	11.02.03.01.01;11.02.03.04;16.03.01;70.10	transcription initiation;transcriptional control;DNA binding;nucleus	None	Homo sapiens;Homo sapiens;Homo sapiens;Homo sapiens;Homo sapiens;Homo sapiens;Homo sapiens;Homo sapiens;Homo sapiens;Homo sapiens;Homo sapiens;Homo sapiens	Transcription initiation factor TFIID subunit 4;TATA-box-binding protein;Transcription initiation factor TFIID subunit 1;Transcription initiation factor TFIID subunit 6;Transcription initiation factor TFIID subunit 10;Transcription initiation factor TFIID subunit 5;Transcription initiation factor TFIID subunit 13;Transcription initiation factor TFIID subunit 11;Transcription initiation factor TFI…	None	8890175	TAF4;TBP;TAF1;TAF6;TAF10;TAF5;TAF13;TAF11;TAF7;TAF12;TAF9;TAF15	None
513	TFTC complex (TATA-binding protein-free TAF-II-containing complex)	Human	None	None	O00268;O15265;O75486;O75528;O75529;P49848;Q12962;Q15393;Q15542;Q15545;Q16514;Q16594;Q6P1X5;Q92830;Q9HBM6;Q9Y4A5;Q9Y6J9	6874;6314;8464;10474;27097;6878;6881;23450;6877;6879;6883;6880;6873;2648;51616;8295;10629	MI:0004- affinity chromatography technologies; MI:0006- anti bait coimmunoprecipitation; MI:0071- molecular sieving	GO:0006265;GO:0006352;GO:0016563;GO:0006473;GO:0006476;GO:0051276;GO:0005634	DNA topological change;DNA-templated transcription, initiation;obsolete transcription activator activity;protein acetylation;protein deacetylation;chromosome organization;nucleus	10.01.09.05;11.02.03.01.01;11.02.03.04.01;14.07.04;10.01.02;42.10.03;70.10	DNA conformation modification (e.g. chromatin);transcription initiation;transcription activation;modification by acetylation, deacetylation;DNA topology;organization of chromosome structure;nucleus	None	Homo sapiens;Homo sapiens;Homo sapiens;Homo sapiens;Homo sapiens;Homo sapiens;Homo sapiens;Homo sapiens;Homo sapiens;Homo sapiens;Homo sapiens;Homo sapiens;Homo sapiens;Homo sapiens;Homo sapiens;Homo sapiens;Homo sapiens	Transcription initiation factor TFIID subunit 4;Ataxin-7;Transcription initiation protein SPT3 homolog;Transcriptional adapter 3-like;TAF5-like RNA polymerase II p300/CBP-associated factor-associated factor 65 kDa subunit 5L;Transcription initiation factor TFIID subunit 6;Transcription initiation factor TFIID subunit 10;Splicing factor 3B subunit 3, ;Transcription initiation factor TFIID subunit …	None	15899866	TAF4;ATXN7;SUPT3H;TADA3L;TAF5L;TAF6;TAF10;SF3B3;TAF5;TAF7;TAF12;TAF9;TAF2;GCN5L2;TAF9B;TRRAP;TAF6L	Gene expression profiling revealed that Taf9 and Taf9b control the expression of different sets of genes.
514	TFIID-beta complex	Human	None	None	O00268;P20226;P21675;P49848;Q12962;Q15542;Q15543;Q15544;Q15545;Q16514;Q16594;Q9HBM6	6874;6908;6872;6878;6881;6877;6884;6882;6879;6883;6880;51616	MI:0071- molecular sieving; MI:0004- affinity chromatography technologies; MI:0006- anti bait coimmunoprecipitation	GO:0006352;GO:2001141;GO:0006355;GO:0003677;GO:0005634	DNA-templated transcription, initiation;regulation of RNA biosynthetic process;regulation of transcription, DNA-templated;DNA binding;nucleus	11.02.03.01.01;11.02.03.04;16.03.01;70.10	transcription initiation;transcriptional control;DNA binding;nucleus	None	Homo sapiens;Homo sapiens;Homo sapiens;Homo sapiens;Homo sapiens;Homo sapiens;Homo sapiens;Homo sapiens;Homo sapiens;Homo sapiens;Homo sapiens;Homo sapiens	Transcription initiation factor TFIID subunit 4;TATA-box-binding protein;Transcription initiation factor TFIID subunit 1;Transcription initiation factor TFIID subunit 6;Transcription initiation factor TFIID subunit 10;Transcription initiation factor TFIID subunit 5;Transcription initiation factor TFIID subunit 13;Transcription initiation factor TFIID subunit 11;Transcription initiation factor TFI…	None	15899866	TAF4;TBP;TAF1;TAF6;TAF10;TAF5;TAF13;TAF11;TAF7;TAF12;TAF9;TAF9B	Gene expression profiling revealed that Taf9 and Taf9b control the expression of different sets of genes.
517	Kinase-scaffold-phosphatase complex, PKA-AKAP79-CaN	Human	None	None	P13861;P24588;Q08209	5576;9495;5530	MI:0055- fluorescent resonance energy transfer	GO:0006886;GO:0006605;GO:0015031;GO:0006468;GO:0006470;GO:0046777;GO:0006461;GO:0007166;GO:0005886;GO:0005856	intracellular protein transport;protein targeting;protein transport;protein phosphorylation;protein dephosphorylation;protein autophosphorylation;protein complex assembly;cell surface receptor signaling pathway;plasma membrane;cytoskeleton	14.04;14;20.01.10;14.07.03;14.10;30.05;70.02;70.02.01;70.04	protein targeting, sorting and translocation;PROTEIN FATE (folding, modification, destination);protein transport;modification by phosphorylation, dephosphorylation, autophosphorylation;assembly of protein complexes;transmembrane signal transduction;eukaryotic plasma membrane / membrane attached;eukaryotic intracellular plasma membrane;cytoskeleton	None	Homo sapiens;Homo sapiens;Homo sapiens	cAMP-dependent protein kinase type II-alpha regulatory subunit;A-kinase anchor protein 5;Serine/threonine-protein phosphatase 2B catalytic subunit alpha isoform,	None	12507994	PRKAR2A;AKAP5;PPP3CA	None
518	AKAP250-PKA-PDE4D complex	Human	None	None	P17612;P22612;P22694;Q02952;Q08499	5566;5568;5567;9590;5144	MI:0415- enzymatic studies; MI:0019- coimmunoprecipitation	GO:0006886;GO:0006605;GO:0015031;GO:0008104;GO:0030234;GO:0050790;GO:0019933;GO:0005886	intracellular protein transport;protein targeting;protein transport;protein localization;enzyme regulator activity;regulation of catalytic activity;cAMP-mediated signaling;plasma membrane	14.04;14;20.01.10;18.01.03;18.02.01;30.01.09.07;70.02;70.02.01	protein targeting, sorting and translocation;PROTEIN FATE (folding, modification, destination);protein transport;regulation by localization;enzymatic activity regulation / enzyme regulator;cAMP/cGMP mediated signal transduction;eukaryotic plasma membrane / membrane attached;eukaryotic intracellular plasma membrane	None	Homo sapiens;Homo sapiens;Homo sapiens;Homo sapiens;Homo sapiens	cAMP-dependent protein kinase catalytic subunit alpha;cAMP-dependent protein kinase catalytic subunit gamma;cAMP-dependent protein kinase catalytic subunit beta;A-kinase anchor protein 12;cAMP-specific 3'''''''',5''''''''-cyclic phosphodiesterase 4D,	None	16642035	PRKACA;PRKACG;PRKACB;AKAP12;PDE4D	PDE4D protein isoforms were specified as PDE4D5 and PDE4D3. The authors identified gravin as the AKAP responsible for the localized regulation of cAMP levels by PKA and PDE4 activity.
519	AMY-1-S-AKAP84-RII-beta complex	Human	None	None	P31323;Q92667;Q99417	5577;8165;26292	MI:0019- coimmunoprecipitation	GO:0019933;GO:0007276;GO:0005739	cAMP-mediated signaling;gamete generation;mitochondrion	30.01.09.07;41.05.25;70.16	cAMP/cGMP mediated signal transduction;gametogenesis;mitochondrion	None	Homo sapiens;Homo sapiens;Homo sapiens	cAMP-dependent protein kinase type II-beta regulatory subunit;A kinase anchor protein 1, mitochondrial;C-Myc-binding protein	None	11483602	PRKAR2B;AKAP1;MYCBP	None
520	KCNQ1 macromolecular complex	Human	None	None	P13861;P17612;P22612;P22694;P31323;P36873;P51787;P62136;P62140;Q99996	5576;5566;5568;5567;5577;5501;3784;5499;5500;10142	MI:0096- pull down; MI:0019- coimmunoprecipitation	GO:0005216;GO:0019933;GO:0050896;GO:9999988	ion channel activity;cAMP-mediated signaling;response to stimulus;no GO term corresponding to 75.03.12.03	20.03.01.01;30.01.09.07;32.05.05;34.03;34.05.02;34.11;36.25.03.01.05;36.25.03.03.01;36.25.03.04;36.25.07;36.25.09.04;36.25.16.03.03;75.03.12.03	ion channels;cAMP/cGMP mediated signal transduction;virulence, disease factors;membrane excitability;motor activity;cellular sensing and response to external stimulus;effect on heart muscle;neuromuscular junction-related activities;neuronal integrative functions;animal hormonal regulation;heart muscle contraction;adaptive cell mediated response (T-cells);heart muscle	None	Homo sapiens;Homo sapiens;Homo sapiens;Homo sapiens;Homo sapiens;Homo sapiens;Homo sapiens;Homo sapiens;Homo sapiens;Homo sapiens	cAMP-dependent protein kinase type II-alpha regulatory subunit;cAMP-dependent protein kinase catalytic subunit alpha;cAMP-dependent protein kinase catalytic subunit gamma;cAMP-dependent protein kinase catalytic subunit beta;cAMP-dependent protein kinase type II-beta regulatory subunit;Serine/threonine-protein phosphatase PP1-gamma catalytic subunit;Potassium voltage-gated channel subfamily KQT me…	None	11799244	PRKAR2A;PRKACA;PRKACG;PRKACB;PRKAR2B;PPP1CC;KCNQ1;PPP1CA;PPP1CB;AKAP9	This complex is required for beta adrenergic receptor modulation of the KCNQ1-KCNE1 potassium channel.
521	Polycystin-1-E-cadherin-beta-catenin complex	Human	None	None	P12830;P35222;P98161	999;1499;5310	MI:0019- coimmunoprecipitation	GO:0045216;GO:0007043;GO:0030855;GO:0002009;GO:0001822;GO:0005886;GO:0005737;GO:9999991	cell-cell junction organization;cell-cell junction assembly;epithelial cell differentiation;morphogenesis of an epithelium;kidney development;plasma membrane;cytoplasm;no GO term corresponding to 75.03.09	42.06.04;42.06;45.03.09;47.03.07.01;70.02;70.02.01;70.03;75.03.09	intercellular junction (gap junction/adherens junction);cell junction;epithelium;kidney;eukaryotic plasma membrane / membrane attached;eukaryotic intracellular plasma membrane;cytoplasm;epithelium	None	Homo sapiens;Homo sapiens;Homo sapiens	Cadherin-1, Precursor; ;Catenin beta-1, ;Polycystin-1, Precursor;	Polycystin-1-E-cadherin-beta-catenin complex is involved in autosomal dominant polycystic kidney disease (ADPKD). The authors suggest that the expression of mutant polycystin-1 in ADPKD cells, which fails to be cell surface-expressed and assemble into multiprotein complexes with E-cadherin, results in altered cell-cell adhesion and polycystin-1 signaling, thereby triggering dedifferentiation.	14718571	CDH1;CTNNB1;PKD1	Complex is disrupted in ADPKD cells.
522	Polycystin-1-E-cadherin-beta-catenin-Flotillin-2 complex	Human	None	None	P12830;P35222;P98161;Q14254	999;1499;5310;2319	MI:0019- coimmunoprecipitation; MI:0029- cosedimentation through density gradients	GO:0008289;GO:0045216;GO:0007043;GO:0030855;GO:0002009;GO:0001822;GO:0005886;GO:9999991;GO:9999980	lipid binding;cell-cell junction organization;cell-cell junction assembly;epithelial cell differentiation;morphogenesis of an epithelium;kidney development;plasma membrane;no GO term corresponding to 75.03.09;no GO term corresponding to 77.03.07.01	16.09;42.06.04;42.06;45.03.09;47.03.07.01;70.02;70.02.01;75.03.09;77.03.07.01	lipid binding;intercellular junction (gap junction/adherens junction);cell junction;epithelium;kidney;eukaryotic plasma membrane / membrane attached;eukaryotic intracellular plasma membrane;epithelium;kidney	None	Homo sapiens;Homo sapiens;Homo sapiens;Homo sapiens	Cadherin-1, Precursor; ;Catenin beta-1, ;Polycystin-1, Precursor; ;Flotillin-2,	PKD1 is involved in ADPKD (autosomal dominant polycystic kidney disease).	16038619	CDH1;CTNNB1;PKD1;FLOT2	The authors conclude that even though the large multiprotein complex formed by polycystin-1, E-cadherin, beta-catenin and flotillin-2 is not associated with typical lipid rafts, it contains cholesterol molecules that mediate interactions between complexed proteins and may represent a specific membrane domain organization.
525	TIP60 histone acetylase complex	Human	None	None	O96019;Q92993;Q9Y230;Q9Y265;Q9Y4A5	86;10524;10856;8607;8295	MI:0007- anti tag coimmunoprecipitation; MI:0029- cosedimentation through density gradients	GO:0051276;GO:0006281;GO:0006265;GO:0006473;GO:0006476;GO:0003677;GO:0006915;GO:0051276;GO:0005634	chromosome organization;DNA repair;DNA topological change;protein acetylation;protein deacetylation;DNA binding;apoptotic process;chromosome organization;nucleus	10.01.02;42.10.03;10.01.05;10.01.05.01;10.01.09.05;14.07.04;16.03.01;40.10.02;40.10.02.02;40.10.02.03;70.10	DNA topology;organization of chromosome structure;DNA recombination and DNA repair;DNA repair;DNA conformation modification (e.g. chromatin);modification by acetylation, deacetylation;DNA binding;apoptosis (type I programmed cell death);apoptotic program;induction of apoptosis;nucleus	Additional unknown members of the TIP60 complex (p160, p150, p100, p70, p57, p40, p31, p29) have been isolated.	Homo sapiens;Homo sapiens;Homo sapiens;Homo sapiens;Homo sapiens	Actin-like protein 6A;Histone acetyltransferase HTATIP;RuvB-like 2;RuvB-like 1;Transformation/transcription domain-associated protein	None	10966108	ACTL6A;HTATIP;RUVBL2;RUVBL1;TRRAP	The TIP60 histone acetylase complex plays a role in DNA repair and apoptosis.
527	TRPC3-TRPC4 channel complex, redox-sensitive	Human	None	None	Q13507;Q9UBN4	7222;7223	MI:0019- coimmunoprecipitation; MI:0055- fluorescent resonance energy transfer	GO:0008324;GO:0006812;GO:0005216;GO:0000302;GO:0006979;GO:0005886	cation transmembrane transporter activity;cation transport;ion channel activity;response to reactive oxygen species;response to oxidative stress;plasma membrane	20.01.01.01;20.03.01.01;32.01.01;70.02;70.02.01	cation transport (H+, Na+, K+, Ca2+ , NH4+, etc.);ion channels;oxidative stress response;eukaryotic plasma membrane / membrane attached;eukaryotic intracellular plasma membrane	None	Homo sapiens;Homo sapiens	Short transient receptor potential channel 3;Short transient receptor potential channel 4	None	16537542	TRPC3;TRPC4	Complex analysed in the HEK293 expression system. The authors propose TRPC3 and TRPC4 as subunits of native endothelial cation channels that are governed by the cellular redox state.
528	NuA4/Tip60 HAT complex	Human	None	None	O95619;O96019;Q15014;Q92993;Q96L91;Q9H0E9;Q9H2F5;Q9HAF1;Q9NPF5;Q9NV56;Q9NXR8;Q9UBU8;Q9Y230;Q9Y265;Q9Y4A5	8089;86;9643;10524;57634;10902;80314;64769;55929;55257;54556;10933;10856;8607;8295	MI:0004- affinity chromatography technologies	GO:0006794;GO:0006796;GO:0051276;GO:0006281;GO:0006265;GO:0006473;GO:0006476;GO:0003677;GO:0051276;GO:0005634	phosphorus utilization;phosphate-containing compound metabolic process;chromosome organization;DNA repair;DNA topological change;protein acetylation;protein deacetylation;DNA binding;chromosome organization;nucleus	01.04;10.01.02;42.10.03;10.01.05;10.01.05.01;10.01.09.05;14.07.04;16.03.01;70.10	phosphate metabolism;DNA topology;organization of chromosome structure;DNA recombination and DNA repair;DNA repair;DNA conformation modification (e.g. chromatin);modification by acetylation, deacetylation;DNA binding;nucleus	None	Homo sapiens;Homo sapiens;Homo sapiens;Homo sapiens;Homo sapiens;Homo sapiens;Homo sapiens;Homo sapiens;Homo sapiens;Homo sapiens;Homo sapiens;Homo sapiens;Homo sapiens;Homo sapiens;Homo sapiens	YEATS domain-containing protein 4;Actin-like protein 6A;Mortality factor 4-like protein 2;Histone acetyltransferase HTATIP;E1A-binding protein p400;Bromodomain-containing protein 8;Enhancer of polycomb homolog 1;Uncharacterized protein C1orf149;DNA methyltransferase 1-associated protein 1;MRG-binding protein;Inhibitor of growth protein 3;Mortality factor 4-like protein 1;RuvB-like 2;RuvB-like 1;T…	None	12963728	YEATS4;ACTL6A;MORF4L2;HTATIP;EP400;BRD8;EPC1;C1orf149;DMAP1;MRGBP;ING3;MORF4L1;RUVBL2;RUVBL1;TRRAP	The NuA4 histone acetyltransferase (HAT) multisubunit complex is responsible for acetylation of histone H4 and H2A N-terminal tails in yeast. The NuA4/Tip60 HAT complex is highly conserved in eukaryotes playing primary roles in transcription, cellular response to DNA damage, and cell cycle control.
529	NuA4/Tip60 HAT complex	Human	None	None	O95619;O96019;Q15014;Q15906;Q92993;Q96L91;Q9H0E9;Q9H2F5;Q9HAF1;Q9NPF5;Q9NV56;Q9NXR8;Q9UBU8;Q9Y230;Q9Y265;Q9Y4A5	8089;86;9643;6944;10524;57634;10902;80314;64769;55929;55257;54556;10933;10856;8607;8295	MI:0007- anti tag coimmunoprecipitation	GO:0006794;GO:0006796;GO:0051276;GO:0006281;GO:0006265;GO:0006473;GO:0006476;GO:0003677;GO:0051276;GO:0005634	phosphorus utilization;phosphate-containing compound metabolic process;chromosome organization;DNA repair;DNA topological change;protein acetylation;protein deacetylation;DNA binding;chromosome organization;nucleus	01.04;10.01.02;42.10.03;10.01.05;10.01.05.01;10.01.09.05;14.07.04;16.03.01;70.10	phosphate metabolism;DNA topology;organization of chromosome structure;DNA recombination and DNA repair;DNA repair;DNA conformation modification (e.g. chromatin);modification by acetylation, deacetylation;DNA binding;nucleus	None	Homo sapiens;Homo sapiens;Homo sapiens;Homo sapiens;Homo sapiens;Homo sapiens;Homo sapiens;Homo sapiens;Homo sapiens;Homo sapiens;Homo sapiens;Homo sapiens;Homo sapiens;Homo sapiens;Homo sapiens;Homo sapiens	YEATS domain-containing protein 4;Actin-like protein 6A;Mortality factor 4-like protein 2;Vacuolar protein sorting-associated protein 72 homolog;Histone acetyltransferase HTATIP;E1A-binding protein p400;Bromodomain-containing protein 8;Enhancer of polycomb homolog 1;Uncharacterized protein C1orf149;DNA methyltransferase 1-associated protein 1;MRG-binding protein;Inhibitor of growth protein 3;Mort…	None	15647280	YEATS4;ACTL6A;MORF4L2;VPS72;HTATIP;EP400;BRD8;EPC1;C1orf149;DMAP1;MRGBP;ING3;MORF4L1;RUVBL2;RUVBL1;TRRAP	The NuA4 histone acetyltransferase (HAT) multisubunit complex is responsible for acetylation of histone H4 and H2A N-terminal tails in yeast. The NuA4/Tip60 HAT complex is highly conserved in eukaryotes playing primary roles in transcription, cellular response to DNA damage, and cell cycle control.
531	XPA-ERCC1-ERCC4 complex	Human	None	None	P07992;P23025;Q92889	2067;7507;2072	MI:0004- affinity chromatography technologies	GO:0006281;GO:0006950;GO:0005634	DNA repair;response to stress;nucleus	10.01.05;10.01.05.01;32.01;70.10	DNA recombination and DNA repair;DNA repair;stress response;nucleus	None	Homo sapiens;Homo sapiens;Homo sapiens	DNA excision repair protein ERCC-1;DNA repair protein complementing XP-A cells;DNA repair endonuclease XPF	ERCC4 is involved in Xeroderma pigmentosum group F.	8197175	ERCC1;XPA;ERCC4	None
533	IMP3-IMP4-MPP10 complex	Human	None	None	O00566;Q96G21;Q9NV31	10199;92856;55272	MI:0096- pull down; MI:0029- cosedimentation through density gradients; MI:0019- coimmunoprecipitation	GO:0006461;GO:0005515;GO:0003723;GO:0005634	protein complex assembly;protein binding;RNA binding;nucleus	14.10;16.01;18.01.07;16.03.03;70.10	assembly of protein complexes;protein binding;regulation by binding / dissociation;RNA binding;nucleus	None	Homo sapiens;Homo sapiens;Homo sapiens	U3 small nucleolar ribonucleoprotein protein MPP10;U3 small nucleolar ribonucleoprotein protein IMP4;U3 small nucleolar ribonucleoprotein protein IMP3	None	12655004	MPHOSPH10;IMP4;IMP3	The formation of the hImp3-hMpp10-hImp4 complex correlates with the nucleolar localization of these proteins.
535	TRAP complex	Human	thyroid hormone receptor-associated protein complex	None	O60244;O75448;O75586;P10827;P24863;Q13503;Q15648;Q6P2C8;Q93074;Q9BTT4;Q9NPJ6;Q9NVC6;Q9UHV7;Q9Y2W1;Q9Y2X0;Q9Y3C7	9282;9862;10001;7067;892;9412;5469;9442;9968;84246;29079;9440;9969;9967;10025;51003	MI:0004- affinity chromatography technologies	GO:2001141;GO:0006355;GO:0051090;GO:0009755;GO:0023052;GO:0005634	regulation of RNA biosynthetic process;regulation of transcription, DNA-templated;regulation of sequence-specific DNA binding transcription factor activity;hormone-mediated signaling pathway;signaling;nucleus	11.02.03.04;18.02.09;30.01.09.08;30.01.05;30.01.05.01.05;30.01.05.01.06;30.01.05.03;30.01.05.05.03;30.01.11;30.05.01.05;30.05.02;30.05.02.28;30.05.02.30;30.07;70.10	transcriptional control;regulator of transcription factor;hormone mediated signal transduction;enzyme mediated signal transduction;tyrosine kinase;serine/threonine kinase;protease mediated signal transduction;trimeric G-protein mediated signal transduction;ligand-dependent nuclear receptors;interleukine receptor signalling pathway;non-enzymatic receptor mediated signalling;cadherin mediated signa…	Two, up to now uncharacterized members of the complex have been additionally isolated: TRAP97 and TRAP93.	Homo sapiens;Homo sapiens;Homo sapiens;Homo sapiens;Homo sapiens;Homo sapiens;Homo sapiens;Homo sapiens;Homo sapiens;Homo sapiens;Homo sapiens;Homo sapiens;Homo sapiens;Homo sapiens;Homo sapiens;Homo sapiens	Mediator of RNA polymerase II transcription subunit 14;Mediator of RNA polymerase II transcription subunit 24;Mediator of RNA polymerase II transcription subunit 6;Thyroid hormone receptor alpha;Cyclin-C;Mediator of RNA polymerase II transcription subunit 21;Mediator of RNA polymerase II transcription subunit 1;Mediator of RNA polymerase II transcription subunit 27;Mediator of RNA polymerase II t…	None	10198638	MED14;MED24;MED6;THRA;CCNC;MED21;MED1;MED27;MED12;MED10;MED4;MED17;MED13;THRAP3;MED16;MED31	The human thyroid hormone receptor-associated protein (TRAP) complex is a coactivator for nuclear receptors. Several identical subunits appear in protein complexes like DRIP/ARC, CRSP, NAT, PC2, SMCC and Mediator, indicating that unique classes of transcription activators may share common sets or subsets of cofactors.
536	TRPC1-TRPC3-TRPC7 complex	Human	None	None	P48995;Q13507;Q9HCX4	7220;7222;57113	MI:0019- coimmunoprecipitation	GO:0008324;GO:0006812;GO:0015267;GO:0006875;GO:0005886	cation transmembrane transporter activity;cation transport;channel activity;cellular metal ion homeostasis;plasma membrane	20.01.01.01;20.03.01;34.01.01.01;70.02;70.02.01	cation transport (H+, Na+, K+, Ca2+ , NH4+, etc.);channel / pore class transport;homeostasis of metal ions (Na, K, Ca etc.);eukaryotic plasma membrane / membrane attached;eukaryotic intracellular plasma membrane	None	Homo sapiens;Homo sapiens;Homo sapiens	Short transient receptor potential channel 1;Short transient receptor potential channel 3;Short transient receptor potential channel 7	None	15972814	TRPC1;TRPC3;TRPC7	The results indicate that endogenous TRPC1, TRPC3, and TRPC7 participate in forming heteromeric store-operated channels, whereas TRPC3 and TRPC7 can also participate in forming heteromeric receptor-operated channels.
541	IGF1-IGFBP3-ALS complex	Human	None	None	P05019;P17936;P35858	3479;3486;3483	MI:0004- affinity chromatography technologies	GO:0050896	response to stimulus	32.05.05;34.03;34.05.02;34.11;36.25.03.01.05;36.25.03.03.01;36.25.03.04;36.25.07;36.25.09.04;36.25.16.03.03	virulence, disease factors;membrane excitability;motor activity;cellular sensing and response to external stimulus;effect on heart muscle;neuromuscular junction-related activities;neuronal integrative functions;animal hormonal regulation;heart muscle contraction;adaptive cell mediated response (T-cells)	None	Homo sapiens;Homo sapiens;Homo sapiens	Insulin-like growth factor IB;Insulin-like growth factor-binding protein 3;Insulin-like growth factor-binding protein complex acid labile chain	IGF1 is implicated in the pathophysiology of pre-eclampsia.	9795367	IGF1;IGFBP3;IGFALS	Circulating levels of IGF-I, IGFBP-3 and ALS, and their degree of association in the ternary complex in the fetus increased with gestational age.
547	SMCC complex	Human	SRB/MED-containing cofactor complex	None	O60244;O75448;O75586;P24863;P49336;Q13503;Q15648;Q6P2C8;Q93074;Q9NPJ6;Q9NVC6;Q9UHV7;Q9Y2W1;Q9Y2X0	9282;9862;10001;892;1024;9412;5469;9442;9968;29079;9440;9969;9967;10025	MI:0004- affinity chromatography technologies	GO:2001141;GO:0006355;GO:0005515;GO:0051098;GO:0051090;GO:0023052;GO:0005634	regulation of RNA biosynthetic process;regulation of transcription, DNA-templated;protein binding;regulation of binding;regulation of sequence-specific DNA binding transcription factor activity;signaling;nucleus	11.02.03.04;16.01;18.01.07;18.02.09;30.01.05;30.01.05.01.05;30.01.05.01.06;30.01.05.03;30.01.05.05.03;30.01.11;30.05.01.05;30.05.02;30.05.02.28;30.05.02.30;30.07;70.10	transcriptional control;protein binding;regulation by binding / dissociation;regulator of transcription factor;enzyme mediated signal transduction;tyrosine kinase;serine/threonine kinase;protease mediated signal transduction;trimeric G-protein mediated signal transduction;ligand-dependent nuclear receptors;interleukine receptor signalling pathway;non-enzymatic receptor mediated signalling;cadheri…	In SMCC two, up to now uncharacterized members of the complex have been additionally isolated: TRAP97 and TRAP93.	Homo sapiens;Homo sapiens;Homo sapiens;Homo sapiens;Homo sapiens;Homo sapiens;Homo sapiens;Homo sapiens;Homo sapiens;Homo sapiens;Homo sapiens;Homo sapiens;Homo sapiens;Homo sapiens	Mediator of RNA polymerase II transcription subunit 14;Mediator of RNA polymerase II transcription subunit 24;Mediator of RNA polymerase II transcription subunit 6;Cyclin-C;Cell division protein kinase 8;Mediator of RNA polymerase II transcription subunit 21;Mediator of RNA polymerase II transcription subunit 1;Mediator of RNA polymerase II transcription subunit 27;Mediator of RNA polymerase II t…	None	10198638	MED14;MED24;MED6;CCNC;CDK8;MED21;MED1;MED27;MED12;MED4;MED17;MED13;THRAP3;MED16	Several identical subunits appear in protein complexes like DRIP/ARC, CRSP, NAT, PC2, SMCC and Mediator, indicating that unique classes of transcription activators may share common sets or subsets of cofactors.
548	DRIP complex	Human	vitamine-D-receptor interacting protein complex	None	O43513;O60244;O75448;O75586;O95402;P11473;P28702;Q15648;Q93074;Q9NPJ6;Q9NVC6;Q9UHV7;Q9ULK4;Q9Y2X0	9443;9282;9862;10001;9441;7421;6257;5469;9968;29079;9440;9969;9439;10025	MI:0004- affinity chromatography technologies; MI:0047- far western blotting	GO:0016563;GO:0006473;GO:0006476;GO:0051090;GO:0009755;GO:0023052;GO:0005634	obsolete transcription activator activity;protein acetylation;protein deacetylation;regulation of sequence-specific DNA binding transcription factor activity;hormone-mediated signaling pathway;signaling;nucleus	11.02.03.04.01;14.07.04;18.02.09;30.01.09.08;30.01.05;30.01.05.01.05;30.01.05.01.06;30.01.05.03;30.01.05.05.03;30.01.11;30.05.01.05;30.05.02;30.05.02.28;30.05.02.30;30.07;70.10	transcription activation;modification by acetylation, deacetylation;regulator of transcription factor;hormone mediated signal transduction;enzyme mediated signal transduction;tyrosine kinase;serine/threonine kinase;protease mediated signal transduction;trimeric G-protein mediated signal transduction;ligand-dependent nuclear receptors;interleukine receptor signalling pathway;non-enzymatic receptor…	None	Homo sapiens;Homo sapiens;Homo sapiens;Homo sapiens;Homo sapiens;Homo sapiens;Homo sapiens;Homo sapiens;Homo sapiens;Homo sapiens;Homo sapiens;Homo sapiens;Homo sapiens;Homo sapiens	Mediator of RNA polymerase II transcription subunit 7;Mediator of RNA polymerase II transcription subunit 14;Mediator of RNA polymerase II transcription subunit 24;Mediator of RNA polymerase II transcription subunit 6;Mediator of RNA polymerase II transcription subunit 26;Vitamin D3 receptor;Retinoic acid receptor RXR-beta;Mediator of RNA polymerase II transcription subunit 1;Mediator of RNA poly…	None	9637681	MED7;MED14;MED24;MED6;MED26;VDR;RXRB;MED1;MED12;MED4;MED17;MED13;MED23;MED16	Nuclear receptors such as the steroid and thyroid hormone and vitamins A and D receptors, are known to regulate transcription by binding their cognate lipophilic ligands and subsequently undergoing a conformational change that alters their ability to interact with coregulatory proteins. These coregulatory proteins typically consist of complexes like DRIP that either repress (corepressors) or acti…
549	DRIP complex	Human	vitamine-D-receptor interacting protein complex	None	O43513;O60244;O75448;O75586;O95402;P11473;P28702;Q15648;Q93074;Q9NPJ6;Q9NVC6;Q9UHV7;Q9ULK4;Q9Y2X0	9443;9282;9862;10001;9441;7421;6257;5469;9968;29079;9440;9969;9439;10025	MI:0004- affinity chromatography technologies	GO:0016563;GO:0006473;GO:0006476;GO:0005515;GO:0051090;GO:0009755;GO:0023052;GO:0005634	obsolete transcription activator activity;protein acetylation;protein deacetylation;protein binding;regulation of sequence-specific DNA binding transcription factor activity;hormone-mediated signaling pathway;signaling;nucleus	11.02.03.04.01;14.07.04;16.01;18.01.07;18.02.09;30.01.09.08;30.01.05;30.01.05.01.05;30.01.05.01.06;30.01.05.03;30.01.05.05.03;30.01.11;30.05.01.05;30.05.02;30.05.02.28;30.05.02.30;30.07;70.10	transcription activation;modification by acetylation, deacetylation;protein binding;regulation by binding / dissociation;regulator of transcription factor;hormone mediated signal transduction;enzyme mediated signal transduction;tyrosine kinase;serine/threonine kinase;protease mediated signal transduction;trimeric G-protein mediated signal transduction;ligand-dependent nuclear receptors;interleuki…	None	Homo sapiens;Homo sapiens;Homo sapiens;Homo sapiens;Homo sapiens;Homo sapiens;Homo sapiens;Homo sapiens;Homo sapiens;Homo sapiens;Homo sapiens;Homo sapiens;Homo sapiens;Homo sapiens	Mediator of RNA polymerase II transcription subunit 7;Mediator of RNA polymerase II transcription subunit 14;Mediator of RNA polymerase II transcription subunit 24;Mediator of RNA polymerase II transcription subunit 6;Mediator of RNA polymerase II transcription subunit 26;Vitamin D3 receptor;Retinoic acid receptor RXR-beta;Mediator of RNA polymerase II transcription subunit 1;Mediator of RNA poly…	None	10235266	MED7;MED14;MED24;MED6;MED26;VDR;RXRB;MED1;MED12;MED4;MED17;MED13;MED23;MED16	Nuclear receptors such as the steroid and thyroid hormone and vitamins A and D receptors, are known to regulate transcription by binding their cognate lipophilic ligands and subsequently undergoing a conformational change that alters their ability to interact with coregulatory proteins. These coregulatory proteins typically consist of complexes like DRIP that either repress (corepressors) or acti…
550	NOS3-CAV1-NOSTRIN complex	Human	None	None	P29474;Q03135;Q8IVI9	4846;857;115677	MI:0019- coimmunoprecipitation; MI:0663- confocal microscopy	GO:0006886;GO:0006605;GO:0015031;GO:0005886;GO:9999992	intracellular protein transport;protein targeting;protein transport;plasma membrane;no GO term corresponding to 75.03.08	14.04;14;20.01.10;70.02;70.02.01;75.03.08	protein targeting, sorting and translocation;PROTEIN FATE (folding, modification, destination);protein transport;eukaryotic plasma membrane / membrane attached;eukaryotic intracellular plasma membrane;whole blood and lymph	None	Homo sapiens;Homo sapiens;Homo sapiens	Nitric oxide synthase, endothelial;Caveolin-1;Nostrin	None	16807357	NOS3;CAV1;NOSTRIN	Translocation of endothelial nitric-oxide synthase involves a ternary complex with caveolin-1 and NOSTRIN.
551	TDT-TDIF2-core-histone complex	Human	None	None	O75367;P04053;Q5QJE6;Q9P0M6	9555;1791;30836;55506	MI:0019- coimmunoprecipitation	GO:0006265;GO:0030234;GO:0050790;GO:0005634	DNA topological change;enzyme regulator activity;regulation of catalytic activity;nucleus	10.01.09.05;18.02.01;70.10	DNA conformation modification (e.g. chromatin);enzymatic activity regulation / enzyme regulator;nucleus	None	Homo sapiens;Homo sapiens;Homo sapiens;Homo sapiens	Core histone macro-H2A.1;DNA nucleotidylexotransferase;Deoxynucleotidyltransferase terminal-interacting protein 2;Core histone macro-H2A.2	None	12786946	H2AFY;DNTT;DNTTIP2;H2AFY2	The authors propose a dual function for TdIF2 in the N region synthesis. One is the function as an inhibitor of TdT. The other is that of a chromatin remodeling protein.
552	IFNB1-IFNAR1-IFNAR2- complex	Human	None	None	P01574;P17181;P48551	3456;3454;3455	MI:0030- cross-linking studies	GO:0050821;GO:0006457;GO:0005515	protein stabilization;protein folding;protein binding	14.01;14;16.01;18.01.07	protein folding and stabilization;PROTEIN FATE (folding, modification, destination);protein binding;regulation by binding / dissociation	None	Homo sapiens;Homo sapiens;Homo sapiens	Interferon beta;Interferon-alpha/beta receptor alpha chain;Interferon-alpha/beta receptor beta chain	None	10493588	IFNB1;IFNAR1;IFNAR2	None
553	RHOA-IP3R-TRPC1 complex	Human	None	None	P48995;P61586;Q14643	7220;387;3708	MI:0096- pull down; MI:0019- coimmunoprecipitation	GO:0008324;GO:0006812;GO:0005216;GO:0006875;GO:0005886	cation transmembrane transporter activity;cation transport;ion channel activity;cellular metal ion homeostasis;plasma membrane	20.01.01.01;20.03.01.01;34.01.01.01;70.02;70.02.01	cation transport (H+, Na+, K+, Ca2+ , NH4+, etc.);ion channels;homeostasis of metal ions (Na, K, Ca etc.);eukaryotic plasma membrane / membrane attached;eukaryotic intracellular plasma membrane	None	Homo sapiens;Homo sapiens;Homo sapiens	Short transient receptor potential channel 1;Transforming protein RhoA;Inositol 1,4,5-trisphosphate receptor type 1	None	12766172	TRPC1;RHOA;ITPR1	Cells were stimulated with thrombin. The authors showed that thrombin stimulation of endothelial cells induced translocation of Rho, and subsequent co-localization of Rho with TRPC1 and IP3R at the plasmalemma.
554	PBAF complex (Polybromo- and BAF containing complex)	Human	SWI/SNF complex B	None	O96019;P51532;Q12824;Q68CP9;Q86U86;Q8TAQ2;Q92922;Q92925;Q969G3;Q96GM5	86;6597;6598;196528;55193;6601;6599;6603;6605;6602	MI:0226- ion exchange chromatography	GO:0006265;GO:0016563;GO:0003677;GO:0009755;GO:0023052;GO:0051276;GO:0005694	DNA topological change;obsolete transcription activator activity;DNA binding;hormone-mediated signaling pathway;signaling;chromosome organization;chromosome	10.01.09.05;11.02.03.04.01;16.03.01;30.01.09.08;30.01.05;30.01.05.01.05;30.01.05.01.06;30.01.05.03;30.01.05.05.03;30.01.11;30.05.01.05;30.05.02;30.05.02.28;30.05.02.30;30.07;10.01.02;42.10.03;70.10.03	DNA conformation modification (e.g. chromatin);transcription activation;DNA binding;hormone mediated signal transduction;enzyme mediated signal transduction;tyrosine kinase;serine/threonine kinase;protease mediated signal transduction;trimeric G-protein mediated signal transduction;ligand-dependent nuclear receptors;interleukine receptor signalling pathway;non-enzymatic receptor mediated signalli…	None	Homo sapiens;Homo sapiens;Homo sapiens;Homo sapiens;Homo sapiens;Homo sapiens;Homo sapiens;Homo sapiens;Homo sapiens;Homo sapiens	Actin-like protein 6A;Probable global transcription activator SNF2L4;SWI/SNF-related matrix-associated actin-dependent regulator of chromatin subfamily B member 1;AT-rich interactive domain-containing protein 2;Protein polybromo-1;SWI/SNF complex subunit SMARCC2;SWI/SNF complex subunit SMARCC1;SWI/SNF-related matrix-associated actin-dependent regulator of chromatin subfamily D member 2;SWI/SNF-re…	None	11780067	ACTL6A;SMARCA4;SMARCB1;ARID2;PB1;SMARCC2;SMARCC1;SMARCD2;SMARCE1;SMARCD1	The chromatin-remodeling complex PBAF facilitates gene activation by assisting transcription machinery to gain access to targets on the chromosome. As additional members of the complex the authors mentioned actin and beta-tubulin.
555	BAF complex	Human	SWI/SNF-A complex	None	O14497;O96019;P51532;Q12824;Q8TAQ2;Q92922;Q92925;Q969G3;Q96GM5	8289;86;6597;6598;6601;6599;6603;6605;6602	MI:0226- ion exchange chromatography	GO:0006265;GO:0016563;GO:0003677;GO:0051276;GO:0005694	DNA topological change;obsolete transcription activator activity;DNA binding;chromosome organization;chromosome	10.01.09.05;11.02.03.04.01;16.03.01;10.01.02;42.10.03;70.10.03	DNA conformation modification (e.g. chromatin);transcription activation;DNA binding;DNA topology;organization of chromosome structure;chromosome	None	Homo sapiens;Homo sapiens;Homo sapiens;Homo sapiens;Homo sapiens;Homo sapiens;Homo sapiens;Homo sapiens;Homo sapiens	AT-rich interactive domain-containing protein 1A;Actin-like protein 6A;Probable global transcription activator SNF2L4;SWI/SNF-related matrix-associated actin-dependent regulator of chromatin subfamily B member 1;SWI/SNF complex subunit SMARCC2;SWI/SNF complex subunit SMARCC1;SWI/SNF-related matrix-associated actin-dependent regulator of chromatin subfamily D member 2;SWI/SNF-related matrix-associ…	None	11780067	ARID1A;ACTL6A;SMARCA4;SMARCB1;SMARCC2;SMARCC1;SMARCD2;SMARCE1;SMARCD1	None
556	PBAF complex (Polybromo- and BAF containing complex)	Human	SWI/SNF complex B	None	O96019;P51532;Q12824;Q68CP9;Q86U86;Q8TAQ2;Q92922;Q969G3;Q96GM5	86;6597;6598;196528;55193;6601;6599;6605;6602	MI:0007- anti tag coimmunoprecipitation	GO:0006265;GO:0016563;GO:0003677;GO:0009755;GO:0023052;GO:0051276;GO:0005694	DNA topological change;obsolete transcription activator activity;DNA binding;hormone-mediated signaling pathway;signaling;chromosome organization;chromosome	10.01.09.05;11.02.03.04.01;16.03.01;30.01.09.08;30.01.05;30.01.05.01.05;30.01.05.01.06;30.01.05.03;30.01.05.05.03;30.01.11;30.05.01.05;30.05.02;30.05.02.28;30.05.02.30;30.07;10.01.02;42.10.03;70.10.03	DNA conformation modification (e.g. chromatin);transcription activation;DNA binding;hormone mediated signal transduction;enzyme mediated signal transduction;tyrosine kinase;serine/threonine kinase;protease mediated signal transduction;trimeric G-protein mediated signal transduction;ligand-dependent nuclear receptors;interleukine receptor signalling pathway;non-enzymatic receptor mediated signalli…	None	Homo sapiens;Homo sapiens;Homo sapiens;Homo sapiens;Homo sapiens;Homo sapiens;Homo sapiens;Homo sapiens;Homo sapiens	Actin-like protein 6A;Probable global transcription activator SNF2L4;SWI/SNF-related matrix-associated actin-dependent regulator of chromatin subfamily B member 1;AT-rich interactive domain-containing protein 2;Protein polybromo-1;SWI/SNF complex subunit SMARCC2;SWI/SNF complex subunit SMARCC1;SWI/SNF-related matrix-associated actin-dependent regulator of chromatin subfamily E member 1;SWI/SNF-re…	None	15985610	ACTL6A;SMARCA4;SMARCB1;ARID2;PB1;SMARCC2;SMARCC1;SMARCE1;SMARCD1	The chromatin-remodeling complex PBAF facilitates gene activation by assisting transcription machinery to gain access to targets on the chromosome.
557	TRP1-G alpha-11-IP3R3-CAV1 signaling complex	Human	None	None	P29992;P48995;Q03135;Q14573	2767;7220;857;3710	MI:0019- coimmunoprecipitation	GO:0008324;GO:0006812;GO:0005216;GO:0006875;GO:0005886	cation transmembrane transporter activity;cation transport;ion channel activity;cellular metal ion homeostasis;plasma membrane	20.01.01.01;20.03.01.01;34.01.01.01;70.02;70.02.01	cation transport (H+, Na+, K+, Ca2+ , NH4+, etc.);ion channels;homeostasis of metal ions (Na, K, Ca etc.);eukaryotic plasma membrane / membrane attached;eukaryotic intracellular plasma membrane	None	Homo sapiens;Homo sapiens;Homo sapiens;Homo sapiens	Guanine nucleotide-binding protein subunit alpha-11;Short transient receptor potential channel 1;Caveolin-1;Inositol 1,4,5-trisphosphate receptor type 3	None	10766822	GNA11;TRPC1;CAV1;ITPR3	The results demonstrate that caveolar microdomains provide a scaffold for assembly of key Ca(2+) signaling proteins into a complex and coordination of the molecular interactions leading to the activation of SOC (store-operated Ca(2+) influx).
558	Channel complex TRPM6-TRPM7	Human	None	None	Q96QT4;Q9BX84	54822;140803	MI:0055- fluorescent resonance energy transfer	GO:0008324;GO:0006812;GO:0005216;GO:0005886;GO:9999991	cation transmembrane transporter activity;cation transport;ion channel activity;plasma membrane;no GO term corresponding to 75.03.09	20.01.01.01;20.03.01.01;70.02;70.02.01;75.03.09	cation transport (H+, Na+, K+, Ca2+ , NH4+, etc.);ion channels;eukaryotic plasma membrane / membrane attached;eukaryotic intracellular plasma membrane;epithelium	None	Homo sapiens;Homo sapiens	Transient receptor potential cation channel subfamily M member 7;Transient receptor potential cation channel subfamily M member 6	None	14976260	TRPM7;TRPM6	None
559	Decapping complex	Human	None	None	P26196;Q6P2E9;Q8IU60;Q96F86;Q9NPI6	1656;23644;167227;80153;55802	MI:0019- coimmunoprecipitation	GO:0043488;GO:0005737	regulation of mRNA stability;cytoplasm	11.04.03.11;70.03	control of mRNA stability;cytoplasm	None	Homo sapiens;Homo sapiens;Homo sapiens;Homo sapiens;Homo sapiens	Probable ATP-dependent RNA helicase DDX6;Enhancer of mRNA-decapping protein 4;mRNA-decapping enzyme 2;Enhancer of mRNA-decapping protein 3;mRNA-decapping enzyme 1A	None	16364915	DDX6;EDC4;DCP2;EDC3;DCP1A	Decapping is a key step in mRNA turnover. The decapping complex was found to be localized in cytoplasmic processing bodies (PBs), which are thought to be the sites of mRNA decay.
561	LSm1-7 complex	Human	None	None	O15116;P62310;P62312;Q9UK45;Q9Y333;Q9Y4Y9;Q9Y4Z0	27257;27258;11157;51690;57819;23658;25804	MI:0226- ion exchange chromatography	GO:0043488;GO:0003723;GO:0005737	regulation of mRNA stability;RNA binding;cytoplasm	11.04.03.11;16.03.03;70.03	control of mRNA stability;RNA binding;cytoplasm	None	Homo sapiens;Homo sapiens;Homo sapiens;Homo sapiens;Homo sapiens;Homo sapiens;Homo sapiens	U6 snRNA-associated Sm-like protein LSm1;U6 snRNA-associated Sm-like protein LSm3, ;U6 snRNA-associated Sm-like protein LSm6;U6 snRNA-associated Sm-like protein LSm7;U6 snRNA-associated Sm-like protein LSm2;U6 snRNA-associated Sm-like protein LSm5;U6 snRNA-associated Sm-like protein LSm4	None	15711010	LSM1;LSM3;LSM6;LSM7;LSM2;LSM5;LSM4	The cytoplasmic LSm1-7 complex is involved in mRNA decay. The complex has been shown to accumulate in processing bodies (PBs). The LSm2-8 complex which differs in only one subunit from the LSm1-7 complex is involved in RNA splicing. In contrast to the LSM1-7 complex, recombinant LSm2-8 binds to U6 snRNA in vitro.
562	LSm2-8 complex	Human	None	None	O95777;P62310;P62312;Q9UK45;Q9Y333;Q9Y4Y9;Q9Y4Z0	51691;27258;11157;51690;57819;23658;25804	MI:0029- cosedimentation through density gradients; MI:0226- ion exchange chromatography	GO:0008380;GO:0003723;GO:0005737;GO:0005634	RNA splicing;RNA binding;cytoplasm;nucleus	11.04.03.01;16.03.03;70.03;70.10	splicing;RNA binding;cytoplasm;nucleus	None	Homo sapiens;Homo sapiens;Homo sapiens;Homo sapiens;Homo sapiens;Homo sapiens;Homo sapiens	U6 snRNA-associated Sm-like protein LSm8;U6 snRNA-associated Sm-like protein LSm3, ;U6 snRNA-associated Sm-like protein LSm6;U6 snRNA-associated Sm-like protein LSm7;U6 snRNA-associated Sm-like protein LSm2;U6 snRNA-associated Sm-like protein LSm5;U6 snRNA-associated Sm-like protein LSm4	None	10523320	LSM8;LSM3;LSM6;LSM7;LSM2;LSM5;LSM4	The LSm2-8 complex which differs in only one subunit from the LSm1-7 complex is involved in RNA splicing. In contrast to the LSM1-7 complex, recombinant LSm2-8 binds to U6 snRNA in vitro.
563	F1F0-ATP synthase (EC 3.6.3.14), mitochondrial	Human	Complex V; F1F0 ATPase	None	O75947;O75964;P00846;P03928;P05496;P06576;P18859;P24539;P25705;P30049;P36542;P48047;P56134;P56381;P56385;Q6IAQ7	10476;10632;4508;4509;516;506;522;515;498;513;509;539;9551;514;521;93974	MI:0019- coimmunoprecipitation; MI:0069- mass spectrometry studies of complexes	GO:0006794;GO:0006796;GO:0009060;GO:0006091;GO:0005524;GO:0006818;GO:0006118;GO:0005743;GO:9999988	phosphorus utilization;phosphate-containing compound metabolic process;aerobic respiration;generation of precursor metabolites and energy;ATP binding;hydrogen transport;obsolete electron transport;mitochondrial inner membrane;no GO term corresponding to 75.03.12.03	01.04;02.13.03;02.11;02.11.05;02.45.15;16.19.03;20.01.15;02.11.07;70.16.05;75.03.12.03	phosphate metabolism;aerobic respiration;electron transport and membrane-associated energy conservation;accessory proteins of electron transport and membrane-associated energy conservation;energy generation (e.g. ATP synthase);ATP binding;electron transport;regulation of electron transport and membrane-associated energy conservation;mitochondrial inner membrane;heart muscle	None	Homo sapiens;Homo sapiens;Homo sapiens;Homo sapiens;Homo sapiens;Homo sapiens;Homo sapiens;Homo sapiens;Homo sapiens;Homo sapiens;Homo sapiens;Homo sapiens;Homo sapiens;Homo sapiens;Homo sapiens;Homo sapiens	ATP synthase subunit d, mitochondrial;ATP synthase subunit g, mitochondrial;ATP synthase subunit a;ATP synthase protein 8;ATP synthase lipid-binding protein, mitochondrial;ATP synthase subunit beta, mitochondrial;ATP synthase-coupling factor 6, mitochondrial;ATP synthase subunit b, mitochondrial;ATP synthase subunit alpha, mitochondrial;ATP synthase subunit delta, mitochondrial;ATP synthase subun…	None	12110673	ATP5H;ATP5L;MT-ATP6;MT-ATP8;ATP5G1;ATP5B;ATP5J;ATP5F1;ATP5A1;ATP5D;ATP5C1;ATP5O;ATP5J2;ATP5E;ATP5I;ATPIF1	F1F0 ATPase is the fifth complex in the respiratory chain. The mammalian complex V consists of 16 different subunits with alpha(3), beta(3), gamma, delta and epsilon comprising the F1 part and a, b, c, d, e, f, g, A6L, OSCP, and coupling factor 6 providing the F0 and stator. Also associated in the complex under some conditions is an intrinsic inhibitor protein IF1.
564	BAF complex	Human	SWI/SNF complex A	None	O14497;O96019;P51531;P51532;Q12824;Q6STE5;Q8TAQ2;Q92922;Q92925;Q969G3;Q96GM5	8289;86;6595;6597;6598;6604;6601;6599;6603;6605;6602	MI:0226- ion exchange chromatography; MI:0004- affinity chromatography technologies	GO:0006265;GO:0016563;GO:0003677;GO:0051276;GO:0005634	DNA topological change;obsolete transcription activator activity;DNA binding;chromosome organization;nucleus	10.01.09.05;11.02.03.04.01;16.03.01;10.01.02;42.10.03;70.10	DNA conformation modification (e.g. chromatin);transcription activation;DNA binding;DNA topology;organization of chromosome structure;nucleus	At the time of annotation, the additional member BAF110 of the protein complex was not found in the UniProt database.	Homo sapiens;Homo sapiens;Homo sapiens;Homo sapiens;Homo sapiens;Homo sapiens;Homo sapiens;Homo sapiens;Homo sapiens;Homo sapiens;Homo sapiens	AT-rich interactive domain-containing protein 1A;Actin-like protein 6A;Probable global transcription activator SNF2L2;Probable global transcription activator SNF2L4;SWI/SNF-related matrix-associated actin-dependent regulator of chromatin subfamily B member 1;SWI/SNF-related matrix-associated actin-dependent regulator of chromatin subfamily D member 3;SWI/SNF complex subunit SMARCC2;SWI/SNF comple…	None	8895581	ARID1A;ACTL6A;SMARCA2;SMARCA4;SMARCB1;SMARCD3;SMARCC2;SMARCC1;SMARCD2;SMARCE1;SMARCD1	None
565	PBAF complex (Polybromo- and BAF containing complex)	Human	SWI/SNF complex B	YT cells	O96019;P51532;Q12824;Q68CP9;Q6STE5;Q86U86;Q8TAQ2;Q92922;Q92925;Q969G3;Q96GM5	86;6597;6598;196528;6604;55193;6601;6599;6603;6605;6602	MI:0226- ion exchange chromatography; MI:0004- affinity chromatography technologies	GO:0006265;GO:0016563;GO:0003677;GO:0009755;GO:0023052;GO:0051276;GO:0005694	DNA topological change;obsolete transcription activator activity;DNA binding;hormone-mediated signaling pathway;signaling;chromosome organization;chromosome	10.01.09.05;11.02.03.04.01;16.03.01;30.01.09.08;30.01.05;30.01.05.01.05;30.01.05.01.06;30.01.05.03;30.01.05.05.03;30.01.11;30.05.01.05;30.05.02;30.05.02.28;30.05.02.30;30.07;10.01.02;42.10.03;70.10.03	DNA conformation modification (e.g. chromatin);transcription activation;DNA binding;hormone mediated signal transduction;enzyme mediated signal transduction;tyrosine kinase;serine/threonine kinase;protease mediated signal transduction;trimeric G-protein mediated signal transduction;ligand-dependent nuclear receptors;interleukine receptor signalling pathway;non-enzymatic receptor mediated signalli…	At the time of annotation, the additional member BAF110 of the protein complex was not found in the UniProt database.	Homo sapiens;Homo sapiens;Homo sapiens;Homo sapiens;Homo sapiens;Homo sapiens;Homo sapiens;Homo sapiens;Homo sapiens;Homo sapiens;Homo sapiens	Actin-like protein 6A;Probable global transcription activator SNF2L4;SWI/SNF-related matrix-associated actin-dependent regulator of chromatin subfamily B member 1;AT-rich interactive domain-containing protein 2;SWI/SNF-related matrix-associated actin-dependent regulator of chromatin subfamily D member 3;Protein polybromo-1;SWI/SNF complex subunit SMARCC2;SWI/SNF complex subunit SMARCC1;SWI/SNF-re…	None	8895581	ACTL6A;SMARCA4;SMARCB1;ARID2;SMARCD3;PB1;SMARCC2;SMARCC1;SMARCD2;SMARCE1;SMARCD1	The chromatin-remodeling complex PBAF facilitates gene activation by assisting transcription machinery to gain access to targets on the chromosome.
566	BAF complex	Human	SWI/SNF complex A	None	O14497;O96019;P51532;P60709;Q12824;Q6STE5;Q8TAQ2;Q92922;Q92925;Q969G3;Q96GM5	8289;86;6597;60;6598;6604;6601;6599;6603;6605;6602	MI:0006- anti bait coimmunoprecipitation	GO:0006265;GO:0016563;GO:0003677;GO:0051276;GO:0005634	DNA topological change;obsolete transcription activator activity;DNA binding;chromosome organization;nucleus	10.01.09.05;11.02.03.04.01;16.03.01;10.01.02;42.10.03;70.10	DNA conformation modification (e.g. chromatin);transcription activation;DNA binding;DNA topology;organization of chromosome structure;nucleus	None	Homo sapiens;Homo sapiens;Homo sapiens;Homo sapiens;Homo sapiens;Homo sapiens;Homo sapiens;Homo sapiens;Homo sapiens;Homo sapiens;Homo sapiens	AT-rich interactive domain-containing protein 1A;Actin-like protein 6A;Probable global transcription activator SNF2L4;Actin, cytoplasmic 1;SWI/SNF-related matrix-associated actin-dependent regulator of chromatin subfamily B member 1;SWI/SNF-related matrix-associated actin-dependent regulator of chromatin subfamily D member 3;SWI/SNF complex subunit SMARCC2;SWI/SNF complex subunit SMARCC1;SWI/SNF-…	None	9845365	ARID1A;ACTL6A;SMARCA4;ACTB;SMARCB1;SMARCD3;SMARCC2;SMARCC1;SMARCD2;SMARCE1;SMARCD1	Beta-actin and BAF53 directly interact with BRG1 in the BAF complex. The actin subunit is required for optimal ATPase activity of BRG1.
570	p300-CBP-p270-SWI/SNF complex	Human	None	None	O14497;P51532;Q09472;Q12824;Q8TAQ2;Q92793;Q92922	8289;6597;2033;6598;6601;1387;6599	MI:0006- anti bait coimmunoprecipitation	GO:0006265;GO:0016563;GO:0006473;GO:0006476;GO:0003677;GO:0051276;GO:0005694	DNA topological change;obsolete transcription activator activity;protein acetylation;protein deacetylation;DNA binding;chromosome organization;chromosome	10.01.09.05;11.02.03.04.01;14.07.04;16.03.01;10.01.02;42.10.03;70.10.03	DNA conformation modification (e.g. chromatin);transcription activation;modification by acetylation, deacetylation;DNA binding;DNA topology;organization of chromosome structure;chromosome	Several other, not further characterized members of the complex have been isolated: p75,p71,p64,p59 and p50.	Homo sapiens;Homo sapiens;Homo sapiens;Homo sapiens;Homo sapiens;Homo sapiens;Homo sapiens	AT-rich interactive domain-containing protein 1A;Probable global transcription activator SNF2L4;Histone acetyltransferase p300;SWI/SNF-related matrix-associated actin-dependent regulator of chromatin subfamily B member 1;SWI/SNF complex subunit SMARCC2;CREB-binding protein;SWI/SNF complex subunit SMARCC1	None	9584200	ARID1A;SMARCA4;EP300;SMARCB1;SMARCC2;CREBBP;SMARCC1	None
571	p300-CBP-p270 complex	Human	None	None	O14497;Q09472;Q92793	8289;2033;1387	MI:0006- anti bait coimmunoprecipitation	GO:0016563;GO:0003677;GO:0005634	obsolete transcription activator activity;DNA binding;nucleus	11.02.03.04.01;16.03.01;70.10	transcription activation;DNA binding;nucleus	None	Homo sapiens;Homo sapiens;Homo sapiens	AT-rich interactive domain-containing protein 1A;Histone acetyltransferase p300;CREB-binding protein	None	8995708	ARID1A;EP300;CREBBP	None
575	ABIN2-NFKB1-MAP3K8 complex	Human	None	None	P19838;P41279;Q8NFZ5	4790;1326;79155	MI:0096- pull down	GO:0050821;GO:0006457;GO:0005515;GO:0035556	protein stabilization;protein folding;protein binding;intracellular signal transduction	14.01;14;16.01;18.01.07;30.01;30.01.05.01	protein folding and stabilization;PROTEIN FATE (folding, modification, destination);protein binding;regulation by binding / dissociation;cellular signalling;protein kinase	None	Homo sapiens;Homo sapiens;Homo sapiens	Nuclear factor NF-kappa-B p105 subunit;Mitogen-activated protein kinase kinase kinase 8;TNFAIP3-interacting protein 2	None	15169888	NFKB1;MAP3K8;TNIP2	The optimal TPL-2 stability in vivo requires interaction with ABIN-2 as well as p105. Together, these data raise the possibility that ABIN-2 functions in the TLR4 signaling pathway which regulates TPL-2 activation.
577	FHL2-p53-HIPK2 complex	Human	None	None	P04637;Q14192;Q9H2X6	7157;2274;28996	MI:0019- coimmunoprecipitation	GO:2001141;GO:0006355;GO:0005515;GO:0050789;GO:0005634	regulation of RNA biosynthetic process;regulation of transcription, DNA-templated;protein binding;regulation of biological process;nucleus	11.02.03.04;16.01;18.01.07;18.01;18.02;18.02.10;70.10	transcriptional control;protein binding;regulation by binding / dissociation;regulation by ;regulation of protein activity;regulation of channel activity;nucleus	None	Homo sapiens;Homo sapiens;Homo sapiens	Cellular tumor antigen p53, ;Four and a half LIM domains protein 2;Homeodomain-interacting protein kinase 2	None	16343438	TP53;FHL2;HIPK2	None
585	Mi2/NuRD-BCL6-MTA3 complex	Human	None	None	O95983;P41182;Q13547;Q14839;Q9BTC8	53615;604;3065;1108;57504	MI:0006- anti bait coimmunoprecipitation	GO:0006265;GO:0016564;GO:0006473;GO:0006476;GO:0051276;GO:0030183;GO:0005634	DNA topological change;obsolete transcription repressor activity;protein acetylation;protein deacetylation;chromosome organization;B cell differentiation;nucleus	10.01.09.05;11.02.03.04.03;14.07.04;10.01.02;42.10.03;43.03.07.02.01.01;70.10	DNA conformation modification (e.g. chromatin);transcription repression;modification by acetylation, deacetylation;DNA topology;organization of chromosome structure;B-cell;nucleus	None	Homo sapiens;Homo sapiens;Homo sapiens;Homo sapiens;Homo sapiens	Methyl-CpG-binding domain protein 3;B-cell lymphoma 6 protein;Histone deacetylase 1;Chromodomain-helicase-DNA-binding protein 4;Metastasis-associated protein MTA3	None	15454082	MBD3;BCL6;HDAC1;CHD4;MTA3	None
587	NuRD.1 complex	Human	nucleosome remodeling and histone deacetylation complex	None	O95983;Q09028;Q13330;Q14839;Q16576;Q6IT96;Q92769;Q9BTC8	53615;5928;9112;1108;5931;3065;3066;57504	MI:0091- chromatography technologies; MI:0004- affinity chromatography technologies	GO:0006265;GO:0016564;GO:0006473;GO:0006476;GO:0009755;GO:0023052;GO:0051276;GO:0005634	DNA topological change;obsolete transcription repressor activity;protein acetylation;protein deacetylation;hormone-mediated signaling pathway;signaling;chromosome organization;nucleus	10.01.09.05;11.02.03.04.03;14.07.04;30.01.09.08;30.01.05;30.01.05.01.05;30.01.05.01.06;30.01.05.03;30.01.05.05.03;30.01.11;30.05.01.05;30.05.02;30.05.02.28;30.05.02.30;30.07;10.01.02;42.10.03;70.10	DNA conformation modification (e.g. chromatin);transcription repression;modification by acetylation, deacetylation;hormone mediated signal transduction;enzyme mediated signal transduction;tyrosine kinase;serine/threonine kinase;protease mediated signal transduction;trimeric G-protein mediated signal transduction;ligand-dependent nuclear receptors;interleukine receptor signalling pathway;non-enzym…	Several other subunits of the complex were found in the analysis, which have not been further characterized: N190, N170, N160, N140, N135, N130, N85, N75, N68, N66, N38.	Homo sapiens;Homo sapiens;Homo sapiens;Homo sapiens;Homo sapiens;Homo sapiens;Homo sapiens;Homo sapiens	Methyl-CpG-binding domain protein 3;Histone-binding protein RBBP4;Metastasis-associated protein MTA1;Chromodomain-helicase-DNA-binding protein 4;Histone-binding protein RBBP7;HDAC1 protein;Histone deacetylase 2;Metastasis-associated protein MTA3	None	9885572	MBD3;RBBP4;MTA1;CHD4;RBBP7;HDAC1;HDAC2;MTA3	None
591	SAP complex (Sin3-associated protein complex)	Human	None	None	O75446;Q09028;Q13547;Q16576;Q4LE39;Q92769;Q96ST3;Q9H0E3	8819;5928;3065;5931;51742;3066;25942;79595	MI:0004- affinity chromatography technologies	GO:0006265;GO:0016564;GO:0006473;GO:0006476;GO:0005515;GO:0051276;GO:0005634	DNA topological change;obsolete transcription repressor activity;protein acetylation;protein deacetylation;protein binding;chromosome organization;nucleus	10.01.09.05;11.02.03.04.03;14.07.04;16.01;18.01.07;10.01.02;42.10.03;70.10	DNA conformation modification (e.g. chromatin);transcription repression;modification by acetylation, deacetylation;protein binding;regulation by binding / dissociation;DNA topology;organization of chromosome structure;nucleus	In PMID:12724404, SAP45 has been identified as an additional member of the complex.	Homo sapiens;Homo sapiens;Homo sapiens;Homo sapiens;Homo sapiens;Homo sapiens;Homo sapiens;Homo sapiens	Histone deacetylase complex subunit SAP30;Histone-binding protein RBBP4;Histone deacetylase 1;Histone-binding protein RBBP7;AT-rich interactive domain-containing protein 4B;Histone deacetylase 2;Paired amphipathic helix protein Sin3a;Histone deacetylase complex subunit SAP130	None	9885572	SAP30;RBBP4;HDAC1;RBBP7;ARID4B;HDAC2;SIN3A;SAP130	None
592	SAP complex (Sin3-associated protein complex)	Human	mSin3A corepressor complex	None	O75446;Q09028;Q13547;Q16576;Q4LE39;Q92769;Q96ST3;Q9H0E3;Q9H7L9	8819;5928;3065;5931;51742;3066;25942;79595;64426	MI:0006- anti bait coimmunoprecipitation; MI:0091- chromatography technologies; MI:0004- affinity chromatography technologies	GO:0006265;GO:0016564;GO:0006473;GO:0006476;GO:0005515;GO:0051276;GO:0005634	DNA topological change;obsolete transcription repressor activity;protein acetylation;protein deacetylation;protein binding;chromosome organization;nucleus	10.01.09.05;11.02.03.04.03;14.07.04;16.01;18.01.07;10.01.02;42.10.03;70.10	DNA conformation modification (e.g. chromatin);transcription repression;modification by acetylation, deacetylation;protein binding;regulation by binding / dissociation;DNA topology;organization of chromosome structure;nucleus	SAP45 has been newly identified as a member of the SAP complex. Two other subunits of the complex were found in the analysis, which have not been further characterized: SAP38, SAP28.	Homo sapiens;Homo sapiens;Homo sapiens;Homo sapiens;Homo sapiens;Homo sapiens;Homo sapiens;Homo sapiens;Homo sapiens	Histone deacetylase complex subunit SAP30;Histone-binding protein RBBP4;Histone deacetylase 1;Histone-binding protein RBBP7;AT-rich interactive domain-containing protein 4B;Histone deacetylase 2;Paired amphipathic helix protein Sin3a;Histone deacetylase complex subunit SAP130;Sin3 histone deacetylase corepressor complex component SDS3	None	12724404	SAP30;RBBP4;HDAC1;RBBP7;ARID4B;HDAC2;SIN3A;SAP130;SUDS3	None
595	Kv4.2-DPP10 channel complex	Human	None	None	Q8N608;Q9NZV8	57628;3751	MI:0019- coimmunoprecipitation	GO:0006886;GO:0006605;GO:0015031;GO:0050789;GO:0008324;GO:0006812;GO:0005216;GO:0001508;GO:0019227;GO:0019228;GO:0005886	intracellular protein transport;protein targeting;protein transport;regulation of biological process;cation transmembrane transporter activity;cation transport;ion channel activity;action potential;neuronal action potential propagation;neuronal action potential;plasma membrane	14.04;14;20.01.10;18.01;18.02;18.02.10;20.01.01.01;20.03.01.01;34.03.03;70.02;70.02.01	protein targeting, sorting and translocation;PROTEIN FATE (folding, modification, destination);protein transport;regulation by ;regulation of protein activity;regulation of channel activity;cation transport (H+, Na+, K+, Ca2+ , NH4+, etc.);ion channels;regulation, generation and propagation of action potential;eukaryotic plasma membrane / membrane attached;eukaryotic intracellular plasma membrane	None	Homo sapiens;Homo sapiens	Inactive dipeptidyl peptidase 10;Potassium voltage-gated channel subfamily D member 2	None	15454437	DPP10;KCND2	This study shows that, similar to DPP6, DPP10 may play a critical part in the assembly of the Kv4 macromolecular complex in the brain and modulate its function.
596	SIN3-HDAC-SAP30-ARID4 complex	Human	None	None	O75446;Q09028;Q13547;Q16576;Q4LE39;Q92769;Q96ST3	8819;5928;3065;5931;51742;3066;25942	MI:0006- anti bait coimmunoprecipitation; MI:0004- affinity chromatography technologies	GO:0006265;GO:0007050;GO:0016564;GO:0006473;GO:0006476;GO:0051276;GO:0005634	DNA topological change;cell cycle arrest;obsolete transcription repressor activity;protein acetylation;protein deacetylation;chromosome organization;nucleus	10.01.09.05;10.03.01.02;11.02.03.04.03;14.07.04;10.01.02;42.10.03;70.10	DNA conformation modification (e.g. chromatin);cell cycle arrest;transcription repression;modification by acetylation, deacetylation;DNA topology;organization of chromosome structure;nucleus	Two other subunits of the complex were found in the analysis, which have not been further characterized: SAP38, SAP28.	Homo sapiens;Homo sapiens;Homo sapiens;Homo sapiens;Homo sapiens;Homo sapiens;Homo sapiens	Histone deacetylase complex subunit SAP30;Histone-binding protein RBBP4;Histone deacetylase 1;Histone-binding protein RBBP7;AT-rich interactive domain-containing protein 4B;Histone deacetylase 2;Paired amphipathic helix protein Sin3a	None	11283269	SAP30;RBBP4;HDAC1;RBBP7;ARID4B;HDAC2;SIN3A	RBP1 associates with mSIN3-HDAC complex.
605	TIM (TIMM17ab, TIMM23, TIMM44) complex, mitochondrial	Human	None	None	O14925;O43615;O60830;Q99595	100287932;10469;10245;10440	MI:0019- coimmunoprecipitation; MI:0071- molecular sieving	GO:0006886;GO:0006605;GO:0015031;GO:0005743	intracellular protein transport;protein targeting;protein transport;mitochondrial inner membrane	14.04;14;20.01.10;70.16.05	protein targeting, sorting and translocation;PROTEIN FATE (folding, modification, destination);protein transport;mitochondrial inner membrane	None	Homo sapiens;Homo sapiens;Homo sapiens;Homo sapiens	Mitochondrial import inner membrane translocase subunit Tim23;Mitochondrial import inner membrane translocase subunit TIM44;Mitochondrial import inner membrane translocase subunit Tim17-B;Mitochondrial import inner membrane translocase subunit Tim17-A	None	10339406	TIMM23;TIMM44;TIMM17B;TIMM17A	Translocation of nuclear-encoded mitochondrial preproteins is mediated by translocases in the outer (TOM) and inner (TIM) membranes.
610	MSL complex	Human	None	None	Q7Z3B3;Q8N5Y2;Q9H7Z6;Q9HCI7	284058;10943;84148;55167	MI:0019- coimmunoprecipitation	GO:0006265;GO:0006473;GO:0006476;GO:0005634	DNA topological change;protein acetylation;protein deacetylation;nucleus	10.01.09.05;14.07.04;70.10	DNA conformation modification (e.g. chromatin);modification by acetylation, deacetylation;nucleus	None	Homo sapiens;Homo sapiens;Homo sapiens;Homo sapiens	Uncharacterized protein KIAA1267;Male-specific lethal 3 homolog;Probable histone acetyltransferase MYST1;Male-specific lethal 2 homolog	None	16227571	KIAA1267;MSL3L1;MYST1;MSL2L1	The authors found that reduction in the levels of hMSLs and acetylation of H4 at lysine 16 are correlated with reduced transcription of some genes and with a G2/M cell cycle arrest.
612	CTF18-CTF8-DCC1 complex	Human	None	None	Q8WV66;Q8WVB6;Q9BVC3	54921;63922;79075	MI:0019- coimmunoprecipitation	GO:0007049;GO:0007059;GO:0005634	cell cycle;chromosome segregation;nucleus	10;10.03;10.03.01.01.02;10.03.04;10.03.04.05;70.10	CELL CYCLE AND DNA PROCESSING;cell cycle;G1/G0 transition, mitotic exit;nuclear and chromosomal cycle;chromosome segregation/division;nucleus	None	Homo sapiens;Homo sapiens;Homo sapiens	Chromosome transmission fidelity protein 8 homolog;Chromosome transmission fidelity protein 18 homolog;Sister chromatid cohesion protein DCC1	None	12766176	CHTF8;CHTF18;DSCC1	This complex is required for sister chromatid cohesion and loads proliferating cell nuclear antigen onto DNA (PMID:12930902).
613	CTF18-CTF8-DCC1-RFC3 complex	Human	None	None	P40938;Q8WV66;Q8WVB6;Q9BVC3	5983;54921;63922;79075	MI:0019- coimmunoprecipitation	GO:0005515;GO:0005634	protein binding;nucleus	16.01;18.01.07;70.10	protein binding;regulation by binding / dissociation;nucleus	None	Homo sapiens;Homo sapiens;Homo sapiens;Homo sapiens	Replication factor C subunit 3;Chromosome transmission fidelity protein 8 homolog;Chromosome transmission fidelity protein 18 homolog;Sister chromatid cohesion protein DCC1	None	12766176	RFC3;CHTF8;CHTF18;DSCC1	None
614	NRD complex (Nucleosome remodeling and deacetylation complex)	Human	None	None	O60341;Q09028;Q12873;Q13330;Q13547;Q14839;Q92769	23028;5928;1107;9112;3065;1108;3066	MI:0006- anti bait coimmunoprecipitation	GO:0006265;GO:2001141;GO:0006355;GO:0006473;GO:0006476;GO:0051276;GO:0005634	DNA topological change;regulation of RNA biosynthetic process;regulation of transcription, DNA-templated;protein acetylation;protein deacetylation;chromosome organization;nucleus	10.01.09.05;11.02.03.04;14.07.04;10.01.02;42.10.03;70.10	DNA conformation modification (e.g. chromatin);transcriptional control;modification by acetylation, deacetylation;DNA topology;organization of chromosome structure;nucleus	None	Homo sapiens;Homo sapiens;Homo sapiens;Homo sapiens;Homo sapiens;Homo sapiens;Homo sapiens	Lysine-specific histone demethylase 1;Histone-binding protein RBBP4;Chromodomain-helicase-DNA-binding protein 3;Metastasis-associated protein MTA1;Histone deacetylase 1;Chromodomain-helicase-DNA-binding protein 4;Histone deacetylase 2	None	9804427	AOF2;RBBP4;CHD3;MTA1;HDAC1;CHD4;HDAC2	None
615	Ubiquitin E3 ligase (SKP1A, SKP2, CUL1)	Human	None	None	P63208;Q13309;Q13616	6500;6502;8454	MI:0019- coimmunoprecipitation	GO:0000082;GO:0016567;GO:0016579;GO:0043161;GO:0006511;GO:0005634	G1/S transition of mitotic cell cycle;protein ubiquitination;protein deubiquitination;proteasome-mediated ubiquitin-dependent protein catabolic process;ubiquitin-dependent protein catabolic process;nucleus	10.03.01.01.03;14.07.05;14.13.01.01;70.10	G1/S transition of mitotic cell cycle;modification by ubiquitination, deubiquitination;proteasomal degradation (ubiquitin/proteasomal pathway);nucleus	None	Homo sapiens;Homo sapiens;Homo sapiens	S-phase kinase-associated protein 1;S-phase kinase-associated protein 2;Cullin-1	None	9736735	SKP1;SKP2;CUL1	Ubiquitin E3 ligases covalently attach ubiquitin to a lysine residue on a target protein. Polyubiquitination marks proteins for degradation by the proteasome. Human CUL-1 associates with the SKP1/SKP2 complex and regulates p21(CIP1/WAF1) and cyclin D proteins.
617	CASK-LIN7C-APBA1 complex	Human	None	None	O14936;Q02410;Q9NUP9	8573;320;55327	MI:0019- coimmunoprecipitation	GO:0006886;GO:0006605;GO:0015031;GO:0006497;GO:9999984	intracellular protein transport;protein targeting;protein transport;protein lipidation;no GO term corresponding to 77.03.01.01.01	14.04;14;20.01.10;14.07.01;77.03.01.01.01	protein targeting, sorting and translocation;PROTEIN FATE (folding, modification, destination);protein transport;modification with fatty acids (e.g. myristylation, palmitylation, farnesylation);brain	None	Homo sapiens;Homo sapiens;Homo sapiens	Peripheral plasma membrane protein CASK;Amyloid beta A4 precursor protein-binding family A member 1;Lin-7 homolog C	None	9822620	CASK;APBA1;LIN7C	This complex may play an important role in the trafficking and processing of APP in neurons.
618	MRN complex (MRE11-RAD50-NBN complex)	Human	None	None	O60934;P49959;Q92878	4683;4361;10111	MI:0004- affinity chromatography technologies	GO:0006308;GO:0006281;GO:0000075;GO:0003677;GO:0006974;GO:0005634	DNA catabolic process;DNA repair;cell cycle checkpoint;DNA binding;cellular response to DNA damage stimulus;nucleus	01.03.16;01.03.16.03;10.01.05;10.01.05.01;10.03.01.03;16.03.01;32.01.09;70.10	polynucleotide degradation;DNA degradation;DNA recombination and DNA repair;DNA repair;cell cycle checkpoints (checkpoints of morphogenesis, DNA-damage,-replication, mitotic phase and spindle);DNA binding;DNA damage response;nucleus	None	Homo sapiens;Homo sapiens;Homo sapiens	Nibrin;Double-strand break repair protein MRE11A;DNA repair protein RAD50	None	16163361	NBN;MRE11A;RAD50	The MRN complex functions as an essential guardian of genome integrity by directing the proper processing of DNA ends, including DNA breaks.
619	MRE11A-RAD50-NBN-TRF2 complex	Human	None	None	O60934;P49959;Q15554;Q92878	4683;4361;7014;10111	MI:0019- coimmunoprecipitation; MI:0069- mass spectrometry studies of complexes	GO:0000075;GO:0003677;GO:0051276;GO:0005694	cell cycle checkpoint;DNA binding;chromosome organization;chromosome	10.03.01.03;16.03.01;10.01.02;42.10.03;70.10.03	cell cycle checkpoints (checkpoints of morphogenesis, DNA-damage,-replication, mitotic phase and spindle);DNA binding;DNA topology;organization of chromosome structure;chromosome	None	Homo sapiens;Homo sapiens;Homo sapiens;Homo sapiens	Nibrin;Double-strand break repair protein MRE11A;Telomeric repeat-binding factor 2;DNA repair protein RAD50	None	10888888	NBN;MRE11A;TERF2;RAD50	Several experiments indicate that TRF2 is not involved in DSB repair. RAD50-MRE11-NBS1 complex functions at telomeres, possibly by modulating t-loop formation.
620	CoREST-HDAC complex	Human	None	None	O60341;O75362;Q13547;Q92769;Q96BD5;Q9P0W2;Q9UKL0	23028;7764;3065;3066;51317;10362;23186	MI:0006- anti bait coimmunoprecipitation	GO:0006265;GO:0016564;GO:0006473;GO:0006476;GO:0051276;GO:0005634	DNA topological change;obsolete transcription repressor activity;protein acetylation;protein deacetylation;chromosome organization;nucleus	10.01.09.05;11.02.03.04.03;14.07.04;10.01.02;42.10.03;70.10	DNA conformation modification (e.g. chromatin);transcription repression;modification by acetylation, deacetylation;DNA topology;organization of chromosome structure;nucleus	RbAp46 and RbAp48 were not identified in this complex, although these proteins have been observed in all previously identified complexes and are thought to be part of an HDAC1/2 core.	Homo sapiens;Homo sapiens;Homo sapiens;Homo sapiens;Homo sapiens;Homo sapiens;Homo sapiens	Lysine-specific histone demethylase 1;Zinc finger protein 217;Histone deacetylase 1;Histone deacetylase 2;PHD finger protein 21A;SWI/SNF-related matrix-associated actin-dependent regulator of chromatin subfamily E member 1-related;REST corepressor 1	None	11171972	AOF2;ZNF217;HDAC1;HDAC2;PHF21A;HMG20B;RCOR1	None
621	AKAP250-PKA-PDE4D complex	Human	None	None	P17612;P22612;P22694;Q02952;Q08499	5566;5568;5567;9590;5144	MI:0019- coimmunoprecipitation	GO:0006886;GO:0006605;GO:0015031;GO:0008104;GO:0030234;GO:0050790;GO:0019933;GO:0005886	intracellular protein transport;protein targeting;protein transport;protein localization;enzyme regulator activity;regulation of catalytic activity;cAMP-mediated signaling;plasma membrane	14.04;14;20.01.10;18.01.03;18.02.01;30.01.09.07;70.02;70.02.01	protein targeting, sorting and translocation;PROTEIN FATE (folding, modification, destination);protein transport;regulation by localization;enzymatic activity regulation / enzyme regulator;cAMP/cGMP mediated signal transduction;eukaryotic plasma membrane / membrane attached;eukaryotic intracellular plasma membrane	None	Homo sapiens;Homo sapiens;Homo sapiens;Homo sapiens;Homo sapiens	cAMP-dependent protein kinase catalytic subunit alpha;cAMP-dependent protein kinase catalytic subunit gamma;cAMP-dependent protein kinase catalytic subunit beta;A-kinase anchor protein 12;cAMP-specific 3'''''''',5''''''''-cyclic phosphodiesterase 4D,	None	16642035	PRKACA;PRKACG;PRKACB;AKAP12;PDE4D	This complex localized cAMP-degrading enzyme activity to plasma membrane sites to generate transient cAMP changes in response to adenylyl cyclase activity. The authors don't show PKA in coimmunoprecipitation experiment but describe that PKA is acting through an association with PDE4.
622	Ubiquitin E3 ligase (VHL, TCEB1, TCEB2, CUL2)	Human	None	None	P40337;Q13617;Q15369;Q15370	7428;8453;6921;6923	MI:0019- coimmunoprecipitation; MI:0051- fluorescence technologies	GO:0016567;GO:0016579;GO:0030163;GO:0005737;GO:0005634	protein ubiquitination;protein deubiquitination;protein catabolic process;cytoplasm;nucleus	14.07.05;14.13;70.03;70.10	modification by ubiquitination, deubiquitination;protein/peptide degradation;cytoplasm;nucleus	None	Homo sapiens;Homo sapiens;Homo sapiens;Homo sapiens	Von Hippel-Lindau disease tumor suppressor;Cullin-2;Transcription elongation factor B polypeptide 1;Transcription elongation factor B polypeptide 2	None	9122164	VHL;CUL2;TCEB1;TCEB2	Ubiquitin E3 ligases covalently attach ubiquitin to a lysine residue on a target protein. Polyubiquitination marks proteins for degradation by the proteasome.
623	TIM (TIMM9, TIMM10) complex, mitochondrial	Human	None	None	P62072;Q9Y5J7	26519;26520	MI:0040- electron microscopy	GO:0006886;GO:0006605;GO:0015031;GO:0005743	intracellular protein transport;protein targeting;protein transport;mitochondrial inner membrane	14.04;14;20.01.10;70.16.05	protein targeting, sorting and translocation;PROTEIN FATE (folding, modification, destination);protein transport;mitochondrial inner membrane	None	Homo sapiens;Homo sapiens	Mitochondrial import inner membrane translocase subunit Tim10;Mitochondrial import inner membrane translocase subunit Tim9	None	16387659	TIMM10;TIMM9	Translocation of nuclear-encoded mitochondrial preproteins is mediated by translocases in the outer (TOM) and inner (TIM) membranes.
624	LSD1-CoREST complex	Human	None	None	O60341;Q9UKL0	23028;23186	MI:0114- x-ray crystallography	GO:0006265;GO:0016564;GO:0018126;GO:0006479;GO:0051276;GO:0005634	DNA topological change;obsolete transcription repressor activity;protein hydroxylation;protein methylation;chromosome organization;nucleus	10.01.09.05;11.02.03.04.03;14.07.09;10.01.02;42.10.03;70.10	DNA conformation modification (e.g. chromatin);transcription repression;posttranslational modification of amino acids (e.g. hydroxylation, methylation);DNA topology;organization of chromosome structure;nucleus	None	Homo sapiens;Homo sapiens	Lysine-specific histone demethylase 1;REST corepressor 1	None	16885027	AOF2;RCOR1	CoREST endows LSD1 with the ability to demethylate nucleosomal substrates and protects LSD1 from proteasomal degradation in vivo.
626	LSD1 complex	Human	None	None	O60341;O75362;P08107;Q13363;Q13547;Q92766;Q96BD5;Q96EK2;Q9NP66;Q9P0W2;Q9P2K3;Q9UBW7;Q9UKL0	23028;7764;None;1487;3065;6239;51317;112885;10363;10362;55758;7750;23186	MI:0004- affinity chromatography technologies	GO:0006265;GO:0016564;GO:0006473;GO:0006476;GO:0018126;GO:0006479;GO:0051276;GO:0005634	DNA topological change;obsolete transcription repressor activity;protein acetylation;protein deacetylation;protein hydroxylation;protein methylation;chromosome organization;nucleus	10.01.09.05;11.02.03.04.03;14.07.04;14.07.09;10.01.02;42.10.03;70.10	DNA conformation modification (e.g. chromatin);transcription repression;modification by acetylation, deacetylation;posttranslational modification of amino acids (e.g. hydroxylation, methylation);DNA topology;organization of chromosome structure;nucleus	Another subunit of the complex was found in the analysis, which has not been further characterized: Y182.	Homo sapiens;Homo sapiens;Homo sapiens;Homo sapiens;Homo sapiens;Homo sapiens;Homo sapiens;Homo sapiens;Homo sapiens;Homo sapiens;Homo sapiens;Homo sapiens;Homo sapiens	Lysine-specific histone demethylase 1;Zinc finger protein 217;Heat shock 70 kDa protein 1;C-terminal-binding protein 1, ;Histone deacetylase 1;Ras-responsive element-binding protein 1;PHD finger protein 21A;PHD finger protein 21B;High mobility group protein 20A;SWI/SNF-related matrix-associated actin-dependent regulator of chromatin subfamily E member 1-related;REST corepressor 3;Zinc finger MYM-…	None	16140033	AOF2;ZNF217;HSPA1A;CTBP1;HDAC1;RREB1;PHF21A;PHF21B;HMG20A;HMG20B;RCOR3;ZMYM2;RCOR1	CoREST positively regulates LSD1 function, while BHC80 inhibits CoREST/LSD1-mediated demethylation in vitro. These findings suggest that LSD1-mediated histone demethylation is regulated dynamically in vivo.
627	MRN-TRRAP complex (MRE11A-RAD50-NBN-TRRAP complex)	Human	None	None	O60934;P49959;Q92878;Q9Y4A5	4683;4361;10111;8295	MI:0019- coimmunoprecipitation; MI:0069- mass spectrometry studies of complexes	GO:0006308;GO:0006281;GO:0000075;GO:0003677;GO:0006974;GO:0005634	DNA catabolic process;DNA repair;cell cycle checkpoint;DNA binding;cellular response to DNA damage stimulus;nucleus	01.03.16;01.03.16.03;10.01.05;10.01.05.01;10.03.01.03;16.03.01;32.01.09;70.10	polynucleotide degradation;DNA degradation;DNA recombination and DNA repair;DNA repair;cell cycle checkpoints (checkpoints of morphogenesis, DNA-damage,-replication, mitotic phase and spindle);DNA binding;DNA damage response;nucleus	None	Homo sapiens;Homo sapiens;Homo sapiens;Homo sapiens	Nibrin;Double-strand break repair protein MRE11A;DNA repair protein RAD50;Transformation/transcription domain-associated protein	None	16382133	NBN;MRE11A;RAD50;TRRAP	TRRAP-depleted extracts show a reduced nonhomologous DNA end-joining activity in vitro. TRRAP may function as a molecular link between DSB signaling, repair, and chromatin remodeling.
629	BLM-TRF2 complex	Human	None	None	P54132;P62380	641;9519	MI:0019- coimmunoprecipitation; MI:0055- fluorescent resonance energy transfer	GO:0051276;GO:0007569;GO:0051276	chromosome organization;cell aging;chromosome organization	10.01.02;42.10.03;40.20	DNA topology;organization of chromosome structure;cell aging	The results identify BLM as the first protein found to affect telomeric DNA synthesis specifically in human ALT immortalized cell lines.	Homo sapiens;Homo sapiens	Bloom syndrome protein, ;TATA box-binding protein-like protein 1	BLM is involved in Bloom syndrome (BS).	12444098	BLM;TBPL1	None
631	Tacc1-chTOG-AuroraA complex	Human	None	None	O14965;O75410;Q14008	6790;6867;9793	MI:0019- coimmunoprecipitation; MI:0096- pull down; MI:0018- two hybrid	GO:0030471;GO:0051225;GO:0007098;GO:0006417;GO:0000775	obsolete spindle pole body and microtubule cycle (sensu Fungi);spindle assembly;centrosome cycle;regulation of translation;chromosome, centromeric region	10.03.05.01;12.07;70.10.04	spindle pole body/centrosome and microtubule cycle;translational control;centromere / kinetochore	None	Homo sapiens;Homo sapiens;Homo sapiens	Serine/threonine-protein kinase 6;Transforming acidic coiled-coil-containing protein 1;Cytoskeleton-associated protein 5	This complex may be affected during mammary gland oncogenesis.	14603251	AURKA;TACC1;CKAP5	This complex could be involved in the regulation of mRNA translation, cell division in conjunction and microtubule organization.
632	Anti-HDAC2 complex	Human	None	None	O60341;O75182;O94776;P78347;Q09028;Q12873;Q13330;Q13547;Q14202;Q14687;Q14839;Q16576;Q92769;Q96BD5;Q96ST3;Q9P0W2;Q9UBW7;Q9UKL0	23028;23309;9219;2969;5928;1107;9112;3065;9203;23199;1108;5931;3066;51317;25942;10362;7750;23186	MI:0006- anti bait coimmunoprecipitation; MI:0091- chromatography technologies	GO:0006265;GO:0016564;GO:0006473;GO:0006476;GO:0051276;GO:0005634	DNA topological change;obsolete transcription repressor activity;protein acetylation;protein deacetylation;chromosome organization;nucleus	10.01.09.05;11.02.03.04.03;14.07.04;10.01.02;42.10.03;70.10	DNA conformation modification (e.g. chromatin);transcription repression;modification by acetylation, deacetylation;DNA topology;organization of chromosome structure;nucleus	None	Homo sapiens;Homo sapiens;Homo sapiens;Homo sapiens;Homo sapiens;Homo sapiens;Homo sapiens;Homo sapiens;Homo sapiens;Homo sapiens;Homo sapiens;Homo sapiens;Homo sapiens;Homo sapiens;Homo sapiens;Homo sapiens;Homo sapiens;Homo sapiens	Lysine-specific histone demethylase 1;Paired amphipathic helix protein Sin3b;Metastasis-associated protein MTA2;General transcription factor II-I;Histone-binding protein RBBP4;Chromodomain-helicase-DNA-binding protein 3;Metastasis-associated protein MTA1;Histone deacetylase 1;Zinc finger MYM-type protein 3;Genetic suppressor element 1;Chromodomain-helicase-DNA-binding protein 4;Histone-binding pr…	XFIM (ZMYM3) is involved in X-linked mental retardation.	12493763	AOF2;SIN3B;MTA2;GTF2I;RBBP4;CHD3;MTA1;HDAC1;ZMYM3;GSE1;CHD4;RBBP7;HDAC2;PHF21A;SIN3A;HMG20B;ZMYM2;RCOR1	None
633	anti-BHC110 complex	Human	None	None	O60341;O75362;P78347;Q13547;Q14202;Q14687;Q92769;Q96BD5;Q9P0W2;Q9UBW7;Q9UKL0	23028;7764;2969;3065;9203;23199;3066;51317;10362;7750;23186	MI:0006- anti bait coimmunoprecipitation; MI:0091- chromatography technologies	GO:0006265;GO:0016564;GO:0006473;GO:0006476;GO:0051276;GO:0005634	DNA topological change;obsolete transcription repressor activity;protein acetylation;protein deacetylation;chromosome organization;nucleus	10.01.09.05;11.02.03.04.03;14.07.04;10.01.02;42.10.03;70.10	DNA conformation modification (e.g. chromatin);transcription repression;modification by acetylation, deacetylation;DNA topology;organization of chromosome structure;nucleus	None	Homo sapiens;Homo sapiens;Homo sapiens;Homo sapiens;Homo sapiens;Homo sapiens;Homo sapiens;Homo sapiens;Homo sapiens;Homo sapiens;Homo sapiens	Lysine-specific histone demethylase 1;Zinc finger protein 217;General transcription factor II-I;Histone deacetylase 1;Zinc finger MYM-type protein 3;Genetic suppressor element 1;Histone deacetylase 2;PHD finger protein 21A;SWI/SNF-related matrix-associated actin-dependent regulator of chromatin subfamily E member 1-related;Zinc finger MYM-type protein 2;REST corepressor 1	XFIM (ZMYM3) is involved in X-linked mental retardation.	12493763	AOF2;ZNF217;GTF2I;HDAC1;ZMYM3;GSE1;HDAC2;PHF21A;HMG20B;ZMYM2;RCOR1	None
634	XFIM complex	Human	None	None	O60341;P78347;Q13547;Q14202;Q92769	23028;2969;3065;9203;3066	MI:0007- anti tag coimmunoprecipitation; MI:0071- molecular sieving	GO:0006265;GO:0016564;GO:0032774;GO:0006473;GO:0006476;GO:0051276;GO:0005634	DNA topological change;obsolete transcription repressor activity;RNA biosynthetic process;protein acetylation;protein deacetylation;chromosome organization;nucleus	10.01.09.05;11.02.03.04.03;11.02.03.04.05;11.02.03.04.07;11.04.05;14.07.04;10.01.02;42.10.03;70.10	DNA conformation modification (e.g. chromatin);transcription repression;enhancer/silencer interaction;posttranscriptional control;RNA topology;modification by acetylation, deacetylation;DNA topology;organization of chromosome structure;nucleus	None	Homo sapiens;Homo sapiens;Homo sapiens;Homo sapiens;Homo sapiens	Lysine-specific histone demethylase 1;General transcription factor II-I;Histone deacetylase 1;Zinc finger MYM-type protein 3;Histone deacetylase 2	XFIM (ZMYM3) is involved in X-linked mental retardation.	12493763	AOF2;GTF2I;HDAC1;ZMYM3;HDAC2	None
635	AGPS-GNPAT complex	Human	None	None	O00116;O15228	8540;8443	MI:0030- cross-linking studies	GO:0006720;GO:0006633;GO:0008299;GO:0009062;GO:0016042;GO:0008300;GO:0006629;GO:0006631;GO:0008610;GO:0005777	isoprenoid metabolic process;fatty acid biosynthetic process;isoprenoid biosynthetic process;fatty acid catabolic process;lipid catabolic process;isoprenoid catabolic process;lipid metabolic process;fatty acid metabolic process;lipid biosynthetic process;peroxisome	01.06;01.06.05;01.06.06;70.19	lipid, fatty acid and isoprenoid metabolism;fatty acid metabolism;isoprenoid metabolism;peroxisome	None	Homo sapiens;Homo sapiens	Alkyldihydroxyacetonephosphate synthase, peroxisomal;Dihydroxyacetone phosphate acyltransferase	None	10215861	AGPS;GNPAT	None
636	BHC complex	Human	BRAF-histone deacetylase complex, BRAF-HDAC complex	None	O60341;Q13547;Q92769;Q96BD5;Q9P0W2;Q9UKL0	23028;3065;3066;51317;10362;23186	MI:0004- affinity chromatography technologies; MI:0091- chromatography technologies; MI:0007- anti tag coimmunoprecipitation; MI:0006- anti bait coimmunoprecipitation	GO:0006265;GO:0016564;GO:0006473;GO:0006476;GO:0051276;GO:0030182;GO:0005634	DNA topological change;obsolete transcription repressor activity;protein acetylation;protein deacetylation;chromosome organization;neuron differentiation;nucleus	10.01.09.05;11.02.03.04.03;14.07.04;10.01.02;42.10.03;43.03.13;70.10	DNA conformation modification (e.g. chromatin);transcription repression;modification by acetylation, deacetylation;DNA topology;organization of chromosome structure;neuron;nucleus	None	Homo sapiens;Homo sapiens;Homo sapiens;Homo sapiens;Homo sapiens;Homo sapiens	Lysine-specific histone demethylase 1;Histone deacetylase 1;Histone deacetylase 2;PHD finger protein 21A;SWI/SNF-related matrix-associated actin-dependent regulator of chromatin subfamily E member 1-related;REST corepressor 1	None	12032298	AOF2;HDAC1;HDAC2;PHF21A;HMG20B;RCOR1	The BHC complex mediates repression of neuron-specific genes.
639	RANBPM-Muskelin-TWA1-HSMpp8 complex	Human	None	None	Q96S59;Q99549;Q9NWU2;Q9UL63	10048;54737;54994;4289	MI:0071- molecular sieving; MI:0019- coimmunoprecipitation	GO:0005515;GO:0000226;GO:0005737	protein binding;microtubule cytoskeleton organization;cytoplasm	16.01;18.01.07;42.04.05;70.03	protein binding;regulation by binding / dissociation;microtubule cytoskeleton;cytoplasm	None	Homo sapiens;Homo sapiens;Homo sapiens;Homo sapiens	Ran-binding protein 9;M-phase phosphoprotein 8;Protein C20orf11;Muskelin	None	12559565	RANBP9;MPHOSPH8;C20orf11;MKLN1	This complex might play a role in RanGTPase cycle.
641	RANBPM-SMP1 complex	Human	None	None	O95807;Q96S59	23585;10048	MI:0018- two hybrid; MI:0019- coimmunoprecipitation; MI:0096- pull down	GO:0007276;GO:0005737	gamete generation;cytoplasm	41.05.25;70.03	gametogenesis;cytoplasm	None	Homo sapiens;Homo sapiens	Transmembrane protein 50A;Ran-binding protein 9	None	15014887	TMEM50A;RANBP9	This complex may be involved in the process of male germ cell differentiation.
642	CtBP complex	Human	None	None	O00257;O60315;O60341;O75362;P37275;P56545;Q13363;Q13547;Q92618;Q92766;Q92769;Q96JN0;Q96KQ7;Q9H9B1;Q9P2K3;Q9UKL0;Q9Y232	8535;9839;23028;7764;6935;1488;1487;3065;9658;6239;3066;84458;10919;79813;55758;23186;9425	MI:0007- anti tag coimmunoprecipitation	GO:0006265;GO:0016564;GO:0006473;GO:0006476;GO:0018126;GO:0006479;GO:0003677;GO:0051276;GO:0005634	DNA topological change;obsolete transcription repressor activity;protein acetylation;protein deacetylation;protein hydroxylation;protein methylation;DNA binding;chromosome organization;nucleus	10.01.09.05;11.02.03.04.03;14.07.04;14.07.09;16.03.01;10.01.02;42.10.03;70.10	DNA conformation modification (e.g. chromatin);transcription repression;modification by acetylation, deacetylation;posttranslational modification of amino acids (e.g. hydroxylation, methylation);DNA binding;DNA topology;organization of chromosome structure;nucleus	None	Homo sapiens;Homo sapiens;Homo sapiens;Homo sapiens;Homo sapiens;Homo sapiens;Homo sapiens;Homo sapiens;Homo sapiens;Homo sapiens;Homo sapiens;Homo sapiens;Homo sapiens;Homo sapiens;Homo sapiens;Homo sapiens;Homo sapiens	E3 SUMO-protein ligase CBX4, ;Zinc finger E-box-binding homeobox 2;Lysine-specific histone demethylase 1;Zinc finger protein 217;Zinc finger E-box-binding homeobox 1;C-terminal-binding protein 2;C-terminal-binding protein 1, ;Histone deacetylase 1;Zinc finger protein 516;Ras-responsive element-binding protein 1;Histone deacetylase 2;Ligand-dependent corepressor;Histone-lysine N-methyltransferase,…	CtBP is implicated in tumorigenesis.	12700765	CBX4;ZEB2;AOF2;ZNF217;ZEB1;CTBP2;CTBP1;HDAC1;ZNF516;RREB1;HDAC2;LCOR;EHMT2;EHMT1;RCOR3;RCOR1;CDYL	None
643	CtBP core complex	Human	None	None	O60341;P37275;P56545;Q13363;Q13547;Q92769;Q96KQ7;Q9H9B1;Q9UKL0	23028;6935;1488;1487;3065;3066;10919;79813;23186	MI:0029- cosedimentation through density gradients; MI:0071- molecular sieving	GO:0006265;GO:0016564;GO:0006473;GO:0006476;GO:0018126;GO:0006479;GO:0003677;GO:0051276;GO:0005634	DNA topological change;obsolete transcription repressor activity;protein acetylation;protein deacetylation;protein hydroxylation;protein methylation;DNA binding;chromosome organization;nucleus	10.01.09.05;11.02.03.04.03;14.07.04;14.07.09;16.03.01;10.01.02;42.10.03;70.10	DNA conformation modification (e.g. chromatin);transcription repression;modification by acetylation, deacetylation;posttranslational modification of amino acids (e.g. hydroxylation, methylation);DNA binding;DNA topology;organization of chromosome structure;nucleus	None	Homo sapiens;Homo sapiens;Homo sapiens;Homo sapiens;Homo sapiens;Homo sapiens;Homo sapiens;Homo sapiens;Homo sapiens	Lysine-specific histone demethylase 1;Zinc finger E-box-binding homeobox 1;C-terminal-binding protein 2;C-terminal-binding protein 1, ;Histone deacetylase 1;Histone deacetylase 2;Histone-lysine N-methyltransferase, H3 lysine-9 specific 3;Histone-lysine N-methyltransferase, H3 lysine-9 specific 5;REST corepressor 1	CtBP is implicated in tumorigenesis.	12700765	AOF2;ZEB1;CTBP2;CTBP1;HDAC1;HDAC2;EHMT2;EHMT1;RCOR1	None
644	ASPP1-SAM68 complex	Human	None	None	Q07666;Q96KQ4	10657;23368	MI:0018- two hybrid	GO:0008380;GO:0005634	RNA splicing;nucleus	11.04.03.01;70.10	splicing;nucleus	None	Homo sapiens;Homo sapiens	KH domain-containing, RNA-binding, signal transduction-associated protein 1;Apoptosis-stimulating of p53 protein 1	None	16474851	KHDRBS1;PPP1R13B	The authors suggest that the interaction of ASPP1 with nuclear SAM68 is spatially restricted to human spermatogenesis.
646	HDAC1-associated protein complex	Human	None	None	O60341;O94776;O95983;Q09028;Q12873;Q13547;Q16576;Q9UBB5;Q9UKL0	23028;9219;53615;5928;1107;3065;5931;8932;23186	MI:0006- anti bait coimmunoprecipitation; MI:0007- anti tag coimmunoprecipitation	GO:0006265;GO:0016564;GO:0006473;GO:0006476;GO:0018126;GO:0006479;GO:0003677;GO:0051276;GO:0005634	DNA topological change;obsolete transcription repressor activity;protein acetylation;protein deacetylation;protein hydroxylation;protein methylation;DNA binding;chromosome organization;nucleus	10.01.09.05;11.02.03.04.03;14.07.04;14.07.09;16.03.01;10.01.02;42.10.03;70.10	DNA conformation modification (e.g. chromatin);transcription repression;modification by acetylation, deacetylation;posttranslational modification of amino acids (e.g. hydroxylation, methylation);DNA binding;DNA topology;organization of chromosome structure;nucleus	None	Homo sapiens;Homo sapiens;Homo sapiens;Homo sapiens;Homo sapiens;Homo sapiens;Homo sapiens;Homo sapiens;Homo sapiens	Lysine-specific histone demethylase 1;Metastasis-associated protein MTA2;Methyl-CpG-binding domain protein 3;Histone-binding protein RBBP4;Chromodomain-helicase-DNA-binding protein 3;Histone deacetylase 1;Histone-binding protein RBBP7;Methyl-CpG-binding domain protein 2;REST corepressor 1	None	11102443	AOF2;MTA2;MBD3;RBBP4;CHD3;HDAC1;RBBP7;MBD2;RCOR1	None
648	HDAC1-associated core complex cI	Human	None	None	O60341;Q13547;Q9UKL0	23028;3065;23186	MI:0006- anti bait coimmunoprecipitation; MI:0007- anti tag coimmunoprecipitation; MI:0029- cosedimentation through density gradients	GO:0006265;GO:0016564;GO:0006473;GO:0006476;GO:0018126;GO:0006479;GO:0003677;GO:0051276;GO:0005634	DNA topological change;obsolete transcription repressor activity;protein acetylation;protein deacetylation;protein hydroxylation;protein methylation;DNA binding;chromosome organization;nucleus	10.01.09.05;11.02.03.04.03;14.07.04;14.07.09;16.03.01;10.01.02;42.10.03;70.10	DNA conformation modification (e.g. chromatin);transcription repression;modification by acetylation, deacetylation;posttranslational modification of amino acids (e.g. hydroxylation, methylation);DNA binding;DNA topology;organization of chromosome structure;nucleus	Another subunit of the complex was found in the analysis, which has not been further characterized: p37.	Homo sapiens;Homo sapiens;Homo sapiens	Lysine-specific histone demethylase 1;Histone deacetylase 1;REST corepressor 1	None	11102443	AOF2;HDAC1;RCOR1	None
649	HDAC1-associated core complex cII	Human	None	None	O94776;O95983;Q09028;Q12873;Q13547;Q16576;Q86YP4;Q8WXI9;Q9UBB5;Q9UKL0	9219;53615;5928;1107;3065;5931;54815;57459;8932;23186	MI:0006- anti bait coimmunoprecipitation; MI:0007- anti tag coimmunoprecipitation; MI:0029- cosedimentation through density gradients	GO:0006265;GO:0016564;GO:0006473;GO:0006476;GO:0018126;GO:0006479;GO:0003677;GO:0051276;GO:0005634	DNA topological change;obsolete transcription repressor activity;protein acetylation;protein deacetylation;protein hydroxylation;protein methylation;DNA binding;chromosome organization;nucleus	10.01.09.05;11.02.03.04.03;14.07.04;14.07.09;16.03.01;10.01.02;42.10.03;70.10	DNA conformation modification (e.g. chromatin);transcription repression;modification by acetylation, deacetylation;posttranslational modification of amino acids (e.g. hydroxylation, methylation);DNA binding;DNA topology;organization of chromosome structure;nucleus	None	Homo sapiens;Homo sapiens;Homo sapiens;Homo sapiens;Homo sapiens;Homo sapiens;Homo sapiens;Homo sapiens;Homo sapiens;Homo sapiens	Metastasis-associated protein MTA2;Methyl-CpG-binding domain protein 3;Histone-binding protein RBBP4;Chromodomain-helicase-DNA-binding protein 3;Histone deacetylase 1;Histone-binding protein RBBP7;Transcriptional repressor p66-alpha;Transcriptional repressor p66-beta;Methyl-CpG-binding domain protein 2;REST corepressor 1	None	11102443	MTA2;MBD3;RBBP4;CHD3;HDAC1;RBBP7;GATAD2A;GATAD2B;MBD2;RCOR1	None
650	HDAC2-asscociated core complex	Human	None	None	O94776;O95983;Q09028;Q12873;Q16576;Q86YP4;Q8WXI9;Q92769	9219;53615;5928;1107;5931;54815;57459;3066	MI:0029- cosedimentation through density gradients; MI:0007- anti tag coimmunoprecipitation	GO:0006265;GO:0016564;GO:0006473;GO:0006476;GO:0018126;GO:0006479;GO:0003677;GO:0051276;GO:0005634	DNA topological change;obsolete transcription repressor activity;protein acetylation;protein deacetylation;protein hydroxylation;protein methylation;DNA binding;chromosome organization;nucleus	10.01.09.05;11.02.03.04.03;14.07.04;14.07.09;16.03.01;10.01.02;42.10.03;70.10	DNA conformation modification (e.g. chromatin);transcription repression;modification by acetylation, deacetylation;posttranslational modification of amino acids (e.g. hydroxylation, methylation);DNA binding;DNA topology;organization of chromosome structure;nucleus	None	Homo sapiens;Homo sapiens;Homo sapiens;Homo sapiens;Homo sapiens;Homo sapiens;Homo sapiens;Homo sapiens	Metastasis-associated protein MTA2;Methyl-CpG-binding domain protein 3;Histone-binding protein RBBP4;Chromodomain-helicase-DNA-binding protein 3;Histone-binding protein RBBP7;Transcriptional repressor p66-alpha;Transcriptional repressor p66-beta;Histone deacetylase 2	None	11102443	MTA2;MBD3;RBBP4;CHD3;RBBP7;GATAD2A;GATAD2B;HDAC2	None
652	AP3-BLOC1 complex	Human	None	None	O00203;O14617;O95295;P53677;P59780;P78537;Q13367;Q6QNY0;Q6QNY1;Q8TDH9;Q92572;Q96EV8;Q9NUP1;Q9UL45;Q9Y2T2	8546;8943;23557;10947;10239;2647;8120;388552;282991;63915;1176;84062;55330;26258;26985	MI:0019- coimmunoprecipitation	GO:0006886;GO:0006605;GO:0015031;GO:0007009	intracellular protein transport;protein targeting;protein transport;plasma membrane organization	14.04;14;20.01.10;42.02	protein targeting, sorting and translocation;PROTEIN FATE (folding, modification, destination);protein transport;eukaryotic plasma membrane	None	Homo sapiens;Homo sapiens;Homo sapiens;Homo sapiens;Homo sapiens;Homo sapiens;Homo sapiens;Homo sapiens;Homo sapiens;Homo sapiens;Homo sapiens;Homo sapiens;Homo sapiens;Homo sapiens;Homo sapiens	AP-3 complex subunit beta-1;AP-3 complex subunit delta-1;SNARE-associated protein Snapin;AP-3 complex subunit mu-2;AP-3 complex subunit sigma-2;Biogenesis of lysosome-related organelles complex 1 subunit 1;AP-3 complex subunit beta-2;Biogenesis of lysosome-related organelles complex 1 subunit 3;Biogenesis of lysosome-related organelles complex 1 subunit 2;Protein Muted homolog;AP-3 complex subuni…	None	16837549	AP3B1;AP3D1;SNAPIN;AP3M2;AP3S2;BLOC1S1;AP3B2;BLOC1S3;BLOC1S2;MUTED;AP3S1;DTNBP1;CNO;PLDN;AP3M1	BLOC-1 interacts physically and functionally with AP-3 to facilitate the trafficking of a known AP-3 cargo.
654	BLOC1-BLOC2 complex	Human	None	None	O95295;P78537;Q6QNY0;Q6QNY1;Q86YV9;Q8TDH9;Q969F9;Q96EV8;Q9NUP1;Q9UL45;Q9UPZ3	23557;2647;388552;282991;79803;63915;84343;84062;55330;26258;11234	MI:0019- coimmunoprecipitation	GO:0006886;GO:0006605;GO:0015031;GO:0005768	intracellular protein transport;protein targeting;protein transport;endosome	14.04;14;20.01.10;70.22	protein targeting, sorting and translocation;PROTEIN FATE (folding, modification, destination);protein transport;endosome	None	Homo sapiens;Homo sapiens;Homo sapiens;Homo sapiens;Homo sapiens;Homo sapiens;Homo sapiens;Homo sapiens;Homo sapiens;Homo sapiens;Homo sapiens	SNARE-associated protein Snapin;Biogenesis of lysosome-related organelles complex 1 subunit 1;Biogenesis of lysosome-related organelles complex 1 subunit 3;Biogenesis of lysosome-related organelles complex 1 subunit 2;Hermansky-Pudlak syndrome 6 protein;Protein Muted homolog;Hermansky-Pudlak syndrome 3 protein;Dysbindin;Protein cappuccino homolog;Pallidin;Hermansky-Pudlak syndrome 5 protein	None	16837549	SNAPIN;BLOC1S1;BLOC1S3;BLOC1S2;HPS6;MUTED;HPS3;DTNBP1;CNO;PLDN;HPS5	BLOC-1 interacts with BLOC-2 to facilitate Tyrp1 trafficking by a mechanism apparently independent of AP-3 function.
655	HSF1-HSF2 complex	Human	None	None	Q00613;Q03933	3297;3298	MI:0019- coimmunoprecipitation	GO:0005515	protein binding	16.01;18.01.07	protein binding;regulation by binding / dissociation	None	Homo sapiens;Homo sapiens	Heat shock factor protein 1;Heat shock factor protein 2	None	16336210	HSF1;HSF2	None
656	VPS35-VPS29-VPS26A complex	Human	None	None	O75436;Q96QK1;Q9UBQ0	9559;55737;51699	MI:0019- coimmunoprecipitation	GO:0006886;GO:0006605;GO:0015031	intracellular protein transport;protein targeting;protein transport	14.04;14;20.01.10	protein targeting, sorting and translocation;PROTEIN FATE (folding, modification, destination);protein transport	None	Homo sapiens;Homo sapiens;Homo sapiens	Vacuolar protein sorting-associated protein 26A;Vacuolar protein sorting-associated protein 35;Vacuolar protein sorting-associated protein 29	None	11102511	VPS26A;VPS35;VPS29	None
657	Retromer complex (SNX1, SNX2, VPS35, VPS29, VPS26A)	Human	None	None	O60749;O75436;Q13596;Q96QK1;Q9UBQ0	6643;9559;6642;55737;51699	MI:0019- coimmunoprecipitation; MI:0018- two hybrid; MI:0051- fluorescence technologies	GO:0006886;GO:0006605;GO:0015031;GO:0016192;GO:0036465;GO:0000301	intracellular protein transport;protein targeting;protein transport;vesicle-mediated transport;synaptic vesicle recycling;retrograde transport, vesicle recycling within Golgi	14.04;14;20.01.10;20.09.07;20.09.07.29;20.09.07.07	protein targeting, sorting and translocation;PROTEIN FATE (folding, modification, destination);protein transport;vesicular transport (Golgi network, etc.);vesicle recycling;retrograde transport	None	Homo sapiens;Homo sapiens;Homo sapiens;Homo sapiens;Homo sapiens	Sorting nexin-2;Vacuolar protein sorting-associated protein 26A;Sorting nexin-1;Vacuolar protein sorting-associated protein 35;Vacuolar protein sorting-associated protein 29	None	16732284	SNX2;VPS26A;SNX1;VPS35;VPS29	None
659	MeCP1 complex	Human	Mi2/NuRD-MBD2 complex	None	O94776;O95983;Q09028;Q13547;Q14839;Q16576;Q8WXI9;Q92769;Q9UBB5	9219;53615;5928;3065;1108;5931;57459;3066;8932	MI:0029- cosedimentation through density gradients; MI:0006- anti bait coimmunoprecipitation	GO:0006265;GO:0016564;GO:0032774;GO:0006473;GO:0006476;GO:0003677;GO:0051276;GO:0005634	DNA topological change;obsolete transcription repressor activity;RNA biosynthetic process;protein acetylation;protein deacetylation;DNA binding;chromosome organization;nucleus	10.01.09.05;11.02.03.04.03;11.02.03.04.05;11.02.03.04.07;11.04.05;14.07.04;16.03.01;10.01.02;42.10.03;70.10	DNA conformation modification (e.g. chromatin);transcription repression;enhancer/silencer interaction;posttranscriptional control;RNA topology;modification by acetylation, deacetylation;DNA binding;DNA topology;organization of chromosome structure;nucleus	None	Homo sapiens;Homo sapiens;Homo sapiens;Homo sapiens;Homo sapiens;Homo sapiens;Homo sapiens;Homo sapiens;Homo sapiens	Metastasis-associated protein MTA2;Methyl-CpG-binding domain protein 3;Histone-binding protein RBBP4;Histone deacetylase 1;Chromodomain-helicase-DNA-binding protein 4;Histone-binding protein RBBP7;Transcriptional repressor p66-beta;Histone deacetylase 2;Methyl-CpG-binding domain protein 2	CHD4 is involved in dermatomyositis (PMID:9790534).	11297506	MTA2;MBD3;RBBP4;HDAC1;CHD4;RBBP7;GATAD2B;HDAC2;MBD2	MeCP1 protein complex represses transcription through preferential binding, remodeling, and deacetylation of methylated nucleosomes.
660	TIM (TIMM23, TIMM50) complex, mitochondrial	Human	None	None	O14925;Q3ZCQ8	100287932;92609	MI:0019- coimmunoprecipitation	GO:0006886;GO:0006605;GO:0015031;GO:0005743	intracellular protein transport;protein targeting;protein transport;mitochondrial inner membrane	14.04;14;20.01.10;70.16.05	protein targeting, sorting and translocation;PROTEIN FATE (folding, modification, destination);protein transport;mitochondrial inner membrane	None	Homo sapiens;Homo sapiens	Mitochondrial import inner membrane translocase subunit Tim23;Mitochondrial import inner membrane translocase subunit TIM50	None	15044455	TIMM23;TIMM50	Translocation of nuclear-encoded mitochondrial preproteins is mediated by translocases in the outer (TOM) and inner (TIM) membranes.
668	BKCA-beta2AR-AKAP79 signaling complex	Human	None	None	P07550;P24588;Q12791	154;9495;3778	MI:0019- coimmunoprecipitation	GO:0008324;GO:0006812;GO:0005216;GO:0007186;GO:0050896;GO:0006939	cation transmembrane transporter activity;cation transport;ion channel activity;G-protein coupled receptor signaling pathway;response to stimulus;smooth muscle contraction	20.01.01.01;20.03.01.01;30.01.05.05;30.05.02.24;32.05.05;34.03;34.05.02;34.11;36.25.03.01.05;36.25.03.03.01;36.25.03.04;36.25.07;36.25.09.04;36.25.16.03.03;36.25.09.01	cation transport (H+, Na+, K+, Ca2+ , NH4+, etc.);ion channels;G-protein mediated signal transduction;G-protein coupled receptor signalling pathway;virulence, disease factors;membrane excitability;motor activity;cellular sensing and response to external stimulus;effect on heart muscle;neuromuscular junction-related activities;neuronal integrative functions;animal hormonal regulation;heart muscle …	None	Homo sapiens;Homo sapiens;Homo sapiens	Beta-2 adrenergic receptor;A-kinase anchor protein 5;Calcium-activated potassium channel subunit alpha-1	None	15141163	ADRB2;AKAP5;KCNMA1	BKCa is preferentially regulated by beta2AR within the channel macromolecular complex. Only expression of all three components of the complex reconstituted full-beta2 agonist modulation of the channel. The ability of beta2AR to form a complex with BKCa, and concomitantly bind phosphorylation-modulatory components (AKAP79/150) enables specific and local regulation of BKCa channels and defines a si…
672	BKCA-beta2AR complex	Human	None	None	P07550;Q12791	154;3778	MI:0019- coimmunoprecipitation	GO:0008324;GO:0006812;GO:0005216;GO:0007186;GO:0050896;GO:9999979	cation transmembrane transporter activity;cation transport;ion channel activity;G-protein coupled receptor signaling pathway;response to stimulus;no GO term corresponding to 77.03.09.01	20.01.01.01;20.03.01.01;30.01.05.05;30.05.02.24;32.05.05;34.03;34.05.02;34.11;36.25.03.01.05;36.25.03.03.01;36.25.03.04;36.25.07;36.25.09.04;36.25.16.03.03;77.03.09.01	cation transport (H+, Na+, K+, Ca2+ , NH4+, etc.);ion channels;G-protein mediated signal transduction;G-protein coupled receptor signalling pathway;virulence, disease factors;membrane excitability;motor activity;cellular sensing and response to external stimulus;effect on heart muscle;neuromuscular junction-related activities;neuronal integrative functions;animal hormonal regulation;heart muscle …	None	Homo sapiens;Homo sapiens	Beta-2 adrenergic receptor;Calcium-activated potassium channel subunit alpha-1	None	15141163	ADRB2;KCNMA1	None
678	GINS complex	Human	None	None	Q14691;Q9BRT9;Q9BRX5;Q9Y248	9837;84296;64785;51659	MI:0019- coimmunoprecipitation	GO:0006267;GO:0003688;GO:0005634	pre-replicative complex assembly involved in nuclear cell cycle DNA replication;DNA replication origin binding;nucleus	10.01.03.03;70.10	ori recognition and priming complex formation;nucleus	None	Homo sapiens;Homo sapiens;Homo sapiens;Homo sapiens	DNA replication complex GINS protein PSF1;DNA replication complex GINS protein SLD5;DNA replication complex GINS protein PSF3;DNA replication complex GINS protein PSF2	None	17170760	GINS1;GINS4;GINS3;GINS2	This complex stimulates DNA polymerase alpha-primase.
680	RANBMP-CD39 complex	Human	None	None	P43487;P49961	5902;953	MI:0019- coimmunoprecipitation	GO:0030234;GO:0050790;GO:0005886;GO:9999998	enzyme regulator activity;regulation of catalytic activity;plasma membrane;no GO term corresponding to 73.03.07.02.01	18.02.01;70.02;70.02.01;73.03.07.02.01	enzymatic activity regulation / enzyme regulator;eukaryotic plasma membrane / membrane attached;eukaryotic intracellular plasma membrane;lymphocyte	None	Homo sapiens;Homo sapiens	Ran-specific GTPase-activating protein;Ectonucleoside triphosphate diphosphohydrolase 1	None	16478441	RANBP1;ENTPD1	NTPDase activity of recombinant CD39, but not of N-terminus-deleted-CD39 mutant, is substantially diminished by RanBPM co-expression in COS-7 cells. CD39 associations with RanBPM have the potential to regulate NTPDase catalytic activity.
681	(C-CFTR)2-NHERF-ezrin complex	Human	None	None	O14745;P13569;P15311	9368;1080;7430	MI:0019- coimmunoprecipitation; MI:0067- light scattering; MI:0071- molecular sieving; MI:0107- surface plasmon resonance	GO:0006821;GO:0005216;GO:0005886;GO:0005856;GO:9999991	chloride transport;ion channel activity;plasma membrane;cytoskeleton;no GO term corresponding to 75.03.09	20.01.01.07.09;20.03.01.01;70.02;70.02.01;70.04;75.03.09	chloride transport;ion channels;eukaryotic plasma membrane / membrane attached;eukaryotic intracellular plasma membrane;cytoskeleton;epithelium	None	Homo sapiens;Homo sapiens;Homo sapiens	N;Cystic fibrosis transmembrane conductance regulator;Ezrin	CFTR is involved in cystic fibrosis (PMID:10811849).	16129695	SLC9A3R1;CFTR;EZR	Ezrin is a regulator that can positively control the cooperative binding of NHERF with the cytoplasmic domains of CFTR, thus modulating the stoichiometry of C-CFTR to NHERF interaction. The regulation of NHERF by ezrin may be employed as a general mechanism to assemble channels and receptors in the membrane cytoskeleton.
682	C-CFTR-NHERF(PDZ1 domain)-ezrin complex	Human	None	None	O14745;P13569;P15311	9368;1080;7430	MI:0019- coimmunoprecipitation; MI:0067- light scattering; MI:0071- molecular sieving; MI:0107- surface plasmon resonance	GO:0006821;GO:0005216;GO:0005886;GO:0005856;GO:9999991	chloride transport;ion channel activity;plasma membrane;cytoskeleton;no GO term corresponding to 75.03.09	20.01.01.07.09;20.03.01.01;70.02;70.02.01;70.04;75.03.09	chloride transport;ion channels;eukaryotic plasma membrane / membrane attached;eukaryotic intracellular plasma membrane;cytoskeleton;epithelium	None	Homo sapiens;Homo sapiens;Homo sapiens	N;Cystic fibrosis transmembrane conductance regulator;Ezrin	CFTR is involved in cystic fibrosis (PMID:10811849).	16129695	SLC9A3R1;CFTR;EZR	There are two types of 1:1:1 ternary complexes formed between C-CFTR and NHERF·ezFERM. Gel filtration experiments show that the fraction eluted at 11.3 ml is a ternary complex with C-CFTR bound to the first PDZ domain of the binary NHERF·ezFERM complex. Ezrin is a regulator that can positively control the cooperative binding of NHERF with the cytoplasmic domains of CFTR, thus modulating the stoic…
683	C-CFTR-NHERF(PDZ2 domain)-ezrin complex	Human	None	None	O14745;P13569;P15311	9368;1080;7430	MI:0019- coimmunoprecipitation; MI:0067- light scattering; MI:0071- molecular sieving; MI:0107- surface plasmon resonance	GO:0006821;GO:0005216;GO:0005886;GO:0005856;GO:9999991	chloride transport;ion channel activity;plasma membrane;cytoskeleton;no GO term corresponding to 75.03.09	20.01.01.07.09;20.03.01.01;70.02;70.02.01;70.04;75.03.09	chloride transport;ion channels;eukaryotic plasma membrane / membrane attached;eukaryotic intracellular plasma membrane;cytoskeleton;epithelium	None	Homo sapiens;Homo sapiens;Homo sapiens	N;Cystic fibrosis transmembrane conductance regulator;Ezrin	CFTR is involved in cystic fibrosis (PMID:10811849).	16129695	SLC9A3R1;CFTR;EZR	There are two types of 1:1:1 ternary complexes formed between C-CFTR and NHERF·ezFERM. Gel filtration experiments show that the fraction eluted at 11.9 ml is a ternary complex with C-CFTR bound to the second PDZ domain of the binary NHERF·ezFERM complex. Ezrin is a regulator that can positively control the cooperative binding of NHERF with the cytoplasmic domains of CFTR, thus modulating the stoi…
[truncated: 1,475 more rows]
