# Supplementary material for: Refine gene functional similarity network based on interaction networks
Source: BMC Bioinformatics. 2017 Dec 28;18(Suppl 16):550. doi: 10.1186/s12859-017-1969-1 (PMC5751769; doi:10.1186/s12859-017-1969-1)
Supplement: Supplementary file 2 — PredictedComplex.xls is the prediction results of CPL algorithm based on RGFSN. (XLS 622 kb) [file 12859_2017_1969_MOESM2_ESM.xls]

## Sheet: Sheet1
1411	CNTF	DHX29	OSMR	CUTC	HADHB	PSMB9
1410	LIF	PPP2R3A	CNTF	LIFR	CNTFR	ZNF764
338	RNASE1	ENOX2	CYP1A1	WDR5	FAM193B	PNO1	RPL36	TKT	SOCS5	AQP1	ARFGEF2	CAMK2N1	HSP90AB2P	PRPF19	NOP2	DIO2	TIAL1	CDH18	PTAFR
339	LOR	THAP4	NF2	RALGDS	ATXN3	USP18	NOP2	BAAT	TFRC	BHLHB9	NCAPG2	FCN1	CDA	SLC5A7	MAN2B1	PRL	EIF5A2	CHRNE	TERT
1415	PSMC5	DRAP1	TBP	UBLCP1	DBN1	TNNI1
941	CYB5R3	TLN1	RABIF	GAR1	ATP6V1E1	ALS2CR11	CBY1	CSTA	MED21	RABGGTA
1414	SUMO3	SUMO2	FNBP1	SUMO1	BRIP1	FAS
942	ANAPC1	PPIF	GALNT1	HIST1H2BN	LMO2	PEBP4	APBA2	TNFRSF14	BCS1L	ODF1
1413	NOG	IGF2R	APOH	VPRBP	CCL16	SOX8
1412	SRP54	PRMT1	VSTM2L	OTUD7B	MOGS	RBMX
940	NRCAM	BSPRY	BST1	B3GNT4	DMD	SNTG1	RRAGD	PHPT1	FANCB	SNTG2
1419	MYF6	FGFR1	ZNF592	WDR7	NUP62CL	RHOC
945	MAG	PLP1	TNS1	COL9A3	COMP	SNX17	TMED1	AKAP6	NGFR	TEX10
332	DLST	XPO1	PLP2	C1orf174	GTF2A1L	NDC80	SIRT7	MEGF10	SGTB	SEC14L1	ARHGAP21	AP1S1	ITPRIPL1	ARMC7	METTL1	APPBP2	CACNA1C	CHRNE	KPNB1
1418	HIST1H1C	TNNC2	BNC2	KIR2DS4	ITGA3	ITGA4
946	EIF4G2	MAST1	NPC2	IFNA5	LRP12	HMOX1	NUP50	RPS11	SH3BP1	MYOT
333	H1F0	VAPA	CRIP2	JARID2	ALDOC	TBX5	RAP1GDS1	FHL2	SRF	MYCN	CCT7	AKR1C3	TNFSF10	NCKAP5	CDKL1	GORASP2	ARPC5L	CABIN1	TRIP12
1417	NRTN	DCAF8	GFRA1	TPR	GDNF	ARHGEF10L
943	TRIM38	SCAMP3	HTR1B	SLC16A1	GAL3ST4	VPS37A	SIRT7	TTC28	FHOD1	FDFT1
330	OTUD5	KITLG	NDC80	POLA2	CBY1	ATF7IP2	TSC22D1	C8A	SUMO2	SEMA6A	OLFML3	TCERG1	PPP1R8	OPHN1	POU4F2	PDE4DIP	THAP1	HSPB3	MRPL44
1416	ZFAND3	TOMM7	ANKRD1	NR2E3	CISH	ELMO1
944	KLRC2	NCKAP5	IPO11	CDK12	TREX2	SCG5	GRK4	SIX4	HNRNPU	B2M
331	NGEF	PDCD10	NDUFB8	MYO7A	NASP	ABI3	NEDD9	RIOK1	TRIM11	PCDH18	SREBF2	ACVR2B	FAM135B	TOR1A	GRID2	KCTD17	RPS21	TRIP11	MATK
949	EYA3	EMCN	SLC9A5	BLOC1S2	GORASP1	TFR2	SGCE	UGGT2	DTNBP1	FURIN
336	F11R	EHMT1	ANAPC5	POLR1E	PLEK	TSR2	AP3S1	FBP2	GJB6	CAPN3	FLT3LG	AFP	ALDH7A1	WDR61	NCAPG2	CDAN1	CNTROB	APOM	NKIRAS1
337	TLN1	CKAP5	IL7	CD3E	PGF	HCK	SLA2	ACP5	SIX5	ANKRD13A	MMP13	WAS	CD36	PTK2B	POU2F2	MAPK8IP3	CD79A	CCAR1	TEC
947	SPHKAP	HESX1	SLC12A1	LRP10	FCHSD2	CHRNA4	EFNA5	CSTF2T	COMMD8	TNNI1
334	COPS5	PCID2	ARID4B	PTGS1	RPLP2	GFER	APOBEC3G	GPR1	NAT9	RABGGTB	RPS6KA4	NAA10	BTG3	ALG10	SEC24C	KCNG3	HDAC7	AUP1	RBMS1
948	ANAPC1	PHAX	MLPH	CNR2	CLEC2D	DEFA1	DAPK2	PDHX	KCNV2	RASA2
335	SLC8A3	KIF23	CRTC2	ARHGEF2	EFNB3	SOX11	NOB1	AKAP13	SFN	RACGAP1	THEG	SCTR	CCDC112	MAP3K3	DHX15	UBC	MAGOHB	ZNF607	TJP2
531	ANAPC2	BEX2	CDC20	PDE4D	AMBRA1	CDC16	SCEL	TULP2	ZNF239	BUB1B	DNAJB4	RAMP1	KCNG1	ITGA2B
748	CNKSR1	SLC17A1	MIB2	DICER1	PRKRA	AAMP	PYGO2	DRG1	MYOG	EMP3	INPP5A	PAAF1
530	GLIS3	JPH3	ZP4	MPP3	DCLRE1C	LAMP1	AGTR2	KRAS	PCBP3	NPHS2	TELO2	PYGO2	GBP1	SAMD4B
747	EEF1A1	FZR1	MICB	ERH	ATL2	TSPAN3	CLPB	FOXA1	CNKSR3	ALS2CR12	THUMPD3	RAB33A
746	TOR1AIP2	SEC23A	BCAS2	SREBF1	SFRP1	TRIM9	IPO7	MUS81	MKNK2	NAIP	PIWIL4	NEUROD6
745	GABRG3	EIF2AK1	GNPDA1	SPHK2	POLG	UCHL1	CETN3	ESM1	EIF3J	GLI2	GNG5	RCN1
535	C19orf60	PDK3	KIF18A	IRF2BP2	MACROD1	ENSA	PAK6	CCND2	ZNF136	CNTNAP1	DHX36	RAPGEF4	LFNG	ARL5B
534	KCNA10	BTAF1	AFTPH	TALDO1	TCP10L	ZNF567	KEL	ASCC1	ORMDL3	SETD2	CLDN12	PLCB1	SPOP	NEK7
533	HPCAL1	HPS5	SLC16A10	PHKG2	SULT2B1	C10orf12	KCNV1	PYDC2	IFT20	CARD18	PLA2G7	LTF	DHX16	GOLGA5
532	GABRA3	ANKHD1	TOX4	TPBG	NKTR	ELSPBP1	IRF9	CCR9	BMPER	GORASP2	SNX22	SERPINA1	LOXL3	LUC7L
749	EAPP	WNT1	SMO	USMG5	RHPN1	HINT1	FGFR1OP	NSFL1C	FAM76B	MARCKS	FOSL1	RALGDS
539	MAFG	NPNT	KIF15	SIRT6	IVNS1ABP	FUBP1	SRRT	CRCT1	PSME1	C11orf54	SDCCAG3	SLC27A6	BHLHE40	NEFL
740	C6orf62	TRIM38	CHMP4C	FOXA2	CHMP4B	PRKAG2	MNT	SOX5	COX5A	OLFM3	KATNAL1	NT5E
538	RPP38	CAPNS1	ZNF559	ZDHHC7	ARFRP1	FSCN1	CDC42SE1	CCR8	PLSCR3	PRICKLE2	MAP6	ZWILCH	COL11A1	RBM11
537	GPD2	SCN3B	MYL12A	ABI3BP	HADHB	TST	NDE1	COLQ	MNT	PLCD3	HDHD2	SLC30A3	AKAP1	TBPL1
536	PELI1	IL1R1	TPD52L1	MYD88	FAM134A	UBE2D2	IAPP	IL1RAP	PELI2	GPC1	TLX2	DNAJB6	IL1A	ENOX1
744	UBE2E3	AFTPH	INVS	PTPN3	SLC17A1	ARSA	GNG2	ZNF655	SFTPA1	HNRNPR	KLF1	ZIC2
743	ENY2	SNX19	AVP	KIF11	BAAT	SLC26A8	EPHA8	RAB14	PLCD3	GATAD2B	TSN	GPR143
742	MAVS	IRAK1	SSBP3	PLA2G4A	RPLP0	MZF1	SACS	SIRT7	FAF1	TRAF7	IFRD1	KPNA1
741	COL9A1	ANKS1A	RNASEL	NISCH	CAMP	HCLS1	AVIL	MLLT1	LPAR3	GALNT12	KIF13B	SOD2
1420	FMR1	BEND7	AOX1	UPP2	PPP2R2D	OPRD1
349	KRT6A	TESC	ELF2	SLC9A4	MMP19	CLIC2	MOGS	ZFP2	CAPN3	ADA	DCTN1	MLF1	EPB41L2	TMEM147	VAMP4	ROR2	DEDD2	CDCA3
1422	FAR1	IPP	CRHBP	AAMP	ACTN1	ZYX
1421	KCNS3	TMEM57	HIST1H2BD	CCND3	MYBL1	TGFB1I1
1424	APOA2	TRIM33	GTF2I	ABCD4	SSPO	MAGEH1
1423	CCR3	CSNK1A1L	CELSR1	GALNT13	SPN	TP53INP1
1426	EPHA4	TSG101	DNMT1	TXK	MICAL1	DAXX
930	CDKN1C	ANK1	LECT1	CRABP1	ABT1	POU3F3	HOXB13	RAD54L2	ENTPD2	DISC1
1425	EIF4EBP3	AGPS	HAT1	MUC7	SIRT2	CAMK2N1
931	HEBP2	WDR77	ADH5	SNRPB	SNRPD2	GEMIN6	GEMIN7	WFDC2	SNRPG	GEMIN5
1428	CWC25	DAB2	CABP2	RAB4A	KIF20B	ATP7B
932	BMP3	MYO1A	COL4A1	ELF2	KTN1	FAM76B	POLR1C	UQCRFS1	SERPINH1	FKBPL
341	CDK19	TBL3	IRX5	ADAM23	CDC27	CNGA2	TNFRSF10C	MEIS3	GSTM4	MAD2L1	REG1A	TIAM2	ARPC5L	SFTPA2	PNRC1	HIF3A	RAD54L2	XCL1	SMS
1427	KCNJ16	PABPN1	PNPLA2	SLC4A1	ANKS4B	LCP1
933	PPARD	RALBP1	HEBP2	RALB	H2AFZ	NUFIP1	PRDX2	APIP	BCL2L12	KIF2A
342	RNF144B	SCN3B	PCDHA4	HEXB	SULT2B1	HMG20A	MYT1	MBD1	SOD3	TRIM3	PHF1	TCFL5	GPR37	SDPR	BCL11A	WSB2	SIL1	LSM11	AGR3
934	DUSP5	AFP	POLR3F	C11orf65	GTF3C5	DPH1	BRI3	RORA	BBOX1	TOP3B
343	C11orf49	NRBP1	CFB	PHKG1	ANKRD2	SNX2	SECISBP2	ARID1A	RCAN1	CCL15	EREG	PRDX6	ZFAND2B	INHBC	PPRC1	IGLL1	POU3F3	PRKAA2	GRB7
1429	DAB2	GADD45GIP1	FOXA1	NUP62CL	UBAC1	GTF3C4
935	PANK4	ORAI1	TRPC6	HIST2H2AC	CABP1	KPNA3	MX1	ITPR3	TRPM2	PDCD2
344	PPP2R1B	NXPH3	ACTN4	UBE4A	MSH5	PLXNB3	ADRBK2	MYH7	CNOT7	FTH1	CIAO1	IGSF5	IFIT2	NCAPG2	CDH18	SLC16A8	MYO16	UBXN4	ZNF410
936	KLK6	KIF2B	NCBP1	ZNF488	PLRG1	OPN1MW	FASN	GNG12	HNRNPH1	TSSK3
345	MRI1	SH3PXD2A	MPP2	IFNW1	RPL23A	CPEB1	MYL12A	GYG1	MYPOP	CAMK2N1	GTF2H1	COMMD10	DDX49	PTCD3	TBCD	FKBP10	ANKZF1	SMS	THPO
937	PSMB5	PSMB6	VCP	PSMB1	KRT14	POMP	LMO7	GRK5	SV2A	NTN3
346	SEC23A	LZTS1	RPGR	MPP2	POLR2J	SELENBP1	FADD	SCOC	SIGMAR1	CKB	GIN1	TNFRSF1A	DCUN1D1	PCBP3	IPO5	RIPK3	GATAD2B	SEMA4D	CDC42EP3
938	EPS15	IK	NAGPA	PRC1	GALNT6	LMO4	NUMB	CYFIP1	ITSN1	EPN2
347	AGA	NXPH3	CASKIN1	SUPT3H	HECW1	LDHA	SMG6	ASCC1	RPL38	HLA-DQA1	CBFB	SREBF2	HCST	LYST	BAI1	CHRND	ID4	PDGFD	ARHGDIA
939	RFX5	HEBP2	SAFB	POLE	CAPZA1	BTBD10	PDE6H	DDX4	PLCB2	OAT
348	CDK17	SPOCK3	DTX3L	PDIA6	MAPKAPK2	UXS1	MAGEC1	HNRNPA0	KIFC3	CCL26	GCH1	UPF3A	MTNR1B	RAD18	GFI1	PCSK5	PTAFR	MTNR1A
3	S100A8	RPL14	AURKAIP1	SCN3B	EDN1	XRCC6	PDLIM3	LPAR3	GFER	AURKA	PTTG1	MAP3K7	ZFP91	CREB3L3	CFD	CDCA5	WWOX	PITX2	AUP1	CCAR1	FTL	IKBKAP	OSBP2	NCF2	CDHR2	PIM1	SPAG1	TXNDC9	PCM1	DCTN1	MAGEE1	MSX1	ASCC2	MAPK6	DHX29	HNF4A	HUWE1	HTR7	EIF2S2	ROR2	ZNHIT1	TADA3	MRE11A	PABPC4	DUSP12	CHEK1	CACNB4	ACP1	TK1
540	TBC1D3C	TRHDE	MED25	HERC2	UHMK1	CBWD2	EIF4B	CFHR3	HPCA	MAS1	HSD17B4	SMARCA1	NT5E	UBE2E1
735	ABCE1	DHX9	GABARAPL1	ATP6AP1	PABPC4	PLCD4	SKA1	HIST3H2BB	EIF2B2	SNRPF	COL5A1	SMN1
929	EPC1	GLUL	EPB41	PITPNB	ZRANB2	SMG1	NXF1	ZRSR2	GAL3ST1	DNAJA2
2	RARRES3	STAR	ADCY7	NELL1	RUSC1	PNKD	LDHD	STRN	PTPN21	MED23	TAF7L	PGR	HTR1B	MED28	VPS13D	RAVER2	FAP	KIFAP3	CD46	EIF1AY	RAPGEF6	SAP30L	GUCA2B	ANAPC1	TYRO3	PMCH	EFNB1	RINT1	TMEM132A	HMG20B	PIM2	CEP152	YIF1A	NME4	JUP	CCR8	CD36	GAPVD1	KIAA1524	MLLT10	CD33	EIF2S1	PRKRIP1	VGLL2	YME1L1	FBXL6	FASTKD5	NEK6	IRAK1BP1
734	PHIP	FZD8	S100A6	SLC9A6	EIF3G	ITGAX	AP1G1	PHF21A	ODF1	LIG4	HS1BP3	HBB
1	TGOLN2	LDHB	RAD51C	DBF4B	AURKAIP1	EHHADH	DZIP1	SLC9A3	HOXD10	BBOX1	GLDC	ZFP91	G2E3	USP54	INTS4	DHX37	RAVER2	C20orf195	CHRNA5	RPL10	LSM4	C4orf27	MRPL38	RPL12	DDAH2	RAPGEF2	CFD	CCAR1	RECK	GTPBP1	ACAA2	CAPNS2	PDPN	RINT1	HTR4	HMG20A	WNK2	SYNJ2BP	SSPN	MAGED2	CTNNA3	DCLRE1C	SPAG8	MTF1	IFNB1	KIAA1524	F3	MAPK4	FCHSD2
542	DLST	DNM1L	VEZT	TSSC4	CDH2	MED13L	ARHGEF12	ARHGEF11	CHRDL1	S1PR4	PSMC1	ZNF384	DYNC1I2	PPP5C
737	NME4	LST1	TNNC2	ULK1	PSAP	PNKD	EFNA3	BTBD3	RAPGEF5	ZSCAN4	ARID2	MMP25
0	AURKAIP1	PPP2R5D	MED25	WTAP	B2M	USP54	C7orf34	PATZ1	ROS1	CDH24	CYP1A2	ISG20L2	MECOM	MAPK1	NPC2	EIF2AK1	JUN	BACE1	MAPK3	ZNF384	MAPK9	TMPRSS11A	EIF2AK2	MCTS1	RAD23B	ADSS	SERPINH1	ALCAM	SLC29A1	PFN1	ARIH2	RIBC2	ZAP70	HLA-DOB	DHX58	FH	ASXL2	YEATS4	ESRRG	SFMBT1	ATM	GUCY2D	PRPSAP2	RGS6	TSGA10	POP4	FGF5	TAF1D	TP63
541	VIP	CCDC6	RPS26	CRY2	SHD	RNF19A	DMTF1	LIN9	ATP5C1	TRIB3	TGFBR3	RRP9	PRL	VPS25
736	ZNF398	ANKRD13D	GM2A	PKP1	RFX6	TNK1	NFE2L2	ARHGAP24	GPR143	NKX2-5	BICD2	THY1
7	FLYWCH1	SNCG	SNCA	TLR2	EIF5B	NUP62CL	MYLIP	TNFSF12	VIPR1	ACSS2	PNP	HOXD11	PGR	ARL11	DAB2	GSTM3	GP6	USP54	CGGBP1	UNC5A	TIAM1	GAB3	CD46	KIFAP3	MS4A1	PIK3CA	MCOLN1	PRKACA	TUBG1	RPL12	RAPGEF2	LGI1	SPN	AUP1	MATK	C5AR1	NBAS	ACTN4	POLG	PIK3CB	TAF4B	EFNB1	EFNB2	HLA-A	PLAUR	HCST	JUP	SSTR2	CD36
544	RNASEL	LPAR3	TIMP4	MMP14	MMP13	CCL7	CCDC134	DCUN1D1	HRH2	ITGAV	PNRC1	ACAN	USH2A	SNX20
739	HMOX2	SLC8A1	TMEM9B	ACTL7A	RIF1	IMMT	HTT	ZNF821	CCDC113	NAT9	RRAGB	BARD1
6	RPP38	KLRC4	HM13	GDF7	EHHADH	PDLIM1	CD48	SYP	WDR74	G2E3	VPS13D	CLK2	CLK4	CHRNA5	RPL10	OGT	TBPL1	CDH24	GTPBP1	SLC12A9	NCF2	CCDC137	GEM	DPCD	DCLRE1C	NME2	SPAG8	MAGEE1	PRDM4	MLLT10	KRT14	MNT	PNMA1	MDH1	CDK5R1	HOXA11	TRHR	TCF21	HTATSF1	FCER1G	SKA1	ARNTL2	HLA-DOB	FH	FCER1A	UFSP2	MAOA	KIR2DS2	YTHDC1
543	PLXNA1	ZNFX1	LGALS4	SHFM1	ZNF91	CDC42SE1	MIP	HHEX	MAP3K5	MEIS3	UHRF2	GRM7	BIRC8	FRS3
738	SCAMP1	RPS6KA6	ABCE1	REG1A	UBE2D2	STK40	IL16	CYP2C9	HTT	RWDD2B	CNTN2	ETV4
340	RPP38	PHACTR1	TM2D1	EPB42	SIGLEC10	MRPL9	ILF3	SLC22A11	CNPY4	TFCP2	ZNF653	SLC16A3	HHEX	FXN	CLIC4	CNN2	FBXW11	FBXO8	IGFBP5
5	ATP1B1	DBF4B	VAPA	SLC9A3	CHMP7	RPLP2	GFER	RORC	HOXD10	DDX11	PGAM5	INSIG1	RPL11	PDHA2	FAS	GNG3	CCNA1	F11R	EFNB3	NCF1	SUCLG2	UGCG	SPAG8	MAPK4	PDE4DIP	RPS11	ZNF382	HSD17B10	CCDC92	NEK2	MYT1	SERPINH1	CDC42EP3	KLF6	PAIP2	CD5L	ZNF521	OXSR1	CXorf40A	GUCY2D	CEL	YY1AP1	EPHA6	KLF4	CLCN5	CLSPN	LZTS1	RFXANK	ARL2BP
546	EML3	LOH12CR1	SNCB	KCNJ8	CCR4	TRDMT1	MLX	MPDU1	DOCK7	HMG20B	PDE10A	KPTN	ARHGDIA	FKBP2
4	DLC1	RARRES3	MEF2A	XRCC3	LHCGR	ASCC1	LPAR3	LEMD3	ITSN1	B2M	HOOK1	APOB	CUL5	APOD	DNAJB11	MAP3K9	RPLP1	AAGAB	RAB25	PTBP2	LSM1	PLS3	RAB27A	STAG1	SLC12A9	NCF2	PIM2	RIC8B	TOX4	PLAUR	RND3	CCDC130	HUWE1	MED15	UBR5	SHOX	MAPK9	LRCH4	PMP22	MCTS1	NEK6	SCN1B	GNAI1	AKAP10	ADRBK1	CHEK1	NAGK	PFN2	RPS28
545	ALS2	COG4	SPIN1	BLMH	HIST1H2BN	COL14A1	CIDEB	SOX7	POMC	PHEX	TEX10	ARHGDIA	DISC1	ALS2CL
548	PPFIA3	IFITM1	EHHADH	ABCD1	POLA1	ENSA	RPS19	PLIN2	EMID1	ARF4	PLA2G7	MAPK7	ITCH	PIGA
547	MUC2	MSH5	TRAPPC4	FRAT2	CYFIP1	ROR2	AP3S1	HERC3	KIR2DS4	UCHL3	FGF13	RHOC	NSMAF	ZNF496
9	ALS2	RAD51C	HM13	SYT4	TNNC2	SLC22A12	RUSC1	RUSC2	SLC9A2	PTPN21	AURKB	CDC16	IL17RD	CBFB	RELL2	PGR	DAB2	MED28	UNC5A	TIAM1	LTB4R	SOSTDC1	KIFAP3	PIK3C3	DHX34	AKR7A3	GDF9	LOX	TUBG1	TBPL1	MATK	DSCAM	MCRS1	MS4A3	DTX3L	RAD9A	STK4	HLA-DQA1	TRAT1	NUMBL	JUP	MAP4K4	SMARCE1	MAPK4	MFAP1	CLEC5A	PNMA1	ITLN1	COPZ1
8	FGF18	MICB	STOML3	CSPG5	TLR6	SHKBP1	MAP3K7	NONO	FNTA	DYSF	MED28	GAB2	MS4A1	CSF3R	PIK3CA	ROBO2	FRS3	GNG5	FRS2	MAP2K7	PAG1	RECK	SH3GL3	IRS4	NUP133	CSNK1G2	SOCS1	PTPRR	SOCS7	MTA1	MAP4K3	RPS19	SYCP3	NEK9	VAMP3	PDCD6IP	RPS11	MST1R	MFAP5	SH3GL2	TRIM39	ADD1	PNMA1	LY6G6F	FGFR3	ERBB2	DAG1	FCGRT	ROPN1
549	MUC2	CEP72	GRPEL2	RNF126	FXYD3	ABCB8	NUP62	ROCK2	NDUFA7	RPL36	SERPINB4	GSTO1	LIG4	TPH1
731	ALS2	SF3B1	C6orf203	TPI1	COL23A1	EIF4E	CETN3	ETNK2	PTMS	CAMK2N2	ANXA3	KIR3DL2
730	SH2D4A	COPB2	F11R	WISP2	GDE1	PKN2	RTKN	NEDD4L	PARP10	ZCCHC7	HLA-DRA	THPO
733	HOOK1	XRCC4	MYO10	CDC42EP1	NEB	GPR26	FBXO32	PATZ1	CXCR2	HDDC3	UGGT2	CBS
732	CSNK1A1	HMGB1	GRM3	TRPV5	RAB1B	TESK2	SLAMF7	KPNA3	FAM84B	CHRNE	CKB	ADAP1
1437	WWP2	CPSF1	ETV4	THBS3	EWSR1	EML4
1436	KCNMA1	DLGAP3	GRIA1	EXOC4	SLC39A2	DLG1
920	METAP2	CCDC90B	ZSCAN20	EIF5	ALDOB	PIP5K1B	SIGLEC10	ARMCX2	BRSK1	MPL	TCF12
1435	MAP3K7	AKT1	BCL10	BTBD3	PRKACB	CLEC11A
1434	PDCL2	HPS5	GMEB2	SNIP1	PCSK4	CCL27
1433	MRPS34	NEK2	ARHGAP19	ALS2CR12	NFAM1	DYNC1I2
318	ZNF622	MCHR1	FGD1	OSBP2	CMAS	LHCGR	PREX2	KIR2DS2	TRIO	CACNB4	TNFSF12	FLNB	SENP1	DSG2	PKP3	PLIN3	UNC5C	TFB1M	PLA2G5
1432	FUBP1	CLTB	HSPB8	BANF1	RRAGC	MATK
319	SATB1	NKD2	GABRB3	TSPAN6	PRPF3	TIMM13	IVNS1ABP	FUBP1	RAD21	SGSM2	CPE	NUBP1	MAP1LC3A	TIA1	TGIF1	BHLHE40	SLC4A3	LRPPRC	SRGAP1
1431	MCM3AP	TSPY1	GAPVD1	ARSF	EVI5	ELMO2
316	SECTM1	TBL1XR1	E2F2	PTGER3	KL	NFAM1	SFMBT1	CCNG2	CKB	FCRL3	GH2	CCHCR1	MAGEE1	P2RX3	BRIX1	ITIH4	NRK	NEU3	RNF32	TUBB3
1430	DCTD	PLEK	ACACA	RAB6B	MAP3K13	SMS
317	CCNK	MVD	CETN1	MYOZ1	GIPC2	MCM3	RNF183	PNKP	SCGN	CCHCR1	ITPRIPL1	CNR2	ENO2	PDHA2	NUP54	MAGEA11	ZWILCH	ADRA1D	NSUN4
927	HLF	PPY	WNT3	FUT7	VHL	TRIM7	PARP4	TCEB1	NDUFAF3	CLCN5
314	IRX4	DEFB103A	IPO11	RRAD	KIR2DS4	NFYB	APOBEC3C	CD47	ZBED1	CHMP1B	SSTR3	CDH18	HSPB2	RIN2	SCN4B	PBRM1	SH2B1	RSL24D1	MAN2B1	ATP6V0A2
928	MED19	MED7	MED17	MED26	MED27	MED12	HLA-DRB4	MED25	MED11	USP49
315	GTF3A	IL3	BBS4	CAMLG	SLC12A2	IFITM2	KLK5	NOTCH2NL	CIDEB	RCAN1	MOGS	ZFP2	ARHGAP15	SIX6	TRAT1	GTF2H1	ASGR2	SEMA4B	RGN	ERAS
925	NXPH3	GPD2	EPN3	USP54	LRP1	COL6A3	SLPI	ABI1	OLIG2	CACNA1A	IL13RA2
312	RARRES3	TESC	GABRG3	NKD1	PPHLN1	EHHADH	NOXA1	SIRT7	KIF2B	GSTM2	CYBB	SLC25A36	CHRNA5	USP20	NLN	MSN	PMEPA1	LRPPRC	FANCB	UBE2E1
926	RAB11FIP3	ELL	PPP2R5C	C11orf1	SGOL1	EEF2	NUDT10	PPP2R5E	DPP7	PPP2R2A
313	IRS4	IL2RB	VAV3	GABRA3	CD3E	IL7	ASCC1	EIF5B	STAT2	TP53RK	ASCL1	COL9A1	REG3A	IFNAR2	TEK	SLC4A7	COL1A1	CD79A	JAK3	BLNK
923	CIAO1	TNFRSF11B	GLRB	HNF1B	STAP1	PRLR	DDB2	OLIG2	VAV2	DDIT4	BAHD1
310	RNF144A	RAB2B	ING2	GSC	HOXA13	EFCAB6	GDF6	HOXD13	ECSIT	GBE1	ERBB2IP	POLE2	IL10RB	DLX5	TEK	RFX1	PARG	HBG2	PHLDA1	ZNF423
924	HSPB9	NOL3	FAM175B	PAK3	NPM3	RRAS	EMB	GUCY2C	HTR2C	ZNF382	MARK2
311	RAB8A	POLR2J	MMP8	CELSR3	CHST4	PF4	GJB6	TINAG	TNFSF18	HTN3	GIN1	FGG	LRP1	PCP4	FAM135B	ZNF417	METTL1	F2	LSM4	PROS1
1439	UCN3	CCNF	TRMT1	ANGPTL3	MMP25	CD14
921	IL12RB2	STAT4	OSTF1	IL23A	MYH1	KIAA1524	WIPF3	FCGRT	IFNA8	SPAST	GOLGB1
1438	CD3E	PTPN22	PDHA2	CD79A	RBM11	CD28
922	RGS20	DMXL2	EIF4EBP2	CTBP2	PDPN	DTX3L	MAPK4	TSHB	FZD5	DDX42	TIMP1
513	CKS1B	POLA1	SDSL	MCM4	COIL	CDK2	CCNE1	RGS20	CCL22	POLD2	KDM4B	GUCY1A3	ID4	NUP107	GCHFR
512	BCL10	IKBKAP	ZFAND5	CCNL1	CIDEA	VPRBP	CARD10	PEX11B	FABP3	ENTPD5	RPS13	IKBKB	TNIP2	OLFM3	DEDD2
729	SOX1	MC1R	TFR2	IFNA5	MC4R	BAP1	PRKACA	ADRBK1	RPS20	IGFBP2	POMC	ASIP
511	PACS1	HDLBP	RAX	MSR1	HPS6	ERP27	SFMBT1	SOD3	GOT2	SERPINB9	BBS2	PRNP	HADH	PLXND1	TAF1L
728	CADPS	GRIK1	SMARCD2	CRYAB	OPRL1	PRPF8	NKX2-1	KCTD3	DPP7	ASCL4	RRAGB	ADAP1
510	ZBTB7B	CABP2	C2orf88	NIP7	IPO11	DPH1	GJB6	CTNNBL1	DLX2	PODXL2	CLK2	UBA2	PLXND1	KPNA3	CCAR1
727	FMN1	NFU1	SPIN1	RILPL2	PRTFDC1	RABGAP1	DYSF	PCBD2	NEUROD1	ZFHX3	ADRA1D	FKBPL
726	ADCY3	PTGER3	CST7	EPHA8	PDPN	NXF2	LYPLA2	MYPOP	HPRT1	CCNA1	TERF2	DPF1
725	ABCF1	RETN	HLF	PLIN1	C7orf25	UBE2J1	ARHGAP19	RAB11B	CHN2	SLC4A2	LPAR2	NAT9
919	COASY	C21orf33	DTX3L	DDX19B	EIF5	SYNCRIP	PIWIL2	MYH9	SLAMF1	JUNB	TRIM11
724	ASGR2	PTPRK	P2RX1	SMG5	TMEM43	NDUFA6	RAB1B	FHL5	POU3F1	COL5A3	TLX1	MVP
918	PSMB5	CAMKV	MLN	PCSK1	NF2	EIF5	BSN	TRAF7	MBD2	NDUFAF1	GFRA2
723	GLRX3	SPRY2	SPG7	C10orf62	PLSCR4	SLC25A6	ADAMTSL4	ASCC1	NTN4	ZNF764	ZNF638	ZNF653
722	SYMPK	SDC1	RAI1	IL22RA1	ABT1	WDR25	CCDC53	RNH1	DCK	CNTN1	NCAN	PRNP
1440	GYPC	OPN1MW	LRFN1	DNAJC10	HIVEP2	SNX4
721	WNT1	CR1	PLEKHA8	RYK	DEFB103A	PTH	LRP6	PSIP1	RIOK1	FSHR	EPN1	PHC2
519	COL4A3	NF2	TBC1D10A	DYNLT3	CFTR	GPR151	KCNJ1	GJB2	IGHMBP2	VPS13D	CST5	C4orf27	PAFAH1B1	MSN	SPN
720	MFN2	BNIPL	C1QTNF5	AP1G1	INTS4	MATN1	NEK9	KRT2	PCNP	PRKAA1	ATP1A1	DNAJC2
518	CD8B	HCFC2	SIRT7	ELAVL4	IRS1	STK3	EYA3	ERP44	EIF4EBP1	UBXN2B	TEK	RHEB	MTOR	MLST8	AKT3
517	MAVS	BCL10	SLC6A1	SOX2	STRADB	SFMBT1	ELL2	HYI	PARN	PNOC	PSMA4	ANP32A	TRAF7	TRAF6	SNX20
516	SNX6	HMG20A	LEMD3	GNL3L	RCAN3	CHST1	URM1	GPHN	RASGRP4	KRTAP3-2	MYO16	UBD	FABP1	ACSL6	MYLK
515	CPSF3L	CCDC88A	CDC14B	VPS37A	VPS37C	ARHGEF15	SEC62	NME2	NOTCH1	PSMC4	TIAM2	KIF6	DTNB	PARG	STX11
514	P4HB	PPP2R3A	PRKAG1	BIRC6	SF3A1	LLGL1	TNNI2	PAIP2B	GLYCTK	ALAS1	UBE2M	ALS2CR11	DBN1	CLCN5	BCAR3
1446	COL23A1	HMGCR	RPP30	ACTR8	AURKB
1445	ZFP36	DIS3	EXOSC10	SPAG4	NDUFA13
1448	ADCY2	RGS2	KLK10	GNB4	LHB
1447	HSP90B1	NFE2	IAPP	RNF216	TLR5
1442	CKAP2	IRF9	GRIPAP1	CDX4	CHRND	INPP5B
327	BCKDK	PPP2R3A	CCDC90B	CYP1A1	PHF23	GAS1	RAI2	MCM4	ASCL1	PDCL2	CKMT1A	CHMP1A	FRMD6	PSG5	ZMYND19	EIF5A2	IFT140	PLEKHA1	NET1
1441	SLC25A11	KLF12	BTC	SYTL4	FAM57A	KCNK1
328	AIPL1	UBXN11	ATG10	NUDT3	NR6A1	ANLN	SGMS1	HS1BP3	PAIP2B	PLSCR1	NFU1	ERCC8	CLEC3B	ATG7	CLK4	NPPC	RNF25	UNC13B	OAT
1444	KCNJ6	KCNJ9	DRD2	KCNJ3	SYNPO
329	MLC1	SLC6A1	MPP2	CYTH3	ZIC1	SUFU	NPHP4	TCP10L	GCK	ZNF598	ETNK2	ACTL6A	WDR1	FAF1	FASTKD5	GRASP	PRPS2	RHO	RBM17
1443	UQCRC2	PHF1	MARCKSL1	RTN4R	RTN3
914	GABRG1	IFIT2	MRPS26	KCNN4	EPHB6	AGGF1	LDLR	REPS1	MST1	2017-03-07	TNNI2
323	RAB2A	LMX1B	PITPNB	SF1	RNF183	HOXA1	PGLS	CHIC2	NIPBL	NCAPG2	PLIN1	CATSPER1	OTUD7B	NECAP1	CPSF6	EDA	MAGEA11	TCF12	TOP3B
915	KCNA10	RASSF5	ARHGAP5	SH3GLB1	LY96	ITGB1BP1	SEC16A	TGFB3	TSSK1B	DEGS1	ITGA2B
324	CASKIN1	ZBTB33	TACR2	KLK5	MMP1	KCNV1	WISP2	PTP4A1	MC2R	MSI1	GUCA2A	RPS20	SIK1	CLEC5A	TCF12	ARL5B	2017-09-07	HTR1F	SLC25A17
916	PCDHA6	FGF18	GRIA2	SMARCB1	CLDN6	SIX2	PDHA2	C20orf27	GRIA3	TNPO1	MCM5
325	MICA	NOMO3	MCL1	NELL2	BCL2A1	SMYD3	RABGGTA	VDAC1	DDX19A	DBP	FLG	DHX34	TXNRD2	ACTL6B	ETNK2	ALG10	LIPC	ABCC8	RAB11FIP1
917	EPN3	CEP250	CLIC6	NOX1	KREMEN1	TRAF3IP3	HGFAC	MCF2L	UBXN4	ARHGDIA	SDC2
326	PLAG1	EXOSC8	DGKQ	GRIK1	IFITM2	ZBTB12	CAPN3	PA2G4	PAXIP1	UCN3	MSX1	DYNLL1	CCND3	VSTM2L	NPAT	CHD1	APPBP2	GAL3ST1	TWIST1
910	LTBR	FOXL1	EIF3G	TCAP	RAB37	CDH18	PTPN5	PDILT	POLR3C	IFNGR2	MYOT
709	IFIT2	E2F3	HIST1H2BN	HPS5	SPAG4	STXBP1	TLR3	GUCY1A3	ILF3	CCT2	PRKG2	FAM127A
1449	FAM193B	FASN	SERTAD3	CLTCL1	VPS72
911	DFNA5	TRAPPC6A	NEDD1	AVP	DAB2	KIF11	GABRB3	ZSCAN20	TIMM17A	CACNG3	CRADD
320	RALGPS1	GALNT4	KRT13	RPLP2	SIX2	PDIA4	KLK1	VEGFB	C8B	CCDC109B	SFRP1	PCBP3	KCNJ8	REN	GATA4	KREMEN1	CA4	CAMK2B	DPP7
912	CYBA	KRT6A	EGR2	POLDIP3	WASF1	WASF2	CLASP2	IGHM	DDO	RNF146	NEK11
321	CPSF3L	DBF4B	PLA2G15	NRP1	TNXB	SELL	NR6A1	ANKS4B	CPEB1	PSMC6	ABCC9	ULBP1	SEMA3F	DLX4	VEGFA	CDK2AP1	EFNA5	RPIA	GLP1R
913	MRPS34	SFRP1	GNE	PNRC1	TCOF1	SPG21	MNS1	RPGRIP1	TIMM13	CD72	KIAA0232
322	STAR	RINT1	GRIK4	JAG2	DLL1	SCYL3	JAG1	HNRNPA1	NOV	NOTCH2	NLRC4	LRP10	PSEN1	ULK1	RASSF2	MZF1	POFUT1	KIAA1683	GNL3
522	TLN1	DLGAP3	EFS	TNFRSF14	ARF6	NDEL1	MGAM	CHRNA5	PEX14	SMURF2	TGFB1I1	SKA1	RNF32	GTF3C4	ADAM9
717	BGLAP	PLD1	TMEM33	ACTR3B	AQP4	MUL1	FABP1	SNRNP40	GAST	BRSK1	OCRL	SIGLEC14
521	VAV3	LTK	BTC	GALT	IL13	ROPN1	TMPRSS3	SLA	MTF1	EREG	TEK	ADAM12	NRG2	PIK3R2	BLNK
716	ANKRD27	CD84	SEC24B	PLEKHM1	SUB1	ZNF287	LRRC59	TH	NUF2	TLK1	CHAF1B	FTL
524	BTAF1	RAX	ELL	CCNF	MED23	DUSP12	RASSF7	MEGF11	SOD2	SMARCE1	ZFYVE16	SEC16A	LOXL3	GHSR	SNX20
719	GABRD	RNF144A	BAIAP2	RPN1	ACE2	HGS	RNF11	NOMO1	DAZAP2	FKBP2	SERPINI2	PRPF40A
523	SSSCA1	GYPC	PIK3C2B	CSF1	PHKA1	BRSK1	EDEM1	BBOX1	EREG	PLA2G7	FBXO44	UBE2W	CIRBP	EIF2B2	IL22RA2
718	KCNJ5	NPHP4	MAN2C1	MAP3K4	WDR7	TSSC4	IL32	SERPIND1	DYNLRB1	FBXO8	AUP1	RDH5
908	CDK17	XRCC2	PSME2	ITPRIP	MMP8	GATAD2A	PPP1R11	SNAPIN	PRSS23	KARS	MTFR1
713	RECK	GLYAT	CCIN	ACTN4	SLC5A1	ZNF580	CKAP4	NDUFV2	VCAN	CNGB1	HSPA5	TLX3
907	MED7	ZNF593	PSME2	EID2B	MYH2	SRA1	ASCC1	SMG1	PIP4K2C	BUB3	MT1F
712	KLHL8	HSFX1	TOLLIP	ZHX2	KLF16	ZHX3	CIC	RHOXF2	GCA	NUMBL	SCN10A	MBP
520	MUC2	AVP	ATP4B	KLRK1	PRDX4	PCLO	BBOX1	DCLRE1A	SYNE2	FCN1	CNTNAP3	TOM1	MRPL38	SMURF2	RHEBL1
715	CDC6	MCM8	NACA	NOM1	FAM135B	TAF8	DBF4	HAUS1	PIGR	MCM4	MCM5	MCM6
909	LCN2	YY1AP1	PDCD11	KCND2	REL	RPL10	C20orf27	FBXO3	SMC2	SP140	RPS3
714	CCNB3	REV1	GRIN2C	MAP1LC3B	RARS	PPL	ANXA13	DPH3	HTR2C	LIPT1	MYOC	FOXD3
529	STAMBP	CHMP4B	AK2	ISG20L2	RLF	GCG	ID1	VPS4B	CAND2	GFRA2	FAIM2	NPPA	COMMD4	PSMD9
1450	EXOSC10	EXOSC4	EXOSC5	EXOSC1	COMMD8
711	CXCL1	GNA14	GNA15	RAB11FIP2	GNAI2	CXCL3	PRKAB1	IFNW1	CCS	CXCL6	ST8SIA2	MYO5B
1451	CD8A	FAM162A	HCST	B2M	CIB1
710	DMBX1	CDH7	CDH9	CDH15	CRB2	RNF10	CTNNA1	AXIN2	BOC	TCF7L2	GLRX2	BCL9
526	PAN2	GALNT2	F12	FGF5	C1orf123	PAN3	ETF1	SCARF2	VCP	SLC25A3	PABPC1	PCSK7	NDRG2	RNF32
525	C1orf111	EBNA1BP2	USP18	ARRB2	FRYL	SPAG1	PQBP1	RAPGEF4	IPO9	FBXO3	RPH3A	CHRNA1	EHD2	KANK1	TGFB2
528	KRR1	TBC1D3F	STK11IP	TRA2B	KIFC3	VWF	ASCL1	CLIC6	PFDN4	MCFD2	TNK1	MCOLN1	AKIRIN2	CASQ2
527	FBN1	RRM2B	ATP6V1B1	RPH3A	TCEAL1	VPS8	GJB2	NCR3	CCR6	CRY2	DCAF10	FBXO21	KCNG4	EP400
989	CTNNBIP1	CASP4	GCK	CASP9	CASP7	DSG1	PTPN14	DSC1	CASP2	CLEC1B
988	VCAM1	ING5	SRRT	CSTF2	PPOX	QTRT1	CDK5RAP2	TXNDC9	PCSK1N	DCTN1
987	COASY	CHRDL2	DMXL2	MSR1	RCOR2	VGLL2	RAD54B	DYNLRB1	ZNF484	RAD51
571	NCBP2	SCAPER	CLPB	SRA1	SUMO4	HLA-DQA1	IFNAR2	SLC16A1	CCT4	ALAS2	SLC2A1	HSPA14	GAPDH	SLC27A5
570	CCL1	SOX10	POLRMT	CAPNS1	TNFRSF10B	GRM7	STATH	RASSF9	RASSF8	ZNF598	OSTM1	KIR2DL2	MEGF10	FABP5
982	NACC1	GCM1	PTGS2	UNG	PHB2	HR	IGF1	TNFRSF14	KRI1	BCOR
981	C8B	RPL7	MPP1	TBCB	STRN4	CDC40	NR2C2AP	ZRANB1	RGS19	MMP3
980	FBXW8	FBXO18	RPL15	CCT2	CAND1	CC2D1A	SKP1	HSPD1	CDCA3	RBX1
986	CTNNBIP1	LAMA4	TALDO1	DLEU1	TMEM139	CEBPZ	CAND2	BSN	WWOX	KCNG1
985	COL18A1	NR1H2	ULBP3	CCDC92	ZBTB11	TEAD4	SOX30	MGLL	PPP1R10	CSPG5
984	FOXL1	SOX13	CLIC4	PPRC1	PLA2G2A	UBE2V1	VAMP3	FZD4	DNAJB6	ZNF410
983	TBL1XR1	ZNF341	NFRKB	TH	LRP2BP	TRIM23	TBL1X	TRAF5	RPL29	GPS2
700	CLUAP1	KHDRBS3	OVGP1	EHMT1	RFX5	NFRKB	TCL1A	RRAGD	FEM1B	HDAC4	FAT4	PHPT1	ATP6V0A2
574	EPN3	THAP7	CDYL	EPB41L1	MRPS22	ITGA8	HLA-DRB3	DLD	PTTG1IP	SLC25A38	OSTM1	SPAST	GBP1	ADAR
703	IL18RAP	TRHDE	WDR5	GRIK5	SUN1	TIMP3	ST3GAL3	MYO10	CHMP1B	NXN	ZNF417	CHRNA1	RBMS1
575	SSSCA1	SYNRG	GALNT6	THOP1	MFI2	GALT	CDC42SE1	KIR2DS1	DKK2	SRRT	PDE1A	TBC1D4	CCS	COL1A1
704	CLCA2	IFITM2	IMMT	PTPRZ1	CDH18	ITGA11	SNRPD1	DHPS	TSSK2	PGK1	CFD	ELL2
572	PDZK1IP1	MAD2L1	MSX1	BNIP2	CALML3	INHBE	IAPP	SNX17	AKAP12	TBC1D7	DMAP1	ANKS4B	BOLL	OPRD1
701	GLIS3	SPIN1	TMEM62	FTH1	NECAB2	HIC1	SPRY2	FOLR1	PI4K2A	MFAP1	CSNK1G3	CPSF2	CD14
573	FAM96A	CLTB	CSNK1G2	EFTUD2	MYF5	TLR6	RPS8	SREBF2	FNTB	KCNQ3	RPL22	ETS1	MYB	FCGR3B
702	MGAT4B	RSU1	MICA	PHKG2	CD1B	TIMM13	RABGGTB	SIRT3	TRIM69	RAB5A	RAB6A	GHSR	CFD
578	FGD1	ZNF44	SLC9A6	SUB1	NIP7	SAT2	LHCGR	SPI1	GJB2	RAB35	KCTD17	PON2	LRP8	OLIG2
707	PHIP	TRIM46	ODF2L	ALG10B	GHRL	PAWR	LRP3	GHRHR	FAM118B	C10orf54	HIGD1B	OS9
579	CNN3	POLR2J	DFFB	STRADA	STOML2	KCNMB1	SIRT2	NCAPD2	HYI	AMPD1	SDC1	LECT1	EIF3K	CD14
708	WNT4	ATXN3	XPC	STK24	HTRA1	HOXA5	ACP6	MTR	SHANK1	FZD6	FGF4	UQCRB
576	MICAL3	MORF4L2	ARF6	AMPD1	NBL1	RECQL	DNALI1	BNIP1	APBA3	MGEA5	PIWIL4	TSSK3	KIRREL3	THPO
705	PLA2G16	EFEMP2	TRIM32	HK2	CD99	GKAP1	RPL23A	TFF1	RPL7A	TREM1	IGLC1	CHRNA3
577	CAMKV	MSR1	P2RX3	CDAN1	TRAPPC4	SYT6	ZNF10	CCT3	SLC30A3	TRIM24	GPR151	DYNC1I2	GPATCH8	CDC25B
706	ENY2	PDIK1L	CARHSP1	KCND1	RAB5C	ITGAE	RASGRP2	AQP5	EED	MADCAM1	HSD17B4	GCH1
977	KRT9	FNBP1	RSF1	GNAI3	CIZ1	TELO2	RPL15	POP1	AMOT	NFIC
976	ASGR2	GSTM4	CDKL1	C9	CPE	CD59	MSH4	PLA2G1B	SNTB2	MYL12B
979	TRPC1	XRCC2	ZNF559	FANCI	TFB2M	TNK1	CFTR	CD70	GPR17	SLC9A3R1
300	DNMT3A	UTY	YY1	SNAPC4	TRIM27	TKT	RB1	FAM57A	DPPA3	CDC25A	MRPL20	ARHGAP4	ZDHHC23	TMEM147	IFI27	CASP4	RFC1	MC5R	SSX2	RUNX1
978	CR1	TMEM57	GNRH1	KRT17	HERC5	RAD18	RHBDL2	PCDH7	STAU2	RALGDS
302	EID1	RAB9A	SAAL1	CA12	NCS1	CYP1A2	MYT1	KIF3C	C8G	JMY	HOXB4	PPM1D	GATA5	BTBD1	PSMA4	SLC37A1	ROR2	RPL11	IGSF9	TWIST1
580	MATN4	MYH4	TRIM16	MMP2	MMP13	TGFB1	MGAT1	SARNP	CD36	LY6H	PXMP4	TFF1	SNX33	FN1
301	CCNB1IP1	HSD17B10	PPP1R12B	PSG2	AKAP13	TNFRSF14	NR0B1	RECQL	TCF20	REXO4	PNRC2	DR1	HSPA4	LIMD1	PIK3R3	MAN2B1	DDX54	CPSF1	CD28	PARVA
304	NACC1	PPARD	RBBP4	IKZF1	MTA2	RBL1	RAG1	APPL1	MXD1	RBBP7	HNRNPR	CDYL	PHB2	SLC25A38	RAB5A	DNMT1	HBP1	DDAH2	HDAC9	TOP2A
582	PSMB10	EIF4ENIF1	CPSF3L	RGMA	MED7	CDC14A	KRTAP3-2	CD82	MED25	FBXO44	MED22	EPHB4	CCNO	WBP4
303	FUNDC2	OTUD5	NOMO3	NCF2	NIN	TNC	RORB	2017-03-07	CCT3	EDEM1	SF3B3	AGTR2	BLOC1S2	KDM2A	UBA2	P2RY1	SCN4B	NUP37	ALX4	KPNA2
581	FIP1L1	MSR1	GLDC	NFATC2IP	ALDH7A1	UBE2D2	RNF2	CDH19	MT2A	BMP2K	INPP4A	MYH14	LGI1	THBS2
306	OSBP	C19orf60	PLXNA2	MAGOH	DRD4	KATNB1	EN1	UBE2B	FTH1	PLAC8	RUFY2	SHD	FYTTD1	DDX24	PRKRIP1	CTSD	ANGPTL1	KRT85	GOLGA3	CYP19A1
305	CENPO	LDHB	NCDN	CKAP5	SUV39H1	SYT6	NR2E3	SIRT7	RPS2	ITPR3	TTPAL	DIP2A	MTHFR	PHB2	DDX3Y	ZNF707	USP11	STRBP	SPERT	IL3RA
971	N4BP3	TBL1XR1	HERPUD1	MPZ	AURKAIP1	PTPN5	BLK	MS4A1	CANX	NCLN
308	RPP38	CEP72	ACVRL1	GSC	ARHGEF6	EIF5	PAK1IP1	SRA1	TGFB3	OXSR1	MAN1C1	CSN1S1	CALCOCO1	ST3GAL2	PAK3	FNBP1L	ZFYVE9	SMPD1	JAKMIP2	CD28
970	FZD9	HAX1	NRXN3	MRPS22	TRIM69	CA12	SLC22A3	PSG3	CACNA1C	SAG
307	TSNAXIP1	BRD3	HPS5	FAM175A	PKIA	ZNF174	MFN2	PDZK1IP1	RNF8	ACE	PRRG2	NRL	CEP170	MT2A	PBRM1	GDF9	SCNN1G	RBM10	LHX9	INPP5A
973	PAK6	BMP1	BAIAP2L1	PNKD	NPHS2	PIGU	MYB	GGA2	OAT	PCLO
972	C1QB	MEOX1	IL27	PTP4A2	SMARCD1	THAP1	C1S	RFX2	HBE1	UNC13B
309	MORF4L1	WDTC1	STK25	PPHLN1	WDR5	CSF1	NUFIP1	HERC1	FURIN	MXD3	SCT	BAAT	ISG15	LAX1	PSG5	UBE2M	TSSK2	CCS	RGS9	SCN10A
975	ZDHHC16	APOA1	LGALS4	FCN2	SYT3	MYCBPAP	RUNX1	PMM1	LRPAP1	MON1A
974	PECR	AEBP2	ATP2A3	KRTAP3-2	CNKSR3	ENO2	CCDC47	FURIN	PEX5L	FTH1
583	CNOT7	ZNF330	ATP2B2	MAP3K6	ILF2	EIF2S1	ATG7	WSB2	FASN	RIN2	TFDP2	CAND2	TRIP11	ASCL4
584	TBC1D3C	HLA-DQB1	RNASE1	PHKG2	HLA-DQA2	CXCL12	KCNV2	ADCYAP1	NFU1	INS	IPO5	OTUD7B	CD4	EIF3M
585	CPSF3L	RAB3A	CLSTN3	CD151	ITPKA	RABGGTB	TBC1D25	HDAC4	ACE	PRUNE	ADRB1	PEX1	MKL2	SPEF1
586	SCN3A	ACMSD	PTRH2	DOCK3	CRHR1	NPAS2	CUL5	CORO1A	FAM134A	NXN	EIF3E	MRPL38	TRAPPC3	TWIST1
587	GJA8	HIST1H2AC	ESRRA	NDN	TP53BP2	UNG	RBM5	IL13	CCT2	PHYH	PLEKHA4	NCOA5	RANBP1	KALRN
588	CIDEA	CKB	POLD4	SLC1A3	RPL41	PPP1R8	SLC1A6	CD81	POLD2	AAMP	CHTF18	HDHD2	TOMM22	SEC24D
589	SATB2	COPS6	IMMT	PDE4D	COPS8	KAT5	GP9	MSX2	PRPF19	PTN	FBXO3	GADD45B	CLCN7	NOL12
969	ASGR1	CKAP2	NCAM2	SPRY1	ANXA9	ZMIZ1	UBA3	ACIN1	SESN2	ZNF334
968	KRT81	PLAT	HIST1H2BB	SELL	VPS45	NECAP2	GRIK5	HDDC3	CACNB4	SLC7A7
967	CFHR1	SPTLC2	PSMB1	ADPGK	KLK5	UCHL5	CDK5RAP3	DNTTIP1	PLTP	ETV3
966	RGMA	ATPAF2	ANKRA2	HIST2H2BE	GSPT2	MYH2	ETF1	DDO	NHEJ1	PPARGC1B
965	PEX11B	PLK3	SIGLEC6	PCBD1	TFEC	MLX	ZBTB2	GNG3	PPP2R2B	RTN1
964	PARD3	TMOD2	RHOQ	RFX2	HNRNPR	GJA5	TBX19	MLLT4	SENP6	PNMA1
963	IL1R2	RAB3A	ALDOB	STIM2	RAB3IL1	PGAM1	KCNG3	NCAPD3	WEE1	KIR2DL4
962	PPP1R8	APH1B	ZNF142	TMED10	CD1B	BIRC8	CDC23	CC2D1A	TMPRSS3	S100A12
961	GSTM4	EHMT1	GABRA3	FGF17	PSEN2	PSMD2	MAGEB18	GAN	THEM4	DEDD2
960	TRIM38	CARD8	HMGXB4	SPAG4	CARD17	RIPK2	JAKMIP2	DEDD2	DNPEP	CARD10
558	STAMBP	SHPRH	CHMP4B	TIMM50	PPP1R3A	CNOT6	SLC1A3	CHMP1B	PBRM1	SLC4A7	VPS4A	PRKAA2	ADAR	IGFBP5
559	VAPA	ZNF821	SNX7	STYX	GIPC1	MED6	FNDC5	SPAG7	GSPT1	RASGRF1	RASSF2	DDX24	LIPE	GNG7
556	PTGER3	BEND7	ASNS	ASL	CCDC134	CLIC5	PRKRIP1	MAGEB18	AIRE	MNS1	ABCD4	NMBR	PIP4K2C	IFT140
557	POLK	ELF1	NLRP4	IFT80	HINT1	MAGEB4	CAPN3	PCLO	ECE1	ANG	IFT172	SNX22	EIF3J	NTHL1
554	PDZK1IP1	KDM1A	CUL2	DCAF11	CRABP1	CACNB2	NR4A3	SPEN	PTPRN	TLX2	COX5B	TRIP11	PRKX	ITGA2B
555	HSPBP1	TRIAP1	CRIP1	RGS20	CDC42SE2	DYX1C1	HLA-DRB3	BAG2	TM4SF1	RFXANK	TSSK6	HSPA8	SIRT3	RGS13
552	ATCAY	IL22RA1	SLC2A4	NPNT	IL1RL2	PRKAG1	ARF3	NLE1	ITGB5	PRPF3	STMN1	ADRA2B	ARFIP1	RHAG
553	GSTM2	FNBP1	GSPT1	CST7	KRT15	PNKD	CNKSR3	UROS	GATAD2B	RAPGEF5	IL32	UBASH3A	NOP56	BRAP
550	PTGES3	SRP54	FAM175B	GUSB	CABP1	STIP1	PCNP	CENPJ	CDC37	AIP	SPHKAP	RPS28	SCYL2	BET1L
551	FGF5	MYO1E	ALDOC	STK36	NASP	CHMP7	LDHD	CSN1S1	PTHLH	GABPB1	LTB4R	HBZ	ARL8B	RASD1
1409	HECW1	LYPD3	STK36	PTPRA	APPL2	MLLT3
959	APOA2	GORASP2	ATF6B	DSC2	HCFC1	SCNM1	ALX4	PMM1	RPL29	CYP19A1
958	NUP98	MAGEE1	CALY	PTRF	TM2D1	DOCK9	NOL11	ARID3B	DCTN5	KLF4
560	IL18R1	FAM21C	DZIP3	LPAR1	ZIC1	UBE2C	ATF5	LRFN1	CPSF6	ATPIF1	ADRA2C	CTSB	LENG1	TUBB3
1405	CDC14A	ATRNL1	KLK3	TNFRSF13B	TNFSF13	CLCN7
955	CIITA	JUP	RPS6KA6	PKP2	HOMEZ	SLC16A8	DSP	RADIL	ADRA1D	HADHB
1406	ALS2	RAD51AP1	F5	RAVER2	PTPRT	IDUA
954	DAZ4	CSTF3	RPS6KA3	UQCRC1	CUBN	LMO4	IL21R	TMSB10	LDLRAP1	DPCD
1407	KCNQ4	DNAJC14	FBXO3	ZNF764	COG2	SHCBP1
957	WDR83	PARP9	RPS16	IL10RB	GNAI1	RFX6	RGS4	S1PR5	GPSM2	SIRPB1
1408	NTRK3	NTF4	NOS1AP	RTN4R	RAB11FIP1	DPCD
956	ADAM11	EML1	CLDN6	VPRBP	KIAA0513	ASAP3	FLNC	CPS1	SGCA	SGCB
1401	MBD3L1	CD58	GATAD2A	GATAD2B	ARNTL2	RCAN2
951	ERP44	TRHDE	AP1G1	CCR1	DET1	EXOC3	RALA	FCGRT	GTF2A1L	SUCLA2
1402	TSNAXIP1	RAB3A	EBNA1BP2	RAB3C	AP3D1	RAB11FIP1
950	CCL11	STYXL1	SORD	TNIK	ZC3H7A	SLC4A2	KPNA5	MYOM1	SERP1	MYH10
1403	KCNMA1	HIST1H2BN	EXOC7	RALA	FAM32A	NRIP2
953	LAMA2	CDC7	CDC6	CRLS1	SLC1A3	SCN3A	GMNN	HIST1H3A	CCNA1	MCM6
1404	HOOK1	RND1	RAD51AP1	VPS45	UVRAG	KITLG
952	SERPINF1	CD2BP2	TBCD	F13A1	CTDSP1	RPS20	MKL2	FOXJ3	AJAP1	CDH6
1400	PAN3	FGF9	ANXA11	ETV1	NPFF	ARL4A
1204	HIST1H2AB	AKR1C3	S1PR3	LTBR	SI	ARNTL	LTA	COL4A6
1203	ING5	IMMT	PABPC4	BRD7	NIPSNAP3A	PCM1	DEFB1	DCTN1
1206	KLRC4	CCL25	CES1	MBTPS2	TXNDC17	EXOSC4	TFAP2A	CLNK
1205	PPP2R1B	GTPBP1	PPP2R5B	SGOL2	STRN3	PPP2CA	CD1B	CAD
1200	GDI1	ADRB2	KCNJ6	KCNJ9	ASS1	CBX2	MKL2	KCNJ3
569	IL12RB2	WDR83	DNALI1	CHST9	BCL11A	ELANE	NOTCH2NL	PDE4D	AGRP	ARL5B	KCNJ11	BANF1	PRPS2	AMPD1
1202	SPHKAP	LZTS2	FAM103A1	SERF2	LENG8	SMUG1	UIMC1	NEU4
1201	ZBTB7B	EXO1	RFC5	KCNJ6	NR2C2AP	ZFPM2	ATP6V1G1	SLC7A5
565	FMNL1	RAB8A	TNFAIP8L1	PLEKHM1	IL9	NEO1	DNAJB11	GRIPAP1	RPS3A	SLC2A1	TRAK1	NRK	SCMH1	CCNO
566	RAB8A	LZTS1	MYO3A	STAR	SDSL	ITPKB	CCNC	CDC25B	PTGDS	FAM135B	PBRM1	AANAT	PRDM1	KIRREL3
567	PHYHIPL	ANAPC5	NOS1AP	IGFBP6	GLI2	SESN1	CHST1	NOV	CCL13	RPE	DOCK1	ETV1	GALNT11	TNIP1
568	HTATIP2	CMKLR1	LRP1B	DPH1	NADK	C6orf165	SLC1A5	MS4A1	ZFPL1	SYNJ2	UTP14A	EXT2	PLAU	SRGAP2
1208	PAIP2	ELN	UCHL5	GTF3C5	NLN	EN2	XPNPEP1	ZNF382
561	CASR	IRX5	POLH	XPO5	ABLIM3	SCARF2	TNFSF8	MYO10	MRPS18B	AP3M1	CCDC42	RRAS	AVEN	KALRN
1207	PCBP3	IAPP	PPIC	TNFRSF18	SPATC1	ZNF205	PRPH2	DPCD
562	EIF6	CRELD1	SMG7	POLA2	ATF7IP2	EPHA4	TCERG1	SLC25A34	ULK2	RHOB	LUC7L2	HSPB3	FAF1	MRPL44
563	GIT1	PPFIA3	PTGER3	NXF5	PPFIA1	NAT9	MLF1	OFD1	CUL4A	PLEKHA8	ANKRD12	WDR4	LUC7L2	GOLGB1
1209	CCL25	YARS	TAF1D	CTRC	CIDEB	BCAM	HLA-DPA1	ACP1
564	MXD4	TBC1D25	RBM4B	NLRC4	CCR6	PACSIN2	POU4F1	PRDM1	NPFFR1	LHX9	DNM1	DISC1	EBAG9	ATP7B
799	ALDOA	AKR1C3	CGA	IL27	PPP3R1	PRRX1	NHLH2	ETV1	SMYD1	FSHB	LATS1	ENO1
798	REG1B	NDEL1	RFX4	EMG1	MRAS	CABP1	HOXA7	DPYSL3	SLC4A2	CIAPIN1	ZBTB43	RSBN1
797	BATF	RNF144A	STYXL1	FOS	GPR37	PRRX1	SPIB	TBP	DDX21	AP4B1	EHD3	CAMK2N1
796	CAV3	CCT7	CCR6	MYH1	MRPL17	FHL2	PALB2	PMP22	PDCD4	HMGA1	ZNF334	FOXD3
795	DCLRE1C	G6PD	MRE11A	TP53BP1	COL6A3	RPGRIP1	CCNO	CBFB	NKTR	IGFBP4	AKAP14	BCAR3
794	SNRPA1	CDK5R2	DYNLL1	DLGAP3	ATP1B2	BTG3	GRIN2A	ABCD3	CD5L	CPSF4	SEC14L1	PCSK4
793	CALCR	IL12RB2	RAB11FIP5	ARL11	IL23R	ZNF467	CCR1	IL6R	TSHR	KDM5B	CALCOCO1	PCSK4
792	DDX27	IL3	TOM1L2	RASGRP1	SNTB1	BZRAP1	SNTB2	GNB4	RAP1B	RIT2	KCNIP1	TRIT1
996	ATF6	LYPD3	IL1RL2	SYTL4	RASSF9	PTH2	HOXB9	DCTN3	LRPPRC	ARHGAP9
790	HOOK1	TOR1AIP2	HTRA2	CCDC116	NR1D1	RBCK1	XK	SLAMF7	VPS33A	SSPO	KLF1	MDH1
997	PTHLH	WDR18	PBXIP1	ARRB2	PRRT2	ADAMTS13	TCHP	HK1	PIK3CA	PDCD7
791	BTLA	CSF2	BRIX1	PBRM1	KPNA6	CSF2RB	SLC30A3	IL3RA	CTSF	PILRA	RELL2	STAT2
994	DOT1L	NRF1	PDP2	POLR3H	ACO2	CYFIP2	PHF10	INCA1	TUBGCP2	DNMBP
995	DPP3	ST6GAL1	USP53	LITAF	EEF1A2	PARP3	CENPK	MDK	LRPPRC	EML4
992	RAB4A	FNBP4	PPP3CB	NXF2	TMEM161A	ITGA10	PEX13	FAF2	FAM84B	KLK13
993	RASL11B	COL4A4	ZNF581	HOXB8	SUCLG2	RAB22A	PLA2G1B	GPSM2	PDE9A	VIPR2
990	GABRG2	MAMSTR	TNNT3	CCNB3	ZBTB33	EVI5	GULP1	ADCY5	CXCL11	RPA4
991	ACVR2A	IER3	ARHGDIG	SLC2A2	ARHGEF18	C7orf50	NLRP3	GHSR	RBBP9	FCHO1
998	ATP2B1	LGALS3	MRPS22	MPO	NAPA	C6orf165	FBXO3	NFE2L3	PRKX	NOL12
999	KRR1	SLC9A5	GPM6A	ATXN10	SPG21	PRKAA1	PSMA7	PIGQ	FAIM2	F2R
781	RND2	GLRX3	ZMYM2	SH2D1A	MOCS2	HAMP	BCL11A	RNH1	PDILT	TTLL5	UBA5	PARVB
782	AFP	ATF5	HTR1B	ZMYND10	SNAPC3	GABBR1	TFG	MYH13	UGGT2	RNF40	NXPH1	ESPN
783	SYMPK	PRUNE	PRPF4B	LMNB2	UCHL5	CABIN1	PRDX5	TXNRD1	CACNA1E	ANGPTL1	PTPRN	TPD52L3
784	DEAF1	EPB41L1	SMG7	DUOX1	TNFSF15	LSM4	HBEGF	EPS15L1	PIWIL4	RLIM	NR0B1	EPHB4
785	HIST1H2AB	GTF2E1	TAF1	FATE1	GNRH1	GTF2A1	2017-09-01	NASP	TPPP	GTF2A2	POLM	ARID1A
786	MGAT1	GSTM2	UXT	RBP4	NACC1	ERG	NIPBL	PYGM	NUP88	MLX	WBP1	PPP5C
787	S1PR3	SLC9A7	SORD	PHF1	STK38	PRDX6	PNKD	MZF1	THOC7	RHOT2	KCNIP1	CDK13
788	RPAP3	CEP72	ASB8	TMEM222	ARSF	ITLN1	FDPS	TLE3	KIR2DS4	AGRN	CHRNA2	GDPD2
789	EPCAM	FHIT	PARN	EPHA6	NRXN2	HRH2	KCNAB1	PSORS1C2	CDK5RAP3	GRIA3	GBP3	SLC39A2
780	TBC1D25	AKR1C3	SPSB1	NOS1AP	NEK3	PPIA	IQCG	BCCIP	SOX17	CENPK	CDC42EP5	IL2
772	FSD1	HIST1H2AB	BLMH	P2RX1	MCF2	PNRC1	CIDEA	MFAP2	LRP2BP	FBN2	DPEP1	APC
505	ZBTB48	RAX	ADPGK	ESPN	MCF2L2	PPP1CA	APOB	FBXW8	PPP2CA	PPL	AOX1	FBXO25	ZIK1	CCS	THBS2
773	THAP8	TUFM	TMCO6	TMEM222	RAB18	NUDT14	AKAP8L	CLDN2	NLN	GAL	SDHAF2	C1orf61
506	CCDC88B	EFTUD2	CAMP	WDR6	TRHR	PKIA	TRIM21	MINA	SPG21	TUBA1A	ST5	ERCC1	IL13RA2	SAMD4B	ZCCHC8
770	TAF1	ZNF821	MT-CO2	MAP2K3	FAM193B	UCHL1	HTR6	ITGB5	FBXO44	TFG	COPS7B	CPT1A
503	POGZ	SLC12A3	LEPR	STATH	TRPC7	RNASE6	SYT6	HCFC2	NADK	PPP1R3A	SMC2	KCNS3	PLRG1	ITPRIP	ULBP1
771	MSX1	FGF9	UFD1L	LCAT	CDKN2AIP	PTP4A2	BEX1	CACNB4	CLEC11A	COQ6	EXOC6B	TAPBP
504	LOR	BID	BCLAF1	TMBIM6	FAM193B	PMAIP1	NFAM1	BCL2L11	MYCN	COG3	BNIP1	COL6A3	TBC1D4	ITIH2	BIK
776	PEPD	SAA2	CRB2	OTX1	FCN1	LHX4	CELSR3	FBXL4	GNG2	BCL7A	PCDH17	SMC1A
509	ADAM28	COL4A4	SUPT3H	SIT1	STAP1	AIF1	SDC3	ZFP91	DOK3	NDUFV1	SIGLEC7	AOX1	FRS3	EIF1	CIB1
777	PRKD2	SHROOM2	OIP5	CEBPG	GPR26	MRAS	MAGOHB	RHEB	SHOC2	RAP1A	UBASH3A	KSR1
774	CEP250	MRFAP1L1	COL3A1	ILK	MUS81	CABIN1	LTF	WDR24	ITPKB	CWC22	EDEM2	NCAPD3
507	JPH2	LITAF	STATH	POLR3C	LMBR1L	CBR1	NRL	CD82	POU2F3	CMYA5	RBM19	EXOC5	ASF1B	CACNA1D	NFIA
775	TAL1	TRAF3IP1	NUDT3	PHKG2	GMEB2	NR2F6	SPRED2	BCAM	BANP	ZNF414	DCTN3	POLR3D
508	RUSC1	HCK	STAT6	IRF9	IFNA2	IMP3	AKR7A3	JAK1	KPNA6	PDE9A	PIK3R3	IGFBP3	USH2A	HTR2A	BCAR3
778	AGTR2	HIST1H4A	CCDC42	WRNIP1	PPP1R12B	GATAD2A	CACNA1H	RFX2	CTSS	ISL1	MAN1C1	PRLH
779	ING5	HTR1B	IMP3	MACF1	PTGS2	NASP	EDN1	YLPM1	CABIN1	SLC7A10	MME	IL32
501	CLTA	BFSP2	HSBP1	ETF1	IL11RA	RBBP8	LILRB2	TP53I3	WNT3	KLHL17	GSPT1	RAVER2	HSPA5	HIP1	UBE2E1
502	TPST1	ZNF142	ARFIP2	LATS2	ATP6V1F	FNDC5	DIO2	PEX2	SERBP1	ARPC5L	ZNF277	SYNM	AKAP8	SIK1	HNRNPAB
500	IGHG1	RAB5C	PRB4	CACNB2	TRIM25	MMP25	OAZ2	ELSPBP1	NDOR1	HOXC9	IGHD	CST5	CHFR	SLC27A5	TLL1
763	S100A4	2017-09-02	RPL18A	FAM193B	LY6H	MT-CO3	LRCH4	SV2A	2017-09-11	IL17RB	SAFB2	2017-09-09
764	ACTC1	CPLX2	ATP5B	ZNF239	SYT8	TGM2	C4BPB	SIAH2	LUC7L	GPR1	GFRA2	BCAP31
765	EXOSC8	G2E3	CNBP	KIF11	POLG	LTB4R	ITGB1BP2	GRK6	SLPI	TRPV6	ELK3	CACNA1S
766	ASCL1	C19orf25	GPKOW	HIP1R	IL21R	LSM4	ALS2CR11	ANKRD1	PALB2	RAPH1	TRIM39	THOC1
760	EFNB3	MRPS9	SMARCB1	CDC14B	VPS13D	GMFG	OSCAR	USP4	SECISBP2	FKBP10	SMC1A	NFATC2
761	MINA	GDI2	SEMA6D	GNB2	CYP2C19	ERP27	ITGA5	SKIV2L	INTS1	FAM76B	TRIP11	DOCK3
762	KNG1	EPC1	POLE4	STAR	RPL21	PABPC4	TELO2	VANGL2	SUPV3L1	PLCD1	ADRA2B	CIAPIN1
767	B4GALT1	NONO	TARS	SPSB1	CD177	CTDSPL	CDH19	SERPINA3	PRDM1	TXLNB	KCNK1	SIRT2
768	TST	WDR7	XBP1	ZNF197	GNG10	ACCS	GNA11	LYZ	ACACA	LTF	CACNA1E	BCL2L13
769	MOAP1	SP100	NISCH	SH3GLB2	ASS1	ICAM5	KLHL12	RANGAP1	LPAR1	TOPORS	ASF1A	UNC45A
754	UCN	PCBD2	SCYL1	ACTN4	PDPN	IGBP1	KCNA2	USP4	MYOZ1	ACTN2	MYOZ2	MYOZ3
755	RANBP9	LMX1B	PGF	DLX4	COL3A1	ZC3H12A	ILVBL	NEUROD1	KIAA1683	KLF4	RPS19BP1	DDX42
752	MYD88	NCOA5	TLR1	SLC7A8	CAND2	LRCH4	HLA-DOB	ASCL4	FABP5	HSPA8	CD1D	MTTP
753	CCL25	WDR61	TAOK2	IL10RA	MMP9	KCNA2	ZNF142	EPRS	SLC4A2	CBLL1	COMMD7	LUC7L
750	OPRM1	ASCL2	LSM14B	EIF4A3	ALPPL2	RPL41	IPO13	ADPGK	SIX1	AQP1	NAT9	RALGDS
751	NUCB1	CBR1	ACD	TOM1L2	SLC1A6	ZFAND2B	TESK1	RASSF8	KLK10	SKA1	IWS1	TTC3
758	FUS	ODF2L	SENP3	DHX9	MTHFR	IGSF21	KHDRBS3	PFKP	FLII	QKI	ILF3	COIL
759	PLEKHG4	ERCC8	SCGN	HNF1B	NOL3	OPN1LW	RASIP1	RAPGEF5	H3F3A	YIPF4	MECOM	SRCAP
756	ACTB	SCYL1	CCL3L1	BAIAP3	CFL2	SVIL	SSH3	ZFAND2B	MBD6	IFNA8	CIB2	VASP
757	NOSIP	BSG	EAF1	ALOX5AP	UPP1	POU3F3	RGL4	CCS	EAF2	NPY5R	ADD1	HYI
1196	ULK1	ODF2	ACIN1	HLA-DPB1	CLDN11	PDCD4	PMM1	TMPRSS3
1195	ARHGEF4	RABEP1	C6orf47	RNF168	GGA1	KCNH2	TUBB1	PRKX
1198	BEND2	MTSS1	REN	BNIP3L	BNIP3	TMEM11	TSPYL4	WBP1
1197	FKBP8	BAX	PEBP4	HRK	NUP37	BAD	GPR1	PCGF1
1192	FXYD3	PYGO1	LGALS7	CDH2	CDH3	TAF6L	BOC	GGA3
1191	GCG	RNASEL	DCP2	DCP1A	FBLN5	DICER1	PER3	SHE
1194	RAD1	SMAP1	GULP1	STMN4	ZNF239	OXTR	TLE2	RAD17
1193	COPB2	CYP17A1	FATE1	CYCS	TOR1B	CYB5A	IL33	TLX1
1190	DDX19B	RINT1	MTCH1	AQP4	SORCS1	MYO1F	NRK	ITIH3	SCN8A
1188	SLC8A3	TRAPPC6A	RELT	ACO2	JKAMP	RPL38	GFRA2	SPINK7	FKBPL
1189	NFRKB	PITPNA	SEC13	SPINT1	CNGB1	SMC1A	RHOU	AGTRAP	CD28
1187	CWC25	IGHMBP2	TTR	FZD8	EFCAB6	CPNE6	DEFB103A	SLC35E1	BFSP2
1186	PLAA	OTUD5	ZNF341	ARFGAP3	PLK4	PTH2R	COL7A1	ZNF639	MYBL1
1185	GLRX3	PEX19	SCN3A	RPS16	NCAPG	RASSF2	ACP5	PEX12	RPS7
1184	VCAM1	ARFGAP3	GBF1	SUSD1	NLGN1	SCG3	MRFAP1	BMP7	CHRNA2
1183	TAF2	CCDC141	SEC24A	WDR25	HDHD2	ETV1	ZNF174	MLF1	BMP6
1182	E2F2	GH1	SOX13	CD44	DMTF1	PRRX1	MMP7	ARMCX2	ZCCHC7
1181	PRMT3	NIPBL	ADCY8	MEX3D	TLR6	ETF1	ARL2BP	MT-ND2	SDC2
1180	AZU1	NGEF	ATXN3	HECW1	SLA2	TFAP2A	TOMM22	FCGR3A	SLA
1179	ADCY3	WNT3	WDR5	VPS35	CTSB	ARL5B	MAPKBP1	IWS1	TBPL1
1177	IRX4	ADCY1	PTGES2	CLEC4F	TOR1AIP1	CLEC4A	TMPO	TMEM62	ALOX12
1178	CXCL1	MINA	GYPC	BGN	SSFA2	YRDC	ROBO2	PTRH2	DHCR24
1199	RPS25	EBNA1BP2	CDX1	EREG	ZNF646	RP2	PDIA5	IWS1
1108	PTPRB	POLK	FOXA2	KLF10	NLRP12	ITGA1	TGIF2	TNRC6B	PURB
1109	SHARPIN	PPHLN1	NEK2	TUFT1	GPRASP2	GNA12	PPRC1	ADCY10	AHSG
1395	ICAM1	EZR	ICAM2	PCDH17	ITGAM	SPN
1106	CHRM5	XPO5	PSG5	ARID4B	CDH19	PTTG1IP	GGT1	CTSF	SAG
1396	DGCR8	MED29	RPS10	EEA1	SOX18	ROPN1
1107	NEDD1	RASSF5	PPP1R3B	CELSR3	KLHL12	HMG20A	C4orf27	NFATC4	XAF1
1393	IGHMBP2	CORO1B	DBP	SHISA5	ROBO4	SSR3
1104	CCNB3	TLR10	CDC14A	VPREB3	DACH2	PPHLN1	FDX1	FGFR1OP	VPREB1
1394	ZC3H14	ANP32B	WSB2	CDK12	KLK10	COMMD6
1105	NCF2	RPS6KA1	ZNF440	BACE1	CNTNAP3	GCSH	PFKM	TIMP3	TPM1
1391	RGMA	SEMA6D	PFKL	IQCG	EIF4E2	RERE
1102	NCAM1	CPM	PPIH	DCAF7	GGT7	KHSRP	PHEX	KIAA1683	IL2
1392	AZU1	TMEM147	HHEX	UBOX5	UTP14A	APLP1
1103	PPP4R4	LEP	FGFR2	RPL41	CFL1	TCEA2	THAP11	CACNA1D	FLNA
1100	CHD9	NR1I3	NR1I2	HSD17B14	PPARG	VGLL2	MED24	RAMP1	NR1H4
1390	KIF3B	KIF3A	KIFAP3	MAP3K10	RGS9BP	IP6K2
1101	ANKS1B	PCID2	LDB1	SFPQ	MLH1	C4BPA	ARNTL2	PEX3	AHDC1
1110	CHD9	NFE2	NRBF2	PSMC3IP	MED24	BRD4	JMJD1C	STX11	KIAA1683
1389	RGMA	DHX16	WNT6	IGSF9	UGP2	SCNN1D
1388	SNAP29	MAGEA12	ZRANB2	INTS1	TLX2	MED10
1387	ZWINT	LUM	MAGEB18	CBX3	PRM1	HIST3H3
1386	COG3	PER2	PDLIM3	PER1	ARNTL	CTSH
1382	DNASE1	NME2	C6orf203	HBZ	GUCY1B3	SNAI1
1383	TNKS1BP1	SIKE1	PKP3	OGT	RAD17	CYP19A1
1384	NPTX1	PARP4	PIM2	SAP30BP	RRM2B	KCNV1
1385	FGF6	DPY30	TROVE2	BGLAP	MAP1LC3A	COL1A1
1380	SIX1	CELSR3	DACH1	NHLRC1	SFMBT1	TNKS2
1381	NPY	SNCB	LDLR	NPFFR2	XCR1	NPFF
1379	2017-09-04	FGD1	AGFG1	BAG3	BRI3	CSRP3
1376	MAPKAP1	EXOSC5	EXOSC2	EXOSC3	SKIV2L2	XRN1
1375	NOSIP	HLA-DPB1	HLA-DMB	HLA-DMA	CD74	HLA-DRA
1378	PLEKHF2	MAL2	PDGFB	REN	SF3B4	RAB33A
1377	NDUFV3	PDK1	ARHGEF4	PAX6	CTDSP1	PDHA1
1124	ALDH7A1	DPYSL5	RPH3AL	CAMK1	ARID1B	SESN1	MAGEH1	EIF2B4	EXOC1
1125	INSM1	PYGM	EFTUD2	MTCH1	SAE1	POU4F1	RPL7A	CAMK2A	DPF1
1122	PBXIP1	ANG	ARF4	DTNB	SNTG1	SNTB2	DGKZ	KCNJ12	SNTG2
1123	GLYAT	PTRF	CD8B	CD58	RIMS2	TPRKB	SLC9A3R2	PIPOX	EPHA3
1128	BTAF1	PRUNE	LTBP1	XPO6	POLR2L	THOC7	RRAS	TFF1	TYROBP
1129	DDX58	NDE1	RAC3	ICAM5	RRAS2	PSMC3IP	OTUD7B	STXBP4	B2M
1126	SIVA1	RFC3	ASS1	GM2A	NRXN2	POLD2	OMP	GPR135	VEGFA
1127	IL1R2	ANKRD13B	ARHGEF18	HBZ	FCHSD2	RIN1	MOGS	NUP107	SIK3
1132	LNPEP	IQCB1	PEG10	WFS1	ITLN1	SFTPA2	PIK3CD	ISOC2	TERF1
1131	NXPH2	NRF1	S100A6	TNS1	S100P	S100B	FOXC1	LFNG	CIB1
1130	EXO1	ZFP64	CD3G	ICAM5	FOXE1	IGF2BP1	VPS35	CUX1	CANX
1119	USP7	ZNF33A	POLH	UBR5	SPAG1	SERPINB2	IRAK1BP1	DISC1	EDARADD
595	IGDCC3	G3BP1	ZIC1	PTEN	SCEL	CD84	ANK1	PYGM	CAMK2B	GLE1	NMBR	HDAC8	PMEPA1	KLF4
594	CDC7	SNAP91	AURKAIP1	RASSF8	RPL28	MCM5	CDKN2A	SYCP3	ILF2	ZNF239	CIRBP	FAM162A	SRGAP1	SSR3
391	RNF144A	ZBTB48	AIPL1	NEK1	C11orf1	RPL36	RGL4	TIMP3	CD163	PIGK	GLUL	CTSK	NAA10	ZNF609	MTMR8	KPNA5	COL20A1
597	CCNT2	SNAPC2	LDLR	SNAPC1	PRPF3	ANPEP	NUP155	ARHGAP26	FBL	METTL1	CREG1	CA4	AGRP	CHRNG
390	MEGF8	B4GALT3	CNST	AIMP2	ABI3	RPL26	SAP30BP	ZNF653	HPR	HNRNPL	NONO	PIGK	GP5	RNF2	PGRMC1	CCNO	NMD3
596	SEC24B	SLC6A1	HPS6	NUF2	BAP1	VPRBP	CSPG5	DCTN3	SHANK1	FAM46C	CCL21	GLE1	PHEX	IL22RA2
393	C6orf62	ZNF276	LIMS1	HM13	GIPC1	FLNC	AMOTL2	ANKRD7	SGCG	PIR	PEX16	SGCD	CAT	CREB3L3	LOXL3	ITFG2	GAD1
599	CNDP1	CTDSPL	SYT3	KLRK1	ITGB4	RCAN1	CPN2	NONO	HESX1	PANK4	REG1A	PIGC	LIMD1	NDRG2
392	GNAZ	ZFAND5	KLK4	TIRAP	TLR3	AZI2	DDX18	IRF5	IRF7	TICAM1	ZNF277	MCOLN1	ATP6V0D1	TRAM1	TRAF3	SCN10A	ARHGAP9
598	SARNP	USMG5	G2E3	KLRC3	KIR3DS1	PHACTR4	IL9	CETN3	PKN1	NFYB	ARF5	GPX7	ST8SIA2	NEUROD6
395	CDK17	AVP	HIST1H1B	AIF1	GABRB1	BCL2L2	NAPA	CSN1S1	CCR8	ATF5	ARL11	GRIA2	TRPS1	ZMYND19	OLIG2	NSF	SLC22A2
394	TRPM6	C5AR1	CNST	TACR2	MYO1G	ACSS2	IL22	CD84	GPC4	COPB2	RELT	DNTT	INTS4	FCN2	DIS3L2	KIF20A	SERP1
1111	PPM1E	METAP2	DUSP26	DUSP14	PLK1	GPSM1	NOL11	SMYD1	PIN1
1112	RNASE2	RANBP1	RGS17	EVI5L	DCX	PURB	RGL2	FTL	TRIB1
1113	PPP4R4	DARS	SFTPA2	C14orf166	AANAT	POLR3A	YME1L1	AMBRA1	WWOX
1114	ATP6V0C	DLST	NACC1	C9	SGK3	ANKRD11	HR	EDIL3	GRHPR
1115	P2RY12	SCAMP1	TPST2	PSMA1	DHX9	PON1	LBR	BMP8B	RALGDS
1116	PTGES3	CHAC1	LSAMP	MPDU1	MAP4K2	CUZD1	CHST15	ARHGAP8	ZNF804A
1117	ARIH1	CCL2	ANKRD23	ELK4	MAPK4	KLF10	RNF2	LOXL4	PLXND1
1118	LALBA	NCF2	TBCB	ALG10B	PFDN5	SRA1	HDGF	SLC7A10	HCFC1
1398	TASP1	TAP1	HLA-G	KCNG1	PSMB8	TAPBP
1397	STON2	HIST1H2BD	TCEB3B	RBM7	ZNF653	LNX1
1399	CPNE4	RAE1	UBA3	PON1	HSPD1	SLC22A1
1121	RBM24	AURKAIP1	RLN2	F9	LMAN1	PROS1	SEC14L2	ZCCHC14	MYOT
1120	TTC1	MRPS26	GAN	BRD4	TRAF7	AMN	PSMD6	MT1H	B2M
396	BTAF1	ARSE	KCND1	PMCH	GABRB2	CSPG4	2017-03-08	JUNB	CALB2	GJB2	KRTAP3-2	FCN1	RRAS	RFX3	PAFAH1B2	CD200	SERTAD2
397	EDN3	ZBTB6	MRPS12	RBP3	ZBTB11	UGDH	GNL3L	IVNS1ABP	NDUFAF1	ELL2	TRAP1	G6PC	TOM1L2	KLHL12	ST7	RIN3	GBA
398	CARD8	RAI1	HTT	NOL8	TLR2	NTNG1	STOML3	SGMS1	BCAP31	TPI1	CARD16	PSEN1	CPAMD8	MAPT	PYCARD	PEX13	PLXND1
399	NKD1	KCND2	GSC	CPNE4	ZBTB11	FSCN1	GPR135	SUGT1	COQ6	ASB9	PKNOX2	ZDHHC23	WDR47	UHRF2	RPS16	EMID1	NRGN
590	SCAMP1	GTF3A	KIF3B	UBE2G1	ELAVL2	ITPKA	NECAB2	GNGT2	COL7A1	CABIN1	CDK10	E4F1	COL8A1	TWIST2
591	SLC16A10	RASSF8	PDIA4	DHRS7B	NTSR2	ART1	KIFC3	EPC1	GBE1	SERPINB6	RAPGEF2	RUNX2	GPC1	FBXL2
592	WNT5A	CYB5R2	THRB	PDPN	NR0B2	SCEL	EIF3C	CHD9	ABCC9	NPTXR	MAP1LC3A	FBXO44	CHORDC1	SEC61A1
593	NKRF	NXPH2	ETV7	ELF1	IL2RA	SLC9A6	HDGF	GIPC1	MAPK1IP1L	HMGA2	STAT6	MEN1	NOTCH1	GUCY1A3
1352	CCT7	TTPAL	RNF126	SATB2	ZP2	WDR13	PDGFRA
1351	ITGAL	ZNF639	TGFBR3	ARHGEF15	PEX12	AFF1	S100Z
1350	UCN3	DDX11	GORASP1	SERPINA4	VAMP3	CBR3	TNNI1
1149	MFN2	GPI	CHMP1A	TBC1D3F	EPB41	SFPQ	PTBP1	RAB15	ETNK2
1148	CLDN8	OSBP2	CHMP1B	TMEM214	IL15	NCAPD3	NPY5R	TWIST2	IL2
1147	MYRIP	CLCA1	SEC24A	C5	FAM71C	ZFPM2	NDC80	LENG1	SERPINH1
1146	WDR74	DCC	REPS2	ZP2	MRPS22	REPS1	ZNF337	MYO1F	EXOC6B
1145	AIPL1	LIG1	IL32	RAP1B	DPPA3	GOLGA3	MFRP	RGL1	ARHGAP9
1144	MCRS1	C1QTNF5	SIPA1L1	FASN	CENPT	TSN	OTUB2	RNF183	USP13
383	TRIOBP	SCN3B	SLA2	VAV2	ACP1	CTTN	DOK3	PRLR	EREG	ATG4B	SIGLEC7	CEACAM8	FCER1G	SERPINB4	FRS3	SHC1	PIK3R3	IL3RA
384	UCN	NFE2	GRIK1	LDHD	SYNC	APOC1	NUF2	INTS1	KITLG	PDE6H	MMP24	CDH6	LAT2	TNFSF10	ACTR1B	ZNF764	LHX9	RPP40
381	TAF2	KLK6	MICA	NF2	KLK4	RXFP2	PHKA1	MLXIPL	RRAGD	MXD4	SMAP1	TAF12	MTCH2	DYNLL1	MTCH1	AVEN	SETD7	NEFM
382	COL4A4	ACTN4	PFKFB2	SUCLG1	MST1	CCL19	DCTN5	PTPRN	KCTD5	USF1	CTNNBIP1	DCLRE1C	CLEC3B	DYDC1	LAMB1	KRI1	DST	ASIP
380	MAVS	ZNF622	CD244	HTT	CDC14B	SHF	NEK11	ATRX	GCG	VCAM1	PIAS4	CSE1L	PI4K2A	HAUS7	ANGPTL1	OGT	FAIM2	SCG2
389	PLAG1	AGFG1	ZC4H2	TRPC5	SELL	PDLIM5	DPH1	SP110	MYLIP	ITPR3	ITPR2	CRY2	CCDC116	MAP1LC3A	INCENP	HEY2	AATF
388	DNMT3A	HIST1H1E	LMX1B	DSN1	PPP1R12B	CBX1	TUBGCP2	ADPRHL2	ARL5A	NSL1	ZWINT	BCL11B	ADAM33	DNMT1	SUCLA2	HIST3H3	LBR
387	IRAK2	KIF22	PELI1	METAP2	PAIP2	TIRAP	TLR4	SGTB	RSBN1	SIGIRR	IRAK4	MAP3K7	EIF3C	MYD88	TICAM2	KCTD15	TRAF7
386	ZNF622	IL18RAP	ZFP64	TRIM17	GDF7	BEND7	TTN	GTF2H1	ARHGAP4	PLCL2	PDE4A	PROZ	TMED1	RPL10	NRSN1	PHEX	GNG5	XCL2
385	GLRX3	SPG7	SLC25A6	FA2H	ADAMTSL4	THOP1	GPRIN2	NTN4	ZNF638	SPRY2	NPDC1	EBNA1BP2	TP53I3	USP18	PLSCR4	ZNF764	CUX1	CHRNA2
1348	CD36	ATXN7	MYH14	SOD1	PAX2	UBAC2	GAD1
1153	DPF2	CDC7	CD9	RBM8A	PTPRZ1	FCGR1A	IRF4	HLA-DQA1	TOMM34
1349	PJA2	VCP	HTR7	IGBP1	ARID4B	FRMD4B	HLA-DMB
1154	YARS	ILF2	NAB2	PDE1A	RNASE6	CENPE	BCL7A	SEC14L1	KCNG2
1346	SMARCC2	PSIP1	ZBTB5	COX7A2L	AGK	XRCC6BP1	UBE2E2
1151	SLC12A6	SPAG9	ALDH7A1	JDP2	RASSF9	NBEA	RRP8	PGK1	SPTB
1347	WDR47	DAOA	CASP9	RPL22	CMYA5	FERMT1	YES1
1152	TUFM	ACTG1	CYBA	CAP2	SSH3	DCTN5	LIG4	CAP1	ATG3
1344	GRP	HES1	KCNQ4	SNPH	TLE1	SIK3	CTSG
1345	NME5	ZNF341	DKK1	PICALM	ASAP2	AKR7A3	TBR1
1150	MEN1	SMAD9	CYP11B2	RPL12	NMBR	ZIC1	SLC7A11	STAG2	CD163
1342	H1F0	SELP	INHBC	BRDT	SNX1	PKIB	RGL2
1343	EVC2	AARS	RBM5	TRPV6	DNAJA3	IFNGR1	STAT2
1138	APCS	BAIAP3	MED16	PIK3CD	CACNA1G	UCHL3	GUCA2B	NCAPD3	AKT2
1137	MRPL4	PYCR2	CDH16	CD81	IL25	THAP11	HTR2C	PSMD9	APC
1341	GDA	DLGAP2	PRND	GRIN1	AKAP5	EXOC4	CASK
1340	HERPUD1	TCP10	RAC2	PARD6G	MARK4	MAP2K5	ARHGDIB
1139	PRSS8	CDH8	WNT4	GATA6	HAUS2	PLXNB3	SPRED2	DYRK2	ZNF335
1134	TP53I3	TUSC3	SEMA4G	RAB4B	CNPY2	SLPI	FGF12	GGA1	TJAP1
1133	KIF2B	MAMSTR	S100P	NINL	MMP7	CCT2	RPL23A	PRKX	TP53AIP1
1136	SHMT1	TMCO6	MAEA	DMAP1	HTR2B	PAX1	PDHX	DNAJC30	CSN3
1135	PTPN7	GMFB	DUSP4	RPS6KA4	PIP5KL1	MAP2K1	KRT8	DUSP10	MKNK1
370	TBX5	PPP2R5C	RAB1B	PTPN21	NMB	THUMPD3	WWTR1	BTK	TIMM8A	ST3GAL2	GPR37	TIAL1	LRFN1	WDR4	CD79A	RIPK4	PHEX	ADCY10
371	CCDC88B	NOS1AP	GRIK3	FFAR1	MAPKAPK2	RAB11FIP5	RPA2	DOK2	HNRNPH3	MRPL17	PLA2G2A	RWDD3	RAPGEF3	PTBP2	LENG1	TPR	CLCN5	TRAF3
372	KCNB1	CXXC4	SYT6	UBAC1	CALB1	COX5B	GJB1	NPTX1	IFIT1	CCL3L1	NARF	IRF1	IGLL1	IRF2	MNS1	PRPS2	NOVA1	TWIST1
373	RTN4	LOR	EDN3	EPN3	CR1	UQCRC1	IL16	RAN	CEP192	RPLP2	BCL2L13	GPHN	ODF1	XPO7	KPNA2	MAP3K13	CDK14	NEFM
379	CAMLG	SNRPN	CCNF	FGFRL1	C7orf50	APPL1	SDHAF2	MMP1	ST6GALNAC2	ST3GAL3	SEC61B	SERPINA3	ADRA2C	TLX3	DHX58	BMP8B	PHLDA1	COMMD4
378	CASKIN1	NOL3	ANAPC5	TADA3	ZC3H7B	UPP1	SIX5	MAPK1IP1L	MCM2	TRERF1	CEL	STT3A	RYR1	TMOD2	GNAS	GLE1	PCSK6	AGAP2
1339	ATCAY	ZNF329	MAPK11	CREB5	SYTL3	USF1	PIGA
375	RAMP3	CNOT8	SGK3	RPLP2	TIFA	HLA-C	MCM5	CD163	MGAT1	LIF	SENP3	GLUL	SMAP1	NR1D2	PSORS1C2	ARF4	ZNF107	ASCL3
374	ALPI	RBP3	FDXR	ABI2	QTRT1	TAX1BP3	YIF1A	HOOK1	MAP4K4	TRIM2	DDX49	PROCR	BCL9L	UBE2D1	DDX54	ARL5B	SCG2	IP6K2
377	KDM6A	COL23A1	UFD1L	MPHOSPH10	GNL3L	CCDC137	AMBRA1	COL4A6	DPPA2	GCG	CUL3	RECQL	URM1	SHD	HSPB3	MAPK7	EEF1D	CRYBA1
376	CCNB1IP1	SNAPC5	E2F4	PRC1	ATG12	NUCKS1	PKN2	DNAJC10	SMYD1	TRIM23	TRIM22	OTUB2	DCLRE1A	STX18	RPLP1	HSPB2	TRIP11	TBX19
1335	FGG	NOM1	SERPINA5	NID1	PALB2	ANGPTL3	NPY5R
1140	PPFIA4	SYPL1	IFT80	CST5	SPRED2	ANPEP	CXCR3	RBMX	CCL7
1336	MICALCL	EGR2	NAT6	RASGRP4	UBE2M	LRP2	SCGB1A1
1141	DVL2	RAB11FIP5	PLXNB1	TLN2	CCDC85B	U2AF2	KANK1	SAFB2	CEP70
1337	DERL1	S100A9	CETP	AHCYL1	MTIF2	NMD3	STARD13
1142	SYNRG	CLTA	HIP1R	CA6	FLII	SEC22B	FER	IFT88	ARHGDIB
1338	SLC25A11	DCUN1D1	CDKN1B	PMF1	TAX1BP3	CELA1	SIM2
1143	KCNS3	RND2	MEF2B	TOE1	NBPF3	CACNB1	SLC5A7	MXD3	KCNH5
1331	TAL2	RSF1	PTCD3	HOXC4	DEFA3	ARHGAP29	POLR2B
1332	MAST2	SYNC	PPRC1	TOMM20	SYTL4	LUC7L	CCL27
1333	FUBP1	XIRP1	MT-CO3	HLA-DRB4	ACSS2	GALNT11	UIMC1
1334	COPZ1	F2RL1	ARSA	SMPD1	VCAN	ADRA2C	COL10A1
1370	GRM4	IRX5	STAR	NR1D1	EREG	PTH	FAM76B
1169	LIMS1	SLC16A10	CEBPG	KIF18A	CD300E	TRIB3	TMSB4Y	CHST15	CHFR
1168	CWC25	DHH	CCKAR	CNTNAP4	USP21	AP4M1	INTS10	TPM4	CEP70
1167	HTR1A	TRIM3	FOLR1	SELL	GALR2	ACMSD	NLE1	EN1	TCEA1
1166	ZCCHC13	SLC12A2	SOSTDC1	FBXW2	NFKBIA	TNIP2	FBXW11	NEK11	PGGT1B
1374	NONO	DHX38	CTRB1	ANGPT1	CHRND	VSIG4	ART1
1373	R3HDM2	UNC5B	SLAMF6	STOML2	CACNG3	CD14	TMOD1
1372	SLC8A1	CARS	DLGAP3	FNBP4	TLX3	MCAM	MATK
1371	NAV1	CYP11B1	CRTC1	ROBO2	APBB2	MCF2L	MMP12
361	CALCR	GLG1	RAB8A	GAL3ST4	MPZ	CROCC	CEP63	CSRP3	ITGA9	ICK	CLIC3	BTG3	RAB17	SLC25A3	SUPT7L	PRDM1	HTR2C	COL20A1
362	TM9SF2	TRIM17	RXFP2	ITGA10	ZNF7	CYP1A2	MAP3K6	PRMT2	INPP5K	CEP170	GATA3	GADD45G	PKP4	KREMEN1	NR2F6	RBPJ	NCOR2	NR2F1
360	SCAMP1	ABCF3	COL23A1	SETBP1	KATNB1	AURKC	CDC20	MIS12	RAB33B	HN1L	SCTR	LSP1	DOCK2	RNF7	HTATSF1	TSGA10	LRP8	COL20A1
366	CCDC92	ENSA	TTN	VIPR1	TRIM55	PLCE1	CCL20	THRAP3	ILK	GAA	H2AFZ	THOC7	NKX3-1	PITPNC1	HSF2BP	FASTKD5	USP13	EDARADD
365	ALDOA	RAB7A	RSF1	RHPN1	PLXNA2	ZBTB45	OCRL	AFG3L2	STAC3	RAB1A	CD47	REG3A	CHML	UNC5A	PLA2G1B	CDK5RAP3	ZNF408	CCDC89
364	MCM3AP	AP1B1	TACR2	HERC6	NTSR1	ANXA3	IRF9	DKK3	ZNF670	PPP1R9B	NME2	TMEM8B	HRH2	ZNF707	COMMD3	NEUROD2	FAF1	SPON1
363	CALCR	UPF2	PTPRZ1	AQP4	CDC42SE1	CACNB2	HERC2	ELSPBP1	IGHMBP2	HTN1	CASP4	VPS13D	SPRED2	GOLGA1	PLA1A	VPS35	SPRED1	PCSK6
369	PTPRD	SSFA2	CAPZA2	PI4KA	BEX2	PIGR	ENGASE	BICD2	CHRM2	CD82	PTP4A2	CNR2	ZNF239	ZNF609	PLCD1	NR5A2	TPR	CTSF
368	CNNM3	ERG	NACA	YY1	ZNF510	CBX2	LY9	PDYN	RPS8	DDIT4	CD9	PSMD14	CORO1A	HTR6	BRE	TGM2	IGFBP1	TPH1
367	BCLAF1	TRPM6	BCL2L14	BECN1	PPP1R10	BAD	BCL2L11	BCAP31	CASP6	PDDC1	RGS1	PSEN1	BNIP1	BBC3	BNIP3L	BIK	TPH1	COMMD4
1366	EREG	ERBB3	ACTR1A	SERPINA4	ADAM12	GJB2	FLT3LG
1171	GIN1	PTGIR	NPLOC4	BCKDK	LHX2	BMPR2	ILF3	SUCLA2	BMP15
1367	KIFC2	SPRR1A	USP39	DNAJC10	RHOA	ECHS1	TXLNB
1172	PPP1R9B	GSC	SLC35E1	RQCD1	TFB2M	PPP1R10	GNG5	GLI3	STUB1
1364	SLC12A6	FRMD5	PRND	SIX5	DDAH2	EGF	PTAFR
1365	GNGT1	GFI1B	HNRNPK	IL13	YTHDC1	SYTL2	SPTB
1170	ACVR1B	ACVR2B	IGSF1	RABGEF1	TCTEX1D4	INHA	XCL2	TGFB2	ACVR1
1175	PFDN2	CHD8	RILPL2	ARHGAP5	UBR7	FERMT1	GUCA2B	RNGTT	IL22RA2
1176	RPS6KA5	HMGN2	RCC2	COL4A3BP	ATP6V1E1	INTS1	CCL15	NXPH1	TWIST1
1368	C4A	PTPN18	AVPR1B	POLR3A	LATS1	STAU2	ZW10
1173	KRT18	CCDC85B	CDH18	KRT15	IFT172	RNF128	LOXL3	FTH1	MT1G
1369	KCNAB2	UBXN2B	KLK5	FRAT1	MAGEB4	SLC39A2	CTNNA2
1174	HSP90AB2P	CYC1	KLRK1	POU3F4	SOCS6	ZRANB1	MCOLN1	CDK10	2017-03-05
1156	AZU1	HCRT	CEACAM8	KRT31	CEACAM6	HNF4G	UBAC1	MAN1C1	UBXN4
1155	GAD2	ID1	YME1L1	CNN1	NUP107	FOXP3	PRKCE	GOLM1	GJA3
1158	MED7	KLF12	SERPINA4	PQBP1	VTI1B	NDRG1	TRIM23	WNT7A	ADCYAP1
1157	DDX27	UTY	CRYAB	ZNF91	RAB4B	MAGEA1	EIF1	EVI5L	TCF12
1361	CCND1	NAB1	UBASH3A	CDK6	MCM2	UBAC1	MCM10
1360	PRX	ASCL2	POU2AF1	RANBP9	NR4A1	SSR4	EBI3
1159	PLD2	ALAS1	CNOT8	SOX30	ARID5A	SMYD3	GNMT	MLST8	AHNAK
1363	RPL30	HSPA4L	RPS13	BDKRB1	RHBDL2	SCN8A	TNIP2
1362	LMBR1L	MYH1	ADH5	RPL24	PAWR	PAPSS1	M6PR
350	CKAP5	CLDN5	PPIL2	MED12	CST3	BCL2L2	ATP6V1G2	AZU1	MAP4K4	SNRK	TMEM43	SVIL	EIF4A1	LMTK2	SNRPA	TJP3	LHX9	TSEN15
351	TADA2A	STX2	TRIM29	FMR1	USHBP1	ABI2	CALCOCO2	ZNRD1	KRT20	ZNF638	PCM1	FBF1	PPP1R3B	ANG	HLA-DRB5	FAU	COL11A1	EXOC2
353	IBTK	FZD9	BCAS1	DRD3	TAF1D	ZNF510	GYG1	ESYT2	C1orf61	STT3A	DLEU1	HARS	UBE2W	SYT13	SNX22	KLHL12	PSTPIP2	CACNA1B
352	ABCF1	ZNF581	C1orf94	CCNK	DGCR6L	POLI	DZIP3	GMEB2	ZHX2	DMPK	FRMD6	PHF1	GATA3	CABIN1	DAZL	SERF2	SETD2	TWIST2
355	ASXL2	ICAM1	CDK17	UQCRC1	CNDP1	CCKBR	TRPT1	ARHGAP15	TXNDC11	CDKN2A	CHRDL1	MAZ	CADPS2	KLHL12	ZNF607	TNFAIP1	AHDC1	EBAG9
354	SCAF1	FAM160A2	AFTPH	CD8B	MAGEC1	IL12RB2	CCDC120	PRUNE2	ARL11	CDKL1	SVIL	KDM4B	LTA4H	TNRC6B	TSSK3	CASP2	ZNF382	DEGS1
357	KCNJ16	ZFAND6	TNFSF4	TNFRSF12A	ABLIM3	AFF4	TNFRSF8	TIFA	MALT1	TNFSF9	ZBTB43	ZBTB25	TRIM37	TNFRSF11A	RIPK3	TNFRSF19	NGFRAP1	RPL4
356	ALPPL2	EFNB3	IFITM2	PAX6	TSHB	COPS8	NPR3	SESN2	ATF1	CUL3	TMEM147	ACTR1A	RPL8	FAM162A	RUVBL1	ITPK1	AARS2	TSEN34
359	ZNF276	ZNF592	CS	PAX6	DMWD	PTPRU	LRRC4C	RALGDS	TST	CKMT1A	ZNF341	SCFD1	SEMA6D	THEM4	CHGB	LFNG	SEC24D	CRYBB3
358	RBP3	TSNAX	NLGN2	TSPYL4	DDX4	BRAP	RABAC1	LAMA2	PPIF	MYO10	G6PD	MAP3K2	PSMC1	RASSF2	CTSC	FBXO33	MX1	ENO1
1353	ZBED1	SPAG7	BRAF	MAP3K1	KSR1	MYO18A	MLLT4
1354	UBE2D4	SFRP1	IL7	CRLF2	KRT14	IL2RG	RPS20
1355	FGF6	ATF5	ZNF709	ANGPT1	MICAL1	KIAA0513	TIE1
1160	LSP1	CRYAA	CCR5	ZNF821	RCAN1	NUDT10	CCL16	PIGQ	STAT2
1356	IKZF4	SIN3B	IKZF2	SIN3A	MEP1B	YRDC	HBP1
1161	PDPK1	IL17B	POU5F1	IRF2BP2	MTOR	CXADR	SLC9A3R2	TERT	MXD4
1357	CSNK2A2	SS18	FIBP	CA8	RRAD	ZNF609	SEC24D
1162	TALDO1	NUB1	BAIAP3	TPPP	RBM4	ACACA	NLGN1	NFYC	MED13
1358	ACBD3	POLD2	CACNG3	WDR44	PALLD	RTN1	PPARGC1B
1163	CNKSR2	PSKH1	DUSP26	RPL10	ZNF7	SCN8A	EIF2B2	TAX1BP3	BCAR3
1359	PRX	UCHL5	ZNF384	CLIP2	MCM3	USP16	CDK4
1164	CLPB	PLA2G1B	SLC3A2	PTPN13	UBE2W	ATP5L	VDAC2	CCNO	ARHGAP26
1165	GH2	XPC	ABCB11	CNTROB	NAT2	PUM1	PKN1	GPR143	NCAPD2
806	KCNJ5	2017-09-03	PTGER3	C6	MAGOH	ACTR1B	UCHL1	PRKAB1	NPM3	FBLIM1	FLNA	ARHGAP10
807	PRKCZ	RNF5	PPIL1	PLXNB3	SYNJ2	PEBP1	SF3A2	2017-09-07	GAD1	CLCN7	APLP2	RNGTT
804	FYB	FZD8	NPLOC4	WDR62	CAMK2G	MAGOH	HOMEZ	POU3F3	EIF3L	PDE4DIP	THEM4	SLAMF1
805	UBE2E3	NDEL1	ERBB2IP	C19orf60	TGFBR1	RABGEF1	CCDC91	PSMD5	SSR4	EXT1	RHOG	ELMO2
802	VASN	ARSF	TSG101	LTBP3	PPP3CB	GAA	HIST3H2A	SERPINB4	AICDA	SAMSN1	TGFB2	HTR2A
1319	MSH3	ATP2A2	IKZF1	PCP4	GLUD1	ZC3H12A	PCDH7
803	MTSS1	MAP4K5	REPS1	IL21R	WASF2	THOC7	GNB4	MEGF11	FXYD6	STK4	2017-03-04	ADAM15
1318	EIF4B	SYT1	CUL4A	TGM2	ANTXR1	MTMR6	CLEC5A
800	SMTN	SLK	SNCB	LYL1	PPP1R1A	DOK6	PI4K2A	2017-03-07	FER	TPD52	NUP155	GNG5
1317	MKRN1	SWAP70	DNAJC7	UXS1	DHX58	NPPA	SRGAP2
801	RAET1E	DYNC1LI2	COL23A1	EGR4	TSGA10	UBD	IL13	EMILIN2	TREM2	NUP155	ART1	CRYBB3
1316	POLD3	XRCC5	HOXC4	HTATSF1	CIDEB	PRKDC	WRN
1315	MYO9B	MECOM	ARFGEF1	PMPCA	AGK	GBP2	NKTR
1314	TOR1AIP2	PPFIA2	TAL1	SYT11	SERPINB13	TCEAL1	PRKX
159	ADCY5	CRLF2	CRP	TLR6	KCNRG	ART1	C2CD2L	APLP2	SLC25A20	GP6	NOM1	SLC1A6	FCER1G	LSM4	PEX14	CREB3L3	XAF1	GUCA2B	LFNG	TSKU	CAMLG	CAPNS1	LYN	PAIP1	KRT31	TIMM23	UBE2N	GRAP2	NEK6	RBM17
1313	MED19	TIPARP	ZBTB12	MED9	TIAF1	FTH1	AP3B1
158	ALDOA	SRI	ARFGAP3	METAP2	TUSC3	STAR	NPNT	TRIB3	RPS6KB2	KDM1A	G2E3	TRIM69	ILK	ITIH3	RAP2B	NBAS	RREB1	PHKG2	GALT	CELSR3	SAFB2	PPIF	TNFAIP6	IFIT1	ADM	UBA1	FNBP4	HIST1H3A	FKBP10	ZNF382
1312	PKNOX1	GRM7	TTF1	SETD2	VPS33B	GFRA2	KDM5D
157	MCHR1	AURKAIP1	GRIK2	KCNA2	KCNA3	SHOC2	KCNA5	IGHM	ADCYAP1	NLRC4	ATP2B4	GRIN2C	ZFYVE9	CD46	NR2F2	SERTAD1	CNKSR2	DLGAP2	OTX2	UBE4B	LRRC1	DLGAP4	MED12	NLGN3	CACNG2	SHANK2	C8B	NDEL1	NLGN4X	TNNI3K
1311	SRI	TALDO1	SYCP3	TXN	FSTL3	BRDT	PRDX3
156	CLDN7	CCDC92	SORL1	SPINK1	SYNCRIP	HCFC2	IGHM	ADORA1	SDC2	RELL2	MAP3K2	PER2	SPERT	LHX9	HECTD1	TES	AEBP2	PCBD1	DFFB	SCD	MMP15	GNGT1	EFHC1	RND1	IGBP1	HPCA	HTR6	ZNF384	SEMA4B	GIGYF2
1310	DAZ3	NDUFA5	ALPPL2	CPE	HSD17B4	GYG1	NEUROD6
155	SPI1	ESYT2	ARNT	PGR	PAK6	CHD9	ZNF329	NKX2-1	KDM5A	TWIST1	FMNL2	TAF1	TRIP4	SPTLC1	CRYAA	NR0B2	DDX5	GRM1	HLA-DQA1	GNGT2	PSMC5	SMARCE1	PNRC2	NDUFV2	IRF1	KPTN	XCL1	CARM1	C9orf16	NR5A1
154	DZIP1	EBNA1BP2	KCNQ3	RPL31	UBASH3B	REXO1	NECAP1	PARD3B	SEC24C	FBXO9	ANAPC1	SREBF1	MLN	B4GALT3	CCDC88A	AK5	ESR2	DENR	DPYSL2	NTSR2	GTF2H1	LSP1	CRHR1	PA2G4	ANKRD13B	RNF2	C7orf25	SLC25A38	MCC	ZFHX3
152	TPST1	FUT7	LIN9	AP1AR	BAP1	UQCRFS1	TSPYL2	BLOC1S2	RASGRP4	HSF2	PDE1A	CHRNA5	IL13RA1	IMPDH2	GRID1	THPO	IPP	NRXN3	SDSL	GSC2	NDUFV3	DIO2	MEOX2	DACH2	DLX4	SORT1	IQCG	DHPS	LAMC1	JAM3
601	HIST2H2AA3	PTH2R	NEK3	MPP3	HCK	HCLS1	SNCA	CRCP	WAS	SESN1	CD19	WDR18	TEC	SCN10A
153	POLR2H	GNPDA1	POLR2L	POLR2I	RNH1	CACNB1	MMP24	CKB	RPS26	PACSIN2	TRAF7	FBXW11	MUC13	EHMT1	SLC12A1	USP1	POLR1A	RAP1GDS1	DRG1	POLR1B	SKP1	COX6C	CD3EAP	CHGA	HOXB7	ULK1	TESK2	COMMD1	ZNF484	NKIRAS2
600	INTS9	PTPRJ	CEL	MCRS1	RRP1B	FANCI	NDUFV1	MYH11	MYH4	CXCR3	AP4M1	IL13RA1	BCL2L11	SUV39H2
150	CAV3	ZNF581	NKD2	GABRB1	EFNA3	UTRN	DAG1	RTKN	GNL3L	ART1	EMID1	IFNA5	GORASP2	ZNF607	GSC	SPARCL1	TOPBP1	PRPH2	RSBN1	VEGFC	GNGT2	PGM5	SERPINB6	SLC17A1	MT-CO2	RSRC1	MT2A	SNTG1	DGKZ	TFB1M	CLEC5A
151	ABLIM1	ABCF1	NXPH3	GALNT1	EXOC8	PHKA1	COL3A1	DNAJC10	NR2C2AP	ZNF638	FBF1	PRSS8	CCDC120	FAM107A	HTRA1	LY6H	OLIG2	SSBP4	TWF2	NOC4L	MUC7	TEAD3	ISOC2	PCM1	KRT19	CDC42SE2	KRT15	PDE5A	IGFBP2	C1orf216
609	CSTF3	SPIN1	LIMK1	PTPN23	CTSS	GSC2	KCNN4	ERCC8	AMH	PAK2	H2AFY	SEMA4D	SV2A	HLA-DOB
608	NAT8	RAB3B	OCLN	PLEK	TRIM17	RHPN2	TRIM38	TRAP1	OGFOD2	PLK4	TSSK4	BMPR1B	UBA52	NEK6
607	YARS	TRHDE	WDR5	MAOA	MMP15	CYB561D2	FNBP1	TP53I3	PAK3	SERPINB8	REXO1	NOS3	CTSC	IL13RA1
606	PLXNB3	CXCL2	SNAPIN	DMAP1	MECOM	ITPKA	ATF6	PSMC3	FCN2	MYCBPAP	KPNA3	PHPT1	FBXL3	MRPL44
605	CDK19	ODC1	ELANE	TLE3	SNRPD1	C20orf27	ZZEF1	APEH	IL4R	PRMT5	STAM	ZNF408	GPC1	PARVA
604	CWC25	ADAM11	NARS	DLGAP2	MAP1A	GRIN3B	SENP6	FSD1	TRDN	PDCL2	CBR1	ACTR1B	RNF11	BEGAIN
603	MOCS2	PTGER3	NIN	ARNT2	EFEMP1	GNG11	CXXC1	GRM8	PIAS2	DYRK2	PLCB2	ARHGDIA	ARHGAP10	CD200R1
602	B4GALT1	LDHB	RBM24	PTPN18	SLC6A2	IMMT	DPYSL5	SYNCRIP	AQP3	CCL22	HNRNPH3	CCL14	TCFL5	FKBP2
202	CYB5R1	RPL14	PPP4R1	ADAMTS13	HR	MLF1	CORO2A	GATA2	CLEC4F	CIB2	RECK	TBL1XR1	HERPUD1	DGCR6L	ZDHHC6	NOL8	NOX1	HDAC10	BCL2L13	ORM1	GTF2IRD1	TESK2	SORT1	TBL1X	PHPT1	SLC27A5
203	SLC8A3	KIF23	E2F3	PFKFB2	TRA2A	PPFIA1	HCFC1	SFN	KLC2	MAP3K3	TIAM1	CDK16	LBR	ARHGEF2	RAI14	GTF2A1L	MARK3	SLIT2	NCKAP1	TNKS2	ATF6	CGN	ITGB1BP1	SNRNP200	ATP5A1	ERC1
204	TAF2	RTN4	VPS29	A2M	EPPK1	TMEM214	PDGFB	PRRX1	AP3S1	APOBEC3G	RCAN2	PDAP1	CIAO1	COL9A1	ACOT7	DNAJB9	CGGBP1	IGBP1	RASGRP2	DNAJA1	POU3F1	COL1A1	APBB2	SERP2	CSTF1	PRKD3
205	FGF18	SLC9A6	EFNA1	SLC6A2	TPD52	IFNA2	RNF126	RASGRP3	CHRNA5	PDGFD	ADCY10	ALX4	ACSL3	DDX1	2017-03-08	SSPN	CDKN3	IFNAR1	PITPNM1	EML3	TUBA8	DOC2A	CHMP1B	BRDT	TPH1	IGFBP3
1329	IKZF4	EHMT1	ZC3H7A	MAPKAPK5	CLSTN1	MEP1B	GOLGA2
1328	MKS1	EXOSC6	WDR13	TMSB10	ANKHD1	NAA38	SOHLH2
200	SYNRG	WFS1	PLXNA2	FA2H	WDR5	EZH1	KLF16	DPH1	TLE2	TLR6	MXD4	ADI1	RGMA	CHD8	IFIT1	MAZ	UHRF2	FANCD2	SIPA1L1	KIAA0319	RAB27B	SMS	KIAA0232	GSTP1	FGD4	KIR3DL2
201	XRCC4	RAP1GAP	RBP3	LYAR	ANKRD2	ELK1	MITD1	SESN1	HSH2D	PHIP	FGG	PTH	ZNF609	FZD9	ODC1	FAM50B	PTPRG	NUDT3	MAP2K3	IPO8	MT-ND4	SH3BP5	CHGA	RPS6KA4	DYRK1B	HDHD2
1325	LINGO1	POLR3H	ARHGEF1	ATXN7	MT2A	HSPA5	JAM3
1324	OSTF1	G6PD	MAFB	GPLD1	GOSR2	GOSR1	AJAP1
169	TUFM	RAB5B	GDF7	GRIK3	PF4	TXLNB	CNOT7	USP18	KATNA1	ITIH4	RPL10	CREB3L3	BHLHE40	APPBP2	ADCY10	SIM1	IDUA	MINPP1	KCND2	IL9	RPS6	2017-03-05	DOCK3	FBL	CHGA	GMFG	SGSM3	TRPS1	C10orf54
1327	ST6GALNAC6	DTX1	DTX3	NPPC	ANKS4B	PPP1R3A	TRIP13
1326	RRBP1	CENPB	GRIK4	NCR1	UHMK1	ITPR2	SF3B2
1321	RPP38	SEC24B	PPIB	PKD2	ACSS2	LFNG	NR1H3
206	RAD51C	FAM175B	MARCKSL1	AIF1	NANOS1	PMAIP1	CXCL11	COX5B	CCL25	FNDC5	GPX7	NDRG2	SIK2	RECQL4	TAF1	MS4A7	SPARCL1	NF1	NXF3	PDE4D	TUBGCP2	ABCB4	PDCL2	2017-03-02	MTR	STBD1
166	MYL6	LDHB	CCNT1	C20orf27	FAM57A	KCNIP2	RNGTT	CUL3	TTR	TRO	PPP3CC	SNAP23	SNAP25	CYHR1	CD7	SRP54	STX4	STX3	MYO3A	MCM2	2017-03-07	NLRP3	RPH3A	PURB	SLC25A11	IPO7	NUP107	VAMP2	TBX19
1320	GGCX	F2RL3	LRP1	ATXN7	GAN	F7	PROS1
207	DLC1	RARRES3	BTAF1	GPRC5C	PZP	TGFB3	IFNW1	RAB1B	TMEM62	SDC2	TGFB2	EPM2AIP1	CEP250	ITGB8	NUDT21	LRFN1	CYR61	TES	CKAP2	VASN	RPL35A	ZNF592	NCF2	SFRP2	CLDN1	THOC1
165	VIP	HMGB1	PPP6C	SLC9A5	LDLR	HLA-DRB3	DPYS	HSP90AB2P	METTL1	EIF3L	AANAT	ACIN1	SPN	PSTPIP2	IDUA	CIZ1	SNAPC3	MMP19	IRF2BP1	SCYL3	PSG1	FZD5	CCL15	HLA-DQA1	ADI1	PDZK1IP1	PSMD10	RBAK	IPO5
1323	IRX4	CCL19	NBEA	CCL28	RNF32	CDC42EP5	PIN1
208	THAP4	CLPB	PHKA1	DUOX1	HDGF	MEIS3	CDKN2D	PIGC	ITIH3	ALX4	SHC3	LHX9	FKBPL	CKAP2	RPSA	SNX27	NR4A2	KIR2DS2	RAD9A	UBR2	ETF1	LDLRAP1	APEH	FLG	CA2	IGFBP3
168	CRTC2	GLIS2	PRND	AKAP13	SFN	MAP3K3	CLK2	SRRM1	LUC7L3	ARHGEF2	RPGR	OSBPL3	RNPS1	RACGAP1	EPHA1	WEE1	EPB41L3	PDDC1	PPIG	C1QBP	CGN	SPRR1A	PLSCR3	UBE2M	UBC	SEC13	ATP5A1	TJP2	GSTP1
1322	KLRB1	APCS	CXCL5	ASH1L	SOBP	CXCR2	ZNF426
209	MCHR1	SEC31A	CTNND1	TMEM62	STAT6	SLC1A4	GPSM1	KLK6	LCMT1	FAM21C	DLGAP2	C19orf60	HNRNPR	SF3A3	RDH5	JUP	NRF1	DCUN1D1	NTS	PSEN1	PNOC	SFRP2	SMARCC2	KCTD17	VAMP3	LRCH4
167	EID1	HTATIP2	EFCAB6	MARCKSL1	RHPN1	CTCF	EIF3G	PPP1R1A	AP3B2	ETNK2	LSM1	MTMR4	BEND2	SCLT1	PDCD10	ZP2	BST1	MAP1B	CD1B	FAM76B	PWP2	TAF10	GABRR1	PRLR	IRF8	NRSN1	NFE2L2	KIAA1191	AMY1A
161	DHH	TRPV1	RAB1B	NBEA	CPEB1	RIOK1	COX5B	WBP1	TAPBP	MEFV	CENPA	CLEC4F	LRFN1	RNF11	PPP3CC	CDC42EP3	MTMR7	SHMT2	PTGER3	SOX13	ARHGEF18	PIK3CD	MAN1C1	MYCN	COPG2	PPBP	DOK5	IGF2R	CHN1	WFDC2
409	MDFI	LIN9	ESRRG	POLR1C	OGDH	ISOC2	MSC	PDZK1IP1	KCNQ3	TIAM2	GRK6	TXNRD1	GNG3	TNIP2	TCF3	USH2A	EIF4E2
162	GPR183	ALPPL2	CYP11B1	PITPNB	RNGTT	ADAP1	WNT3	CENPA	ACTR1B	ATF6B	TGM2	PITPNC1	HSF2BP	SKA1	FBXO21	CSF2RA	USH2A	DHCR24	MT1F	GBA	PIK3CG	TNIK	GMEB2	CACNG3	RPS6	IWS1	NRF1	GPR37	SMC1A	TOB2
408	PTPN6	TNIK	SLA2	ELAVL4	TRAT1	CISH	ELMO1	LIF	IFNAR2	TEK	SCG3	GRAP2	CSF2RA	CEACAM1	NKX2-2	MATK	CD28
163	GRIK2	KCNA2	GRIN3A	KCNA5	GLS2	ATP2B2	ATP2B4	GRIN2B	GRIN2C	GUCY1A2	DLG3	SCN5A	DLG1	CNKSR2	CNTNAP4	DLGAP3	LRRC1	DLGAP4	MEA1	FZD1	GRIN2A	LIN7B	FZD7	LIN7A	KCNJ4	KIF1B	MAPK12	NLGN4X	SEMA4C
1330	SP100	SLC25A36	OTC	GJB3	ZYX	EHD1	EHD3
164	MAEA	LANCL1	PIN4	DYSF	HAND1	BHLHA15	PIK3C3	RPN1	KCNE2	PSMD4	SLC30A3	SUCLA2	PCSK6	SPN	TWIST1	METTL9	FMNL3	UBN1	PLAC8	ADRM1	AFP	PITPNM3	ID2	ITPRIPL1	TRPS1	PTGDR	TXNRD2	ID3	TRAPPC2
405	DPF2	RUSC1	IRF2BP1	ARL3	SSTR4	RETN	BBS2	GPM6A	MAP1LC3A	FCER1G	LIME1	C6orf47	ORMDL3	COL11A1	FASTKD5	MT1H	THPO
404	OSGEP	CABP2	EFEMP1	NR4A2	FAM76B	VPS37C	C4BPB	CEP55	ZZEF1	FAM13C	MYL9	RECQL	NISCH	PRLR	SNF8	CPSF3	FCHO1
407	JPH3	RAX	EFNB3	PTEN	KCNV1	IL31RA	OSM	FNTB	ERCC8	PDDC1	CCL20	RRN3	DDX49	CDH19	CLIP2	PDHX	DHX58
160	WRNIP1	PTPN23	PRSS1	ANKRD2	USP54	AGPS	METTL1	DCX	SCAMP5	SLC12A6	CASKIN1	TMEM222	SPTBN4	HERC6	PIM2	DOCK8	SAMSN1	ATF6	GLUL	PA2G4	ARRB2	HOXB8	EPHA8	FGFR1OP	PHB2	MLLT10	POLD2	CA4	ZC3H11A	PTCH1
406	GNA13	PAM	SECISBP2	AJAP1	MYPOP	IQGAP1	DPF1	ARVCF	CA9	GP1BB	AKR1B1	NDRG1	TBC1D7	TCEA2	AXIN2	PDZD4	BCL9
401	FGF18	HTATIP2	TSR2	GDF5	STK17B	BZRAP1	MYLIP	VARS	ADCYAP1	PRIM1	TCTA	CCND2	HMOX1	CHM	MYBBP1A	SH2D1B	PSMD9
400	BMP4	RAB8A	RRP12	AP4M1	IGHM	NUMBL	MIP	TNFRSF10C	AASDHPPT	VGLL1	USP37	CMA1	PDGFD	AHSA2	SEC24C	INPP5A	NPFF
403	ATF7IP	POLR2H	POLR2F	GABRG3	POLR2E	NIN	AP1B1	ALDOC	CCNF	ADAP1	KIF13A	NME5	SLC16A2	LAMA5	FAM189A2	LAMC1	FKBP2
402	LIMS1	MYO3A	GDF7	PTPN23	NCL	SMC2	ARHGAP26	HOXD10	PDIK1L	PRKAR2B	PCDH1	FLG	CHD1	CFD	KDM5B	EIF5A2	RNPEP
824	S1PR2	NDUFS6	NIT1	CHMP6	PRND	CDK12	GNRHR	UBOX5	RBBP6	ASIP	VPS25
211	RNF144A	SMG6	NIF3L1	ATP4B	MRE11A	ACACB	INSC	ALPP	SIGLEC14	SESN2	KIF3C	ERMAP	RPS6KA6	ILF2	HTRA1	RPL21	POLDIP3	MPDU1	SLPI	GUCY1A3	PPP1R13B	TBC1D7	PTMS	DHCR24	LRP5
825	TG	CSTF2	DUSP26	NBR1	WWC1	TOMM20	TXNDC9	LAMB1	PPP1R14A	FEZ2	GOLM1
212	USP9Y	ACP6	ANKRD2	PKMYT1	CHEK1	GNL3L	GNG12	ROPN1L	SLC1A5	DNAJB11	TPO	ETNK2	MT1G	WWOX	EIF3M	UBE2A	ZCCHC10	RAB4A	TBX4	CDC25C	PLK3	MSX1	UBE2K	DOK7	DUSP6
822	STX1A	FGF8	NEDD4	WWP2	PSORS1C2	NAPA	USP10	SNX3	SCNN1B	SCNN1D	ZNF165
823	CDK5R2	GABRB3	NUB1	NRAP	WFS1	RAVER1	OPHN1	PKD1	TRIM16	IFFO1	NEBL
210	KCNJ15	TPST2	ELAC2	SMAD7	ELN	PPP3R1	ACACA	CRCP	EDEM2	KIF3C	COX5B	MGAT1	HUNK	UXT	PDDC1	FAM135B	SLC2A1	RIN2	RPS13	BCL9L	MFAP2	SERPINB13	MTMR4	SEC23B	OPN4
828	SPRY1	SEMA6D	KLHL26	GZMA	RBP3	SULT2B1	RICTOR	RIC8B	GREM2	ART1	ZNF41
215	ELF1	MAEA	CCNT1	SYT3	SPI1	TRRAP	G2E3	SAA2	TAF9	IFNA8	MYB	FBXW11	SIK3	ADAM9	TAF4	NCALD	RELA	TAF7	TEAD3	RDH5	ZNF165	MSX1	WDR3	KPNA2	MRPL44
829	SCLT1	MCHR1	RBBP5	PPP2R5B	DHX29	YAF2	TRPM7	OTX2	F9	ZCCHC8	ITPR2
216	COPZ2	SCN3B	ICAM5	RUSC1	IL1RN	KTN1	UBE2V1	NBEA	NOSTRIN	RASGEF1C	NUP155	MMP11	JUP	CYLD	AP3M1	HMGXB4	ACAP1	DDX3Y	RPS11	IP6K1	GALNT11	QSOX1	RNF32	TBPL1	LIPE
1902-04-05	SERGEF	SLC6A12	TAZ	SERPINE1	TLK2	PCSK5	CHAF1B	ZNF496	UBXN4	DPEP1	CHRNG
213	F11R	DNM1L	STAR	SUB1	TIPARP	NR4A1	ACP5	RPS15A	CETN1	HCFC2	BCL2L1	AJAP1	HNRNPA3	BAG4	ATXN3	NOD1	CASP9	WDR25	GTF2F1	TRAK1	ZC3H12A	CASP1	EIF5A2	NEFM	ENO1
827	RPP25	ARG1	EBNA1BP2	XRCC2	KLK2	DIO2	BST1	STRADA	ATAD5	ADAM19	KIF3C
214	UTP3	METTL9	FGF18	KIF11	GNAI2	PDIA3	RPL26	IREB2	IL25	BEX1	NAA16	AMBRA1	ADI1	WARS	CHRDL2	GMCL1	PACSIN2	PAX7	LRP6	PIGC	HSF2BP	PDGFD	CLASP2	GUCA2B	KCNQ1
219	ELF2	SSH1	XPO6	SSH3	IDE	CTSA	DMWD	PFN2	RAC2	BTBD1	FSIP2	RAPGEF5	ABRA	NOS2	INPP5B	SHBG	EEF1A1	F11R	CAP2	LGALS13	GPR151	DNASE1	CARD18	CHRM1	TMSB4X
179	RHOJ	ACVRL1	ING2	TGFB3	OSR1	PPP3CC	RHOD	PAK1	RHEBL1	AMHR2	RAP2A	PLEK	TGFBR1	ARID5A	DDX1	OXSR1	SMAD1	PREB	DCAF6	SMURF2	TSSK4	BMPR1B	FBXO34	ARL4D	NKIRAS1	UBA52	USP45	ADAMTS4
178	KCNC1	CADM1	SYT8	ADH5	SOX4	ARF6	PEA15	RRN3	ABCD3	ZNF609	PTBP2	TUBA1A	ANGPTL3	CD3G	MED12	HLA-A	RICTOR	HLA-B	PSG1	HNF4G	LDLRAP1	BIRC2	BCL2L11	SIL1	AKAP7	NEURL4	NRK	TJP2
217	RAB7A	TFG	EPS15L1	PTH2	DGCR14	GSTM1	FAM107B	PIKFYVE	ZBTB22	DGCR6L	TRPM7	ATXN7L1	ARL3	RPAP3	COG3	SALL2	VEGFC	CDH19	PEBP1	MVK	RAB13	TSSK4	AGR2	MFAP5	GIGYF2
177	PRKCZ	SEC24B	2017-09-03	GNPDA1	GLUD2	ADRBK1	CDCP1	PLEKHG4	TIAM1	ROBO1	DDX19B	FASN	PAFAH1B1	AFAP1	SLC1A1	CHAT	AKT3	PPP1R14A	POLG	GJB1	GRM5	C1QBP	UBA1	PSMC3	CA6	PEBP1	ADAM17	LHB
218	CEP97	BCKDK	TCAP	CEP76	ITGB1	OTUB2	CCL27	SEC16A	MTUS1	RASA1	MATK	CTRL	TXNL4B	PTPN18	CD3E	CA12	PTPN4	YTHDC1	TFCP2	DDIT4	CCND3	ARPC5L	SPTBN2	CD79A	ADAM12
176	ING4	HIST2H2AA3	OLFM4	TMEM189-UBE2V1	TTN	PYDC2	ARIH1	NUMA1	BDNF	POLE2	TIA1	CKMT2	TMEM123	ITIH2	GOLGA4	GTPBP1	ANKHD1	HS1BP3	CCR9	SLC26A3	SLC25A11	NTRK2	MEX3D	MAPK9	THNSL2	NGFR	SSR3	TRAPPC2
820	SPHKAP	VASN	HOXD12	ZFPL1	AP3S2	CYTH2	ANKHD1	PTX3	EMP3	KDELR1	KIRREL3
821	CALCA	RAMP2	ING3	PDE5A	TDGF1	TAF9B	ANTXR2	NUP85	GALNT11	SUDS3	CCAR1
170	LDHA	RAB3B	ING2	CLSTN1	RTKN	DPYS	RGL2	MOAP1	KCNQ4	IAPP	PPP3CC	SLC4A2	MC3R	RAPGEF2	TLX2	RHOG	RAP2A	PLEK	LPP	ARHGEF18	SEL1L3	OXSR1	RNF130	OGFOD2	PSMC6	ANXA13	USP45	TXNL4A	BMPR1A
418	MAG	TXNL4B	LIMS2	COL4A1	COL13A1	HSPG2	PRELP	LAMA1	LAMP2	APP	FBLN1	ITGA5	FBLN2	TGFBI	WAC	ALG13
171	SRI	ARNT2	GNRHR	PTEN	PIPOX	EDNRA	RPS26	ELK4	P2RY1	PXMP4	ETV1	PDGFD	RAPGEF1	PMS1	ZNF263	CCNK	NFE2	SLC12A2	PIM3	POLR3C	ETF1	DPCD	RPL29	P2RX3	ZNF239	MEP1B	LIN37	MTOR	SERP2
417	CPLX1	KCNB1	IL21R	SNRPB2	NAPA	COX7A2L	PDIA4	ITPKA	RIMS1	ZDHHC17	STXBP6	STXBP5	NRL	TELO2	SNAP23	MTMR4
416	ALS2	TTC14	ZNF274	TWF2	CCDC88A	ATP4B	FA2H	PTPN5	SOD3	ANK1	IGLL1	PDE9A	DDAH2	SUCLA2	KDM5B	FABP5	SIK3
415	SRI	ING3	SLA2	FBN1	RXFP2	RP9	AGER	FUBP1	CD84	ACOT7	AGTR2	CACYBP	GNMT	CPSF4	CHRNA1	S100A1	ENOX1
174	CRTC2	PRPF4B	PFKFB2	FAM13C	TPM3	MAP3K5	CCL22	KCNK9	CLK2	SRRM1	PDHA2	YAP1	FAM32A	LUC7L3	SIK3	AGA	NGEF	SYT11	RAB4B	NUDT10	RNPS1	CDC25A	HDAC4	EPB41L3	CGN	SNRNP200	HOPX	HDAC7
623	RGS1	SLC9A4	EBF1	GATA4	GABPA	RGS6	BUB1	SULT2B1	PNPLA2	SPR	ANPEP	STAU2	POLR3D
175	CLTB	ARID4A	FKBP3	L1CAM	ATF1	PIN1	MTHFR	CDYL	ZNF609	FGF1	FGF2	CPNE4	IKZF1	FIBP	CSNK2B	SPEN	MBD2	POLR3D	FSD1	BRMS1	PPP1R8	SALL1	PHB2	CCDC53	PHF21A	PRNP	GIGYF2	CTDP1
622	GAPVD1	GPRC5C	PROCR	MPP1	AIMP1	DIAPH1	ULBP1	DCK	FAM32A	VAMP1	IGSF9	CPSF2	SLC7A11
172	VPREB3	ZIC1	IL10	KANK1	EPM2AIP1	CYB561D2	SPHKAP	SLC1A3	HIF1AN	ELOF1	RASGRP2	PIP	RAB27B	FBXO21	ERCC4	SAMD4B	ZBTB7B	RECK	MATN1	CPXM2	PFKM	MED13L	GUCY2C	FURIN	NCR3	LAMA2	AIRE	AHSA2
621	RAD51C	CAMTA2	SMYD1	CBX8	MFRP	RABL2B	FAM107B	C1QBP	HRH4	GPSM2	TCEA1	ITIH3	NGB
173	LTBP4	SCT	GTF2E1	OAZ3	RPA2	TCF21	ACD	PAX9	CCDC42	BTBD1	BUB1	TAF9	BHLHE40	LIPT1	HLA-DOB	ZCCHC7	UCN	ADAM10	SUCLG1	ELAVL1	PKIA	RGS9BP	PNRC1	NEURL4	TNK1	NRSN1	CP	DOC2B
419	AGA	ZNF622	POLL	CNNM3	BRCC3	PLA2G10	MSH3	SELL	LRRC8D	TTC17	RFC3	RFC4	RFC2	SEC23IP	BMP5	FEN1
620	FAM160A2	NDUFB10	ADAM23	CTDSPL	CCNF	VPS41	CDC73	LY9	HOOK2	BEST1	CDKN2D	RAB15	UTP14A
410	ZCCHC13	TAF1	ARHGAP27	NR4A1	NFYA	ELAVL3	NR0B1	HDAC5	HDAC4	MNAT1	SP1	INSIG2	PNRC2	SIM1	C10orf54	COMMD4	NR5A1
627	GALNT2	ADRB1	CCDC109B	DDX49	EFNA1	MTF2	MAP3K2	RGN	UCHL3	CLASP1	DAAM1	RFXANK	SLIT2
626	NUP133	LGALS3BP	ADAM10	HAVCR1	GPBP1L1	ITGA8	PSG5	CA6	NXF3	MYH7	TRPV6	LUC7L	ASB4
625	SNAP29	SUPT3H	ZBTB33	ATG5	PLA2G10	PRTN3	TDRD7	KRT14	ALOX12B	TFAP2A	SPINT1	CCL15	EHD3
819	TMEM147	ANKRD13B	LSM6	WDR77	LSM7	SNRPD1	STXBP2	GDF9	RAB26	SNRPE	GEMIN5
624	FSD1	NONO	PEA15	NDN	UBE3A	DHX34	ITGA10	PISD	CLASP2	SAMD3	AMN	TSHR	SIRPB1
414	NEK3	CBL	YTHDC1	ARF6	COL5A3	ACP1	ASB9	PDZK1IP1	SPRY1	CTTN	WDR12	GRAP2	NEURL2	IFFO1	SERTAD1	MATK	ADAM15
413	STK16	NRTN	PKHD1	LDB1	BDKRB1	PRPF3	C4BPA	RRAGC	MGST3	GSTM1	EIF4G3	CEP57	GBF1	FCER1G	PSMD5	UBXN6	SLC40A1
412	MYO5A	DCTD	ACTA1	XPO6	EPB41	PKIG	PDE3B	UBR2	XRCC6BP1	ATP6V1F	MTFR1	HNRNPH3	SFRP2	DRP2	SLC35E1	TJP3	TEX11
629	CDX1	MCM7	GPKOW	ADORA2A	MYPN	PQBP1	LDB3	MITD1	ACTN3	SNX13	PHC1	CCL27	NCR3
411	IL7	FOXM1	NLK	GALT	UBE3C	RPS6KA5	GATA1	TSLP	STAT4	ZNF148	SIGLEC5	HAMP	CLIC6	KPNA6	EIF3L	NDUFS1	SLC22A1
628	TNFRSF6B	BBS4	DNM1L	HIST1H1B	CNOT10	ACMSD	GNG12	PIGR	ACVR2A	POU2F3	PTP4A2	CNN1	HABP2
1307	BMI1	SCN2A	RING1	LMX1A	MOG	ASCL4	CALB2
811	CASKIN1	IMPA1	BEND5	UNC5A	ESRRG	MMP7	FRAT1	UQCRFS1	GRM1	IFFO1	KIR3DL1	CLEC11A
220	KIF14	STX2	GABRA3	BYSL	KCNA1	SOX5	KTN1	IL13	DPYSL4	HEATR1	MRPS31	GSTM1	GRB10	IFI27	SAA2	APOD	A1CF	ASH1L	ILK	FBXO6	GAA	AMOT	YRDC	MTOR	TP53AIP1
1306	SCLT1	TCERG1	PHKB	DHX34	RGN	RDX	SF3B4
812	CCR8	REG3A	VPREB3	ULK1	SFRP2	TEK	ZNF384	AXL	CA4	POU3F1	ADAM12	CD28
221	RNF144A	UFSP2	TFPT	SCN3A	PPP1R12B	CAMK2G	ZNF287	RPLP2	SCYL3	ARF5	DDN	PDE6H	CAMK2N1	TRIM11	ATP6V1F	RASL11B	SEMA6A	ATXN3	FNTA	SFRP1	SORT1	SERF2	FAF1	TRIM39	IGFBP5
1309	ARHGEF2	MCRS1	CYB5R1	PCBP3	SLC6A4	PIWIL1	PHYH
813	SLC12A6	CHRDL2	FAM134A	AVIL	PI4KA	NPM3	TSPAN7	PAX5	PCMT1	TNK1	NGFR	CIAPIN1
222	SEC24A	XRCC2	CYP2C19	PCDHA4	ASCC1	KCNA5	ZNF638	OS9	COPB2	GRIN2B	PPP1R1A	SLC39A2	NKX2-3	CKAP2	DMBX1	ANAPC5	CIDEB	LDB3	HEATR1	PHYH	ZNF585B	MGAT1	FGFR1OP	CDH18	YIPF5
1308	ZNF287	STRADA	AK2	DUSP12	RNF10	CAB39	SCP2
814	DDX27	GPD2	TALDO1	CNOT8	DDX49	BTG1	HEXB	IFT172	NUP62CL	RBCK1	MN1	WBP1
223	RAD51C	ZDHHC4	CCK	EHMT1	UBE4A	MYH1	PRPSAP1	ARHGAP24	KCNK1	PTEN	PKIA	HTN3	CALB2	TIMP1	SAMD8	PLAA	DNASE1	PCSK1	CHRDL2	WDR61	RPL6	H2AFZ	C4orf27	MFAP2	MTUS1
815	UHRF2	LZTS1	CASP4	UNG	WASF2	RAC1	CYFIP2	SKA2	LPAR1	IP6K1	DEDD2	RPL29
224	DFNA5	CNNM3	SERGEF	GFAP	RNF220	C5AR1	CEP135	KLK3	KLC4	TERF2IP	CELA1	ALG9	HNRNPR	SF3B3	MID2	TNNI2	DDX49	MTG1	YRDC	KIAA1191	KCNG3	DBN1	MAPRE3	RBMS1
816	PTHLH	MTMR11	PA2G4	PLK4	CHGA	CENPBD1	XBP1	MUS81	RAB11A	C6orf47	ABCD4	YIF1A
225	SYMPK	RPL13	BST1	PSAP	ABCB11	NCS1	KIR2DS2	GPR151	ZNF653	DSTN	PAIP2B	PHIP	MED7	RNF123	DKK1	BAZ1A	HMOX1	GFPT1	ACTR1A	SORT1	PARG	TLX1	BAHD1	STAG1
817	NPHP4	MRPS34	KCND3	RBM42	SRP54	NUDT14	PCBP2	HCFC2	HTR3A	MATR3	GP9
226	ZC3H7A	CCDC88C	SSFA2	TLE3	MYH7	ANPEP	MBIP	PSG1	GJB6	PDE6H	MMP25	TAL2	ALAS2	PTK6	DLX5	PRSS2	PSMC1	MGEA5	STK39	ZBTB2	TINF2	GFRA2	GRK1	ITGA2B
818	LIMS2	NOMO3	PNPLA2	LYPLA1	DDIT4L	ITM2B	TRIP6	TJP2	TNPO1	SLC39A2	PWP2
227	TSNAXIP1	CDC6	MBL2	LMX1B	PRDX4	SKP2	CACNB2	CD1A	ESYT2	MYBL2	COX5A	SPDYA	GPC3	NIPBL	CTSE	PON2	MAP4	LOXL3	HTR3A	FASTKD5	GAL3ST1	SPOP	PIGA	ROM1
228	PLAG1	DGKQ	ENPP1	RHPN2	CHMP7	CDK8	MUL1	ADRBK1	MED13	TST	CUL3	MED6	USP54	LILRA3	KATNA1	MAP3K9	GATA3	MED26	SPRED2	PDHA2	POU3F1	TUBA1A	SMS	MED1
188	LRRC8D	RAG1	UBE2V1	PRKDC	RPL36	AMN	TOMM7	TRIM3	APOD	FOLR1	HMOX1	METTL1	ENO2	ADRA2C	IFNA8	PPP2R2D	OPTC	ARFIP2	ATR	MYL12A	LIM2	CD84	ACAP1	SORT1	TBL1X	NHEJ1	RPP40
229	FXYD1	TAF1B	SLC12A9	DGKQ	NOS1AP	ASCC1	BAP1	APOBEC3G	LYPLA1	CXorf40A	WTIP	ZBTB45	RFXANK	POT1	ADCYAP1	TNKS1BP1	DLX3	RNF114	UHRF2	SGSM2	APPBP2	ANKZF1	SYT17	FAIM2
187	ZFAND3	FOXK2	HIRA	AP3S2	COIL	CCNE2	CCDC42	CCNA1	SERTAD2	PABPN1	RBL2	YY1	AK2	TBR1	CDK3	SPDYA	GNGT1	WNT7B	UBTF	CA8	SMARCC1	CDAN1	SP4	TELO2	TMOD2	GADD45B	COMMD7
1301	STOM	EXOSC7	DYNLL2	EXOSC3	VPS4A	PRKACB	CAPN3
1300	RAB3GAP2	NOC4L	TRIM9	DTX2	CD81	MINK1	TNK2
189	PPP6C	BBS4	OSGEP	EPPK1	ZC3H7A	TBX2	IL21R	GTF2H4	HDDC3	CAPN2	RPS6	DHRS7B	CAMK2N2	UHMK1	TIMM8A	RANBP9	GPKOW	BAG1	CA6	SLC2A1	ANXA11	ILK	HLA-DRB5	MC5R	ZMYND19	TSSK3	KCNG2
1303	DEAF1	MEAF6	GALNT1	CENPA	CSDE1	LEMD3	LRRFIP2
1302	SLC25A20	RNF114	EVPL	CDAN1	IPO8	IVL	PYDC2
1305	IKBKE	SLC38A2	BCHE	EME1	CD1B	PCDH17	ZCCHC17
1304	PSMB7	PSMB1	PSMA4	PSMB3	PSMB2	WDR24	PSMA7
810	RNF144A	ANKRD44	SLC16A2	PFDN2	SVIL	NPY2R	SERPINA4	PPRC1	MYO16	CECR2	CTCF	MTMR4
427	GNA13	PHACTR1	DAB2IP	GM2A	MLPH	APOA1BP	COL2A1	LPAR1	BRSK1	TTN	CHMP1B	DEFA5	RBCK1	PCSK9	TFB2M	LOX
180	CALD1	GABRB1	PTPN22	GIPC2	ERCC8	ASGR2	TEK	FCER1G	CD22	APOM	CD28	GNL3	ZCCHC13	IL18R1	HCLS1	HCK	EPM2A	SPAG1	WAS	CSN1S1	POLR3D	RPS6KA1	TFRC	SPRR3	RYR1	KCTD15	GRAP2	RNF40
426	AIPL1	MBTPS2	TIRAP	STRADB	IARS	IL17B	UBXN2B	P2RY1	UBASH3A	TRAF7	PELI3	TRAM1	MAP2K6	VPS39	TRAF4	GNL3
181	TBC1D3C	E2F2	VPREB3	SLC22A12	CTSA	KEAP1	MYBL1	ST6GALNAC6	LAMB3	TRIM3	ANK2	HRC	MT1F	DGCR6L	LY96	KIF17	GPRASP2	GTF2H4	SP140	2017-03-02	BSPRY	GRM2	C6orf47	FARSA	TRIP6	KLF1	CACNA1D	LRPPRC
429	RCOR3	MPP3	SYT8	ASCC1	MYH7	PPCDC	MEGF10	TRIM11	ASGR1	USMG5	PRPF8	TXN	ETV1	ROBO2	MC3R	BAHD1
182	SRI	EIF5B	SLC7A8	RPL36	MITD1	ZFP91	BEST1	DDX24	IL15RA	TLK1	DHX58	DHCR24	ETV3	ZCCHC8	ZNF622	PDCD10	LY96	MAFB	FA2H	STRADA	CSNK1A1L	DRG1	SNW1	TACC1	FAM134A	CLEC5A	MDH2	IL2
428	GNA13	CLCN3	SPSB1	PRKAB2	PRKAG2	2017-03-08	MAFK	SSR1	ERMAP	GIN1	SERPINF1	SEMA6D	ZNF384	RHEB	TEKT4	MFAP4
183	PPFIA3	HMGB1	NXPH2	FHIT	XRCC2	METAP2	ADCYAP1R1	MED23	ALAS2	SYN3	ILK	BRIX1	NUDT21	BCL11A	IFNGR2	FBXO8	ZP3	C4BPA	TNNI1	ABCB4	NME4	KCNJ5	SALL1	PTP4A2	SMC1A	CHFR	GIGYF2	KIR3DL2
610	SSSCA1	RXFP2	PTH1R	SDSL	TTC8	CIAPIN1	KIF3C	DIP2A	POLE2	RPL6	ARL14	LOXL3	FBXO21	NR5A2
184	TBC1D3C	PRPF4B	MST1	MKNK1	RFXANK	TSPYL1	SLC2A1	BTBD3	IDH1	ODF1	SFTPB	RNF32	ADAM23	SIX3	RAD9A	NEUROG2	ZFP2	POLR3C	PPIF	PPIE	SCYL1	OTUB1	CGN	UBE2K	YME1L1	FKBP10	SNX13
185	SNCB	IGFBP7	ECHS1	CRADD	GTF2E1	FOXF2	LRRFIP1	NKX2-5	MYO5B	DHX9	CCDC88B	BRF2	SNAPC4	DDX1	NTNG2	STIM1	RGS13	CDC42BPG	COPG2	ASCC3	ARMC7	ARPC5L	LSAMP	RSRC1	PSMC2	FLAD1	CLEC1B
612	KLK6	ZBTB6	NPR2	CD5L	SHE	HSP90AB2P	DUSP5	RASSF5	SYN2	CCDC53	RAB11B	HSF2BP	HBG2	MT1H
186	DEDD	RBM4	WASF2	BRSK2	FEM1A	CASP4	SAA2	ANKRD12	CDK10	PCYT1A	PARD3B	APOM	ANO8	SRPK3	UCN	CMKLR1	RALBP1	KLK4	RHBDF1	EDA2R	SOD3	CASP14	ATP6V1E1	GAA	MBTPS1	GGA3	NPPA
611	PLEKHG4	RELT	FANCI	KRTAP3-2	ZNF287	EIF2S1	PEBP4	EIF1	TMSB4Y	SMC1A	DPP7	CDK5	APLP2	GLDC
809	PA2G4	TP53I3	UHRF2	ZC3H7A	BNC2	CLIC6	KLK10	LRP2BP	ADRA2B	MYT1	EIF2AK3	UBE2R2
614	DGKQ	RBL1	DUOX2	PTPN23	PDLIM3	CCT3	ATP6V1F	GTF2H1	OS9	NMT1	IFI27	FABP3	SV2A	DNAJB3
808	KIF22	TM2D1	NOS1AP	ELOF1	CAMK2G	MMP19	USH1C	SEMA4D	CPSF4	RTN1	ABCB5	FGF4
613	SNCB	LPP	GJB3	AK2	EVL	KARS	SREBF2	NUMBL	CENPBD1	PROL1	GTF2F1	LRCH4	CDK16	THBS2
421	METTL9	RNF144B	GTPBP1	UTF1	NACC1	NOXO1	REPS1	DDX1	ASAP3	OPTN	SLC3A1	CIR1	CD81	POU3F4	ITGAD	KIR2DL2
616	RSU1	KCNA1	AKAP8L	RPS6KC1	INTS1	PTPRN	DCLRE1C	DMXL2	NPTX2	TRIM31	TFEC	C9orf78	FBXO32
420	ASXL2	RSU1	MAN1A2	CEBPG	DZIP1	FGFRL1	AQP5	LIG4	CDH4	FAM101B	SEMA4F	KIF6	CEP170	MAPKAP1	LRP6	KCNH5
615	DGKQ	IL1RL1	RUSC1	SEC11A	ZNF510	RTKN	MYBL1	CCDC112	NISCH	GALNT10	CLIC4	PSG5	TBC1D4	ANO8
423	KIF23	USP9Y	CEP192	BCAM	DRG2	EPHB3	EMILIN2	PRPF4	GLB1	NOP2	SYCP3	FBXO17	ZNF136	FNBP4	PLA2G7	RAPGEF2
618	RNF220	FA2H	LUM	ZNF580	NPNT	ABCA2	GABPB1	TBCD	FBLN5	LHX2	DDB2	GLRX	DEGS1
422	NGEF	RPGR	TRPM7	CPNE6	MPP3	GUCY2C	TPM2	MXI1	POLR2D	POLR3C	SP140	FBLN1	TEF	CDC42EP3	FABP5	DYNC1I2
617	SECTM1	CDC14B	CDK8	MED25	MED12	MED13	MED7	MED30	MED28	MED8	IPO5	USP47	GPNMB
425	CCK	CNOT8	EPPK1	CPNE4	NARS	GABRB2	RDX	UBE2O	PITPNM2	APOF	CPNE1	CAMK2D	BCOR	NFE2L3	JAKMIP2	ZNF410
424	CYB5R3	FHL3	NPR1	GRHPR	RPS8	CCL27	IDH3A	USMG5	TRIM8	ULBP1	BCL11A	CNR2	KIAA1217	CHAF1A	AARS2	ADAM9
619	RAI1	RBM24	ME2	PPP1R12B	CCNF	RER1	C15orf39	OAZ2	HMOX2	PFDN1	CCDC113	GIT2	C8orf33
843	ST13	SSTR5	EFNA1	LY96	DDX3Y	ATAD5	PEX12	CORT	TREM2	SST	ZW10
116	ORAI2	HIST1H2AB	BID	SCHIP1	HSD17B10	XRCC3	DRD5	S100A9	SPI1	SHOC2	HFE	PMAIP1	CMPK1	CASP9	BCL2	ARHGAP1	H2AFZ	CASP1	KIAA1683	TBPL1	IFT140	ARHGEF3	UGCG	FDXR	C1orf174	TBRG4	CTSS	PPP1CB	OC90	VDAC1	ATRX	ALDH7A1	DR1	MNT	GPATCH8	AOC3
842	STAMBP	ARHGEF4	LSM14B	FIS1	SLC26A6	DERL2	CACHD1	PEX5	NUP85	SCARB1	DNAJB4
117	CPSF3L	PRLHR	C11orf49	OXTR	CLNK	RASSF7	GP9	MYCBP2	TSPYL1	CFHR4	AES	ANKRD12	FCN1	OLIG2	NDRG2	ETV6	GPNMB	GOLGA3	GOLM1	F11R	GTPBP3	MKI67	HIST1H1C	CAMP	TRIM28	KIR2DS2	IL25	CENPF	PFKM	C8G	BSPRY	ULBP3	OTUB1	CDH18	MAPRE3	SCAND1
841	FMNL1	DGKA	2017-09-03	C18orf25	ST3GAL3	SEC24A	TBC1D8	HJURP	NEK1	ARID1B	FEZ1
114	PPP6C	RNH1	GRIK5	MYBL1	TIMM13	ARFGEF1	CRX	EDNRA	HTR1B	GPKOW	CENPA	CLP1	REN	CEACAM8	TPT1	MRPL38	PARD3B	ALX4	CDK16	NOX4	IKZF4	MAOA	IL9	PTPN14	XRCC6BP1	AGTRAP	GH2	CPE	HTR6	PHGDH	GRK7	HDHD2	NLN	AHSA2	APIP	SMC1A	ASB6
840	CRYGC	DLEU1	SLC17A1	UTP6	PSMD2	GGT1	SRPRB	KCTD4	RGS9BP	CRYBB2	PPA1
115	ABCF1	RPP38	E2F2	GALNT1	ADAMTS13	CEP76	SOBP	DEK	MMP25	CCL25	APOD	PEX2	PQBP1	DNAJA1	RQCD1	SPG21	FRS3	GNG3	TLX3	PMS1	CARD8	PLD1	CNST	PCIF1	GYG1	PCLO	GRP	HSPB9	INVS	ARPC5L	TROAP	TNK1	STBD1	NFIA	CACNA1A	SRGAP1	KIF20A
112	SUPT3H	PPP2R3B	MSR1	PDP2	AGFG1	GRIP1	EFNA3	STK17B	ADRBK1	ODF2L	HCRTR1	TCF21	APOA2	GSTM4	MALL	UBASH3B	MPDU1	UBASH3A	INPP5E	RCHY1	OGT	TUBA1A	MN1	HRC	MYL12B	C1orf61	BRWD1	UPF3B	LRP1	PLXDC1	THOC7	IQCG	TCEB3	COL1A1	C10orf54	LRPPRC	KIR3DL2
113	LDHB	C11orf49	VAPA	SAMM50	HLA-DRB3	ALG2	IL21R	PTH2	MMP25	TSPYL1	GOLGA7	LECT1	COL7A1	NECAP1	ZC3H12A	SKA2	GNG3	DPP6	MX1	CHRNA1	RPRD1B	PTGER2	KCND1	ACTN4	NCF2	EPB42	FOXA1	CACNG3	GCC1	HSPB9	PLEKHA5	NRAP	MT-CO2	HSPB8	MLLT10	FABP3	RWDD3
110	HRAS	HYLS1	PNMA6A	GPSM3	CBX4	PRRX1	ITM2C	RGS10	WDR18	TIA1	ALS2CR12	SNTB2	RGN	BCL9L	PRKAA2	MLLT4	ARHGEF4	SLC12A1	CR2	NOXO1	SELL	MYH7	COTL1	PKIA	BLMH	PTP4A3	HSPB8	RASSF2	YME1L1	RAP1B	NLN	RIT2	CSNK1G3	FAM84B	JAM3	MYBBP1A	KALRN
111	GNA13	HMGN3	OSBP	RAB3B	OCLN	GPRC5C	TAF1D	RHPN2	PRDX4	BMPR2	RTKN	ZNF655	KLHL1	TGFB2	DAB2	DCAF12	SHD	EIF3G	PCP4	DNAJC14	NCAPG2	ZFYVE9	GDF9	CDK14	RHOG	BMP4	SRPK3	SMAD7	CENPF	RICTOR	RAB33B	TRAP1	TNNT1	WDR61	TSSK4	BMP6	ROM1
849	DGKA	GSR	CHD8	AP1S1	NIN	DUSP14	CDH18	GYS1	TFG	CSN1S1	RSRC2
848	F12	RAB11FIP2	ELF2	NUP88	CCDC42	NUDT3	GALT	ZNF142	THNSL2	HSPA5	SEMA4A
847	CCDC17	RANBP9	USMG5	DZIP3	HTR7	SORL1	TBRG1	SCN4B	ITGB5	POLR3C	XPNPEP1
846	COG3	CEP192	MT-CO2	USP5	CPNE7	PITPNC1	DMAP1	FAM57A	TNIP2	SRP19	GTF3C2
845	EIF3D	PDCD11	SNAP91	ATRNL1	NFKBIE	CNR1	CCR3	GNPAT	OSTM1	SEC63	UBE2E1
118	RARRES3	UQCRC1	CYP11B1	HSD17B14	EDN2	CNGB1	TPM2	GCH1	SUMO3	PGR	TOE1	ROBO1	KRT2	TEKT4	SAMD4B	S100A2	KLK6	EFNB3	GABPA	NDFIP1	MSTN	EMILIN2	RAB33A	JUNB	USF2	SREBF2	NME2	ATF4	RNF4	MAPK13	PRDX6	JUN	TROAP	NFE2L1	FAIM2	MDH1
844	APOL2	PACS1	EMCN	SMG6	GNAI2	SELL	CXCL2	CXCR1	DDN	ARL6IP4	MYO5B
119	DLC1	VAPA	GRIK3	LYAR	AP2S1	LPAR3	GJA1	SGMS1	PTEN	PDCD4	IL12RB2	BEST1	REN	LSM5	TGM2	RNF10	GDF9	BRI3	HMGCL	BATF3	TWF2	CAPNS1	MATN1	ARFIP2	MBD5	PDE4D	ELMO1	ADRB1	PNOC	RPRD2	ATG4A	TMSB4Y	GNB3	ALOX5	AGR2	DSCC1
435	DZIP3	NR4A1	HEATR1	FAM46B	AGTRAP	DMPK	CTTNBP2	ATN1	CLP1	VSNL1	CPSF7	FAM103A1	ZNF219	GCA	PITX1	DNAJA3
436	PVR	RILP	CNOT8	NUFIP1	GRHPR	EIF4EBP3	TULP2	DKK3	EIF3D	CAMK4	NUBP1	TEAD4	SERPINB2	HHLA3	NRGN	OGT
433	PTPRN2	ELK3	ST6GALNAC6	PACSIN1	USP18	RMND5A	NAV2	PACSIN2	NAB2	ADAM2	LCAT	TRPV4	WASL	PDGFD	GPNMB	THBS2
434	ENY2	RAB2A	KIAA0907	LYPD3	CPNE6	C7orf50	POLR3C	M6PR	TIAM2	CCDC42	LYST	NHLH2	PRKAA2	ASB2	EEF1D	SAR1A
431	C14orf1	UNC119	LDHA	MYBPC1	MYBL1	TERF2IP	TIMP3	TRAT1	IGHMBP2	FAM101A	DYNLL1	SERPINA7	CRMP1	ARL15	HSPE1	EMP3
432	FHIT	RNASE2	TNC	CRTC1	DPCD	VEGFB	CRHR1	FRMD5	PLCB3	SIGLEC6	AP3M1	CCT8	MC3R	LSM1	DYNLRB1	TP53AIP1
430	TF	CABP2	ESRRB	LGALS4	C5	FGF23	NFYA	TTN	PDHB	MOAP1	PEX1	POU3F3	SCG5	ETV6	CTSH	MT1G
439	TNFRSF25	ESRRB	BYSL	ABHD5	YIF1A	SMC2	TACC1	ZIC2	EIF4EBP1	DUSP2	RGS5	NKX2-1	MAPK7	RPRD1B	ALX4	SLC9A1
437	LDHB	CARHSP1	CDC14A	DLGAP2	PTPRN2	SLC6A12	NSFL1C	TMEM132A	SSB	ARPC4	SART1	RGS10	EML3	FAM156A	GRID2	MAP4
438	LAD1	EFNA1	LDB1	DIAPH2	HINT1	KCNRG	SPINK7	MKS1	CCL25	PLK4	HTR1A	GPM6A	NPM1	NPPC	EBI3	PRPS2
830	SLC8A1	FUBP3	STK40	ELF4	PHKG2	SDPR	PPP3CB	ORMDL3	FIZ1	SSNA1	NME7
125	PPP6C	FZR1	MAEA	FAM175B	PLXNA2	EFNA1	CRHBP	COL3A1	NCS1	LPAR3	MEGF10	MLF1	ALAS2	CNR2	MUS81	ETV1	PDGFC	HSF2BP	SLC4A2	FTL	IL7	TEAD2	SCOC	PIGR	GRP	DKK3	EML3	C19orf57	PNOC	POLDIP3	PRKRIP1	LRCH4	HSPD1	SSR2	TLL1
126	ALPL	TRAF1	TBK1	TNFRSF8	COL2A1	TRAIP	TNFRSF4	CDC37	MAP3K7	CUL3	TNFRSF1A	KIAA0408	CASP8	TNFRSF19	NGFRAP1	XCR1	TRAF5	TRAF3	IKBKAP	BCL10	CFLAR	TAOK3	CD40	EDAR	BIRC3	BIRC2	TANK	TRAF3IP2	TTPAL	TNFRSF9	RIPK1	HIVEP3	PEBP1	PEG3
832	WDR74	GPC4	MOCS2	TOM1L2	MMP9	KRT14	TGFBI	MFAP2	DCN	UBE2J2	COMMD10
127	DZIP1	TFEB	PAWR	AMPH	RPA3	GP9	IARS	SH2D4A	COL9A1	SH3GLB1	NOS3	ADRA2B	CDK5RAP1	DOCK10	GPD2	NOX4	LCMT1	NES	TESC	EGFL6	DDX1	CDC5L	GRHPR	RPS4X	PIGQ	MCM5	SIRT3	MICALCL	CCL14	DOC2A	CD34	CDH10	SH3GL2	ASCL3
831	PRPF19	ARHGAP4	SSBP4	WNT1	NCAPG2	MPDZ	HGF	RPS8	FBL	PMEPA1	ANO8
128	GTF3A	NUP98	HNF1B	MAEA	E2F5	MGMT	FHL2	IFNW1	CCT2	CBFB	CITED2	GATA5	CENPB	POU3F4	MYB	RGR	SS18L1	GALNT13	PSMD9	ADAM9	CTBP1	ACTA2	MAML1	CCNF	GABPA	MECOM	FOXP2	SREBF2	RPS6KA5	HOXB3	HOXB7	ZFAND2B	KPNA2	LIPE
121	ACHE	NPY2R	CHMP7	LPAR1	IL7R	STAU2	NFATC2IP	ZNF148	ILK	NECAP2	PUM1	STAM	AGL	MYO6	RAX	MEX3B	MAOA	MICAL3	RPGRIP1	BIRC5	UBOX5	EYA3	TST	SERPINB9	ERP44	SLC26A3	NRF1	UCN3	DUSP26	MAP1S	ZMIZ2	TROAP	MPO	UBLCP1	THEM4	ABCC8
122	TRIM17	SLC6A3	HINT1	CRHBP	SYT3	ITGB2	CD70	MED23	GPR143	KCNRG	ITGAM	KIF2B	TP53I3	RPS28	BAHCC1	RHOC	CFD	SH2D1B	SRGN	ADAM9	SYNRG	PPHLN1	ICAM3	PTPRN	SLC26A6	GBE1	EPHA8	CD209	DEFA3	THNSL2	KCTD15	TNK1	MAP7D1	GRASP	KLF3
123	BID	OTUD5	MCHR1	XPO6	CEP76	ATP5B	PCDHA4	RBP2	COMT	ROPN1	ZNF518A	NOV	MAMSTR	GRIPAP1	LYL1	TOR1B	CD24	PIWIL4	PRL	DMBX1	GTPBP3	MAFB	SECISBP2	MCM2	MCM3	ANKRD13A	CSN1S1	RGS9BP	CLEC11A	QRICH1	RNF8	TTPAL	ARRB2	RPL22	DMBT1
124	MAVS	RAB7A	SORD	CNOT3	SHE	SLA	HSPH1	SPATA2	ETNK2	PAFAH1B1	ADCY10	SIM1	TBPL1	SPOP	NOS1AP	POLG	SMG5	CELSR3	CENPF	2017-03-08	SRPRB	MAGEB4	PCM1	PCGF1	DUSP5	APEH	ATF5	PPM1E	SHOX	TUBA4A	CHRNB2	KPNA5	GPR17	NOL12	CD14
838	UQCRC1	ZNF592	ANK1	ACAP3	UBE2M	SMPD1	RASIP1	PLA2G2A	CREB3L1	FBP2	SAMD4A
837	DDX27	FAM101A	CRELD2	ZP2	REN	PNKD	CHRNA4	HSD17B4	ARHGEF15	HSPA13	UBQLN1
839	KCNH1	MT-ND4	CYB5R1	SHD	PLIN2	SNX15	RAB1B	C7orf50	POU4F1	ESM1	UBR1
834	KCNQ5	TRAPPC6A	NRBP1	ZNF709	ZNF440	MYF5	NEUROD1	KCNQ2	TCF4	TSEN15	CRX
129	MAD1L1	EID2B	SPI1	DMAP1	NPTX1	CIR1	CDYL	HIF1AN	AP3M1	FAS	TOP2A	GAL3ST1	BRMS1L	KLK6	IKZF4	TBL1XR1	HSFX1	HTT	PHB	MTA2	RAB4B	KLF11	SAP18	RPL23A	CECR5	RBBP7	NUMBL	RPS6KA6	SPAG5	SALL1	PHB2	USP21	ANTXR1	GCA
833	PJA2	SRPK2	RAB7A	U2AF2	PRKRIP1	U2AF1	COMMD8	DAGLB	SP140	CCDC134	SF3B2
836	RAB3C	AKT1S1	RAB3D	MYCBPAP	PSIP1	TRIB3	CCL19	KRT10	MTCP1	NR2F2	FSHR
835	CCDC141	MED31	BTAF1	TPP1	SLC25A36	DEFA5	ERN1	RAB11A	MC5R	NUTF2	MAPRE3
444	CDK5R1	DMP1	COL3A1	HDAC11	PLAC8	TAF7L	ARRB2	CLK4	WDR77	GRK6	MC5R	TGFBR3	LRP3	MFAP5	PIGA	NMD3
445	GPD2	GALNT2	KIF4A	NOMO3	DHDDS	FCER2	SHE	SARS2	NXT2	HIC1	ODF2L	TAF13	USH1C	PATZ1	PRDM1	PEX12
446	INA	PPP2R1A	TNS1	SLC1A3	TRAK2	GRIN2D	NF1	GRIN1	KIR2DS2	ZC3H11A	CIT	SF3A2	SYNGAP1	CACNA1A	PMEPA1	LIN7A
447	ARFGAP3	TRHDE	TRIM17	CTF1	MYO7A	FHL1	GDF5	TSNAX	RAB4B	CYP2E1	FAM131C	IFNA5	EIF3J	NR2F2	AGK	NPHP1
440	BCL10	PHACTR1	NOG	VPREB3	NELL1	ARHGEF5	NEUROG1	ARL3	CAMKV	NCKAP5	BARX2	EIF1AX	DNAJC6	CA4	FAM32A	RHOG
441	GABRA1	ADAM10	AIFM1	AGTPBP1	EFTUD2	PRKAG2	GAS2	MID1IP1	C16orf59	GALNT10	CEP350	PRMT8	ULBP1	SPRED2	HDHD3	NMBR
442	CRTC3	COPZ2	FRK	CACNB1	OXTR	CFTR	COPS7B	PLCL2	CARD11	SERPINA7	OTUB1	PER3	KPNA4	USP16	MAP7D1	CLTCL1
443	PHKG2	NR6A1	EIF5A	CD53	MYPOP	ETF1	XPNPEP1	ART1	SPINK7	LSM14B	TCP10	LACRT	MYH13	DDAH2	CHFR	CSF2RA
120	MRPL42	SLC6A1	ADPGK	NUFIP1	ECHS1	GNL3L	ESM1	UBE3C	CNOT7	APOA4	COPB2	RANBP9	UBXN2B	COL6A2	RPL12	CCNA1	CSK	FAM127B	DPP7	ZNF101	BATF3	EEF1A1	ZDHHC6	ABCB11	STIM1	PDYN	TRAT1	SOD2	NOSIP	FLG	MYO16	PEBP1	HSPB3	EPS8L1	ZNF484	GOLGB1
448	TAF2	SLC9A7	SLC38A3	STIM2	QTRT1	CD163	CD96	CFHR4	DNAJC14	SLC2A3	HBZ	BRI3	JAKMIP2	THBS2	GNG5	VPS39
449	COPZ2	GUCY2F	KDM6A	ATP4B	RBM4	CXXC4	HLA-DMB	CD63	ITGB1	MAN1C1	ESPN	CD9	EPHA4	IGSF8	PTGFRN	HLA-DRA
861	PDK2	ATOH1	FGG	NDUFB10	SCN1B	FGA	IFIT5	SMARCA5	CTSA	RHBDL2	GYG1
134	PREP	PLEKHM2	NPY2R	RUSC2	IFI35	CPN2	PAIP2B	NDUFS6	GP5	LAMB3	LECT1	BLOC1S3	BLOC1S1	ZNF426	SERPINB12	STRBP	SCN5A	VNN2	TOMM34	KNG1	CYP1A1	ZMYM6	DTX3L	IREB2	PRPSAP1	CACNA1S	CIAO1	UPF3B	PRLR	HTR6	EMP3	ADD1
860	TRIM55	DFNA5	ZFAND3	CSNK1G2	MED25	LIN7C	ORMDL3	SSPN	NEXN	CALB2	NCAPD2
135	MTSS1	MYL3	ATP6AP1	TNFSF12	APOBEC3F	TIMP3	CALCOCO1	CD47	IFNA1	BAG1	HSF1	GPKOW	ST3GAL4	BIRC8	DNAJC3	TAF1	SGK1	TAF4	TAF6	DYX1C1	ZP3	DTL	TAF11	TAF10	GKN2	TAF13	TAF12	RAB35	TSGA10	TBXA2R	CMTM8	SYTL5
132	RTN4	GALNT2	RARRES3	IL22RA1	WNT5B	FGF7	GALNT6	TNFRSF12A	PDIA4	ROPN1L	PIP5KL1	USP54	KLHL26	MRGPRX2	MSLN	ROBO4	ITIH3	PRKAA2	PALB2	PCSK6	TNIP2	ADAM10	YY1	PTPN4	YTHDC1	KCTD3	ISG20L2	TPBG	TBR1	RAB33A	USMG5	DACH2	ADAM15
133	UTP3	PDP2	GABRB1	SULT2B1	NAP1L5	TAC3	HIC1	OFD1	HMOX2	C22orf46	SAA2	AP3M1	NBPF3	PTN	TNKS	PSENEN	CDK5RAP2	GSTO1	DYNC1H1	KLHL20	LPL	BRD1	MBD6	EPHA1	FXR1	KLHL17	MAPK4	ATP5C1	SMS	PTAFR	ALOX12	BCAR3
865	TRIM5	KHDRBS3	TALDO1	KHDRBS2	PRMT8	TFR2	RAB11B	DGKH	SGMS1	COL8A1	FBL
138	CLDN8	ABCF1	ACOX1	CYB5R2	FGF9	STRAP	PDLIM5	SNRPD2	SAE1	REST	KIF2B	NONO	LSM5	DDX20	OLIG2	ZBTB48	DHX9	IPP	RALBP1	NLK	ZNF287	MICAL3	GTF2H4	TLE4	MYO10	BAAT	PSEN1	HOXB8	RAB35	SNRPB	SNRPF	GPATCH8
864	GNPTG	DLC1	RAD21	GNAI2	ZNF646	SORCS1	SYT13	TRPV6	HERC1	AP4B1	RANBP10
139	HMGN1	HNF1B	NAP1L1	TFG	ZEB1	ARL2BP	ATOH1	RRN3	GATA5	PRSS2	C4orf27	TGS1	TWIST1	MAF	KAT2A	EGR1	CTBP2	KAT2B	MAML1	LGALS7	DLL1	SNW1	MECOM	RPS6KA5	HOXB4	AP2A2	PSEN1	SFTPA2	CPSF4	KPNA2	CHRNE	CACNA1A
863	PEF1	SHMT2	PHKG1	ZNF146	GGT1	SPRED1	XAGE2	MFAP5	M6PR	CSN2	IGFBP5
136	MAD1L1	HMGB1	PPARD	DRD5	HUS1B	CIR1	DDX19B	PUM1	HBP1	TPR	DCX	CUBN	CTBP2	RBL2	HTT	RCOR1	RBL1	RAD9B	BRIP1	MUC7	NDC80	MXD1	RBBP7	MFN2	HDAC1	TIAL1	PHB2	SCN4B	ANAPC7	ANTXR1	PDZD2	HDAC7
862	NXPH3	PABPN1	MCHR2	IL25	CHRNB4	CHRNA4	TLE4	UBQLN4	CDK10	TAF7L	SERPINI2
137	ING4	HMGB1	PPFIA4	ELF1	GLRA2	SPI1	CHCHD3	STOML3	NFKB1	MYO9A	CXXC1	MEN1	UBE2D3	PGAM5	HAND2	AVIL	NKX2-1	PPP4C	FBXW11	LIPT1	TWIST1	TAF1	UNC5CL	ZFP2	PTPRN	GTF2B	TNNI1	NOTCH1	RFC1	COMMD1	MPHOSPH6	TBX19
869	MRC1	TBC1D3C	GNAI3	GNAI2	RPL13A	GNB1	GNAI1	ANP32A	GPR50	NPR2	FLNA
868	CFHR1	UBL7	SSBP3	APOA1	GPSM1	DDX1	LBP	ESYT2	SLC40A1	SH2D1B	GP9
867	IFIT1	MCM8	NUBP1	EGR4	SERPINC1	WDR3	CYP2E1	MCM10	ALPP	MT1H	SF3A3
866	SPTBN1	CRIPAK	RDX	CCDC22	BCOR	BIRC3	PDCD6	AGK	MGST2	MTFR1	PPP5C
450	C19orf60	DMP1	HK2	CLIC2	APPL2	PLCL2	SH2D4A	RPS26	RAB11FIP2	RPL6	PDE4B	NIPSNAP1	RAB11A	SMC1A	MTUS1	USH2A
453	GNA13	DVL3	MITF	MAPK1IP1L	CTNNBIP1	UBE2N	CDH7	ANK2	HIST2H2AC	POLM	AXIN2	LRRC7	DHCR24	CDH11	TP53AIP1	BCL9
454	IKZF1	MMP26	TRPT1	SPEN	NR2E3	MBD3	CXCR3	MXD1	LDLRAP1	MINA	NMT1	VCP	THOC7	PRKACB	CDK16	ING1
451	INPP1	GNAZ	CLTA	SCN3A	NDUFB8	MECP2	NTNG2	PDE4D	WWTR1	LOH12CR1	PRAM1	MEX3D	ZMYND19	SLC4A1AP	ODF2	MAPRE3
452	CEP97	DLGAP2	MAP1A	KCNA2	SPAG1	FZD1	KCNA3	CD70	KCNJ2	FZD7	LAMA2	WNT2	RNF130	ATP2B2	NLGN4X	DLG2
457	RAP2A	PHACTR4	PLEK	OLA1	RASGEF1C	OXSR1	RAB33B	UXT	DCAF6	TNNT1	SPINT2	INHBC	SLC25A38	CHN1	PPP3CC	RIT1
458	TAF4	LIMS1	XIAP	CNOT3	BIRC3	SESN2	DAGLB	RGS1	CASP9	P2RX3	ROR2	DIABLO	ANTXR2	ETNK2	HSPD1	THBS3
455	STX2	RRBP1	BFSP1	EGLN2	CDC34	NPAS4	KLK1	FBP2	ARNT	RGS13	HCST	DOT1L	HIF1A	TRIM69	FOSL1	GALNT13
456	PLP1	MYH1	XPO6	PFKFB2	NR2C2AP	FBLIM1	CHEK1	RAD54L	EML4	MEFV	PLK2	STAMBPL1	GP1BA	MAPRE1	ARHGAP8	CYR61
459	EFCAB6	ATRNL1	IL1RL1	CNPY4	PRPH2	SHE	TLR8	SLIT3	HYI	CTTNBP2	IRF3	GUCA2A	PIP4K2A	CMTM3	MBTPS1	CRYBB3
131	LDHB	XPO5	DRD5	SNRPD3	RBM4	VPRBP	ZBTB16	VIPR1	POLR2A	EXOSC10	TTR	PTK6	APOF	HTATSF1	PRMT5	WDR77	RPLP1	EIF3F	PAFAH1B3	LSM3	SUPT4H1	DLG5	FANCA	CLNS1A	EEF1A1	PHYHIP	VPS18	SGK3	CCDC130	INHBE	TGIF1	CTDP1	XRN2
130	ING2	SLC6A1	BDP1	COL2A1	STIP1	IL17RD	CAMKK1	PRIM1	FBXW7	GALNT10	MRPL38	ADRA2B	GOLGA3	ARHGAP9	CCDC88C	FDXR	PDZD11	ATP1A3	AK2	TRIM25	PARP10	MED13	TAF6L	AP2A2	GRM2	SPAG7	PSMC3	TROAP	RNF139	LSM10	FAM84B	PTMS	PC	PLEKHA1
143	GALNT1	SRCIN1	EID2B	COPS6	CYP11B2	SLC9A3	DRD4	NFYB	CLNK	COPS8	ANAPC11	DAB2	MEIS2	FRMD6	RLN3	WIPF3	AANAT	MLLT4	STAG2	SELP	CTBP2	RBL1	CDC20	SMAD2	CDC26	SREBF2	CD55	MAD2L1	NOTCH4	C1RL	SSR4
144	KCNJ16	HIST1H2AB	ASS1	USP2	ATP6AP1	RAB3GAP1	APOBEC3C	GALR1	UBXN2B	RAB11B	RAB11A	CCS	NUP54	GUCA2A	RAB2A	SMG7	NEIL1	RCAN3	SIX6	PRPH2	IDH3A	TTC19	TRIM38	CD55	NCKAP5	GMCL1	BAZ1A	BNC2	RSRC1	LILRB4	MFAP1
850	ALDOA	ARFGAP1	COPB2	PPP1R9B	C6orf203	COPB1	NCOA5	KDELR1	CASQ2	COPE	NXT2
145	RPP38	DCC	IRX4	APOBEC1	2017-09-01	GDF5	ECHS1	LPAR1	ARHGAP21	ATP2B2	FNTA	XCR1	DCTPP1	DPT	SGK3	SLA2	TGFBR2	BEND7	ACMSD	GRHPR	DPYSL2	PKNOX1	FANCD2	ATXN7	JAZF1	SHOX	EXT1	BMPR1A	CSN2	SPTAN1	RCN2
146	KIF23	TPST1	CACNB2	AKAP11	LPAR1	SDC4	WBP1	TCP10	DCAF11	SLC4A8	GUCA2A	TCEA2	RPL7A	ZNF408	PLCB1	PLCB2	RNF32	F11R	RXFP4	MRPL4	TNIK	CEBPG	HMG20A	ITGA2	STK3	FBL	ZBED1	DNASE1	DCAF8	DEFA5	CIRBP
852	IFIT3	ADI1	BCAS1	SF3B1	LDHA	TAF1A	KLK2	CPSF6	LRCH4	DNAJB3	TERF2
147	ZNF274	ADCY1	GDF7	CLU	UBA5	UBAC1	MAGEC1	DAB2	FNTA	OSR1	SHARPIN	ZFYVE9	POU3F4	TBC1D1	GOLGA4	SCG2	PLEK	POLG	IL7	IGF1	EN1	C4BPB	CD5L	OC90	PCDH18	RECQL	PTCD3	INHBC	TGFBR3	NGFR	TEX10
851	HCRT	TNFRSF10C	PRC1	PEX1	RAB5B	XPO6	SNX27	TXNRD1	APBB1IP	GBP2	SRP9
148	RAB3B	CCK	ZNF580	CSPG4	CHCHD3	AKAP10	ESM1	GLDC	FNTA	PLEKHB1	RILPL2	PPP3CC	AMHR2	RAP2A	PLEK	ANP32B	C19orf60	HLA-E	ZCCHC14	SMC3	SAFB2	RAB33B	KCNJ5	DHRS1	HUNK	CDKL1	WDR61	ZMIZ2	EIF4H	MAP2	NGFR
854	GTPBP1	CSTF3	CFB	RNF19A	TRIM6	PDE1A	DOCK7	TSPAN15	CUX1	NHEJ1	TCF7L1
149	MICB	CTCF	AZU1	GPC4	NOM1	SPINT2	LTB4R	MAGOHB	FBXW2	LMOD1	TPR	LHX9	AUP1	JAKMIP1	H1F0	YARS	DGCR6L	PDPN	USP1	ARHGEF5	IL1RN	RPS9	PRPF3	DRG2	KCNN4	DUSP26	UBA2	GRK6	PHGDH	TNK1	LIPC
853	DBF4B	MAP3K2	SALL1	TPPP	ATP6V1H	CFI	CHRNB1	SMC1A	ETV5	EPO	BMP6
856	ANP32B	ST3GAL4	SUB1	CHMP4A	FBXW4	C11orf54	RPL3	VPS4A	IGF1	RNGTT	CDK13
855	PDPN	TDGF1	GDF11	HMG20B	MSN	HTR2B	CBFA2T3	CBFA2T2	KLF1	HOXD10	CXXC1
858	BMP1	COL7A1	MTF1	MYO3A	COL1A2	CLIP1	LAMC2	BCCIP	COL1A1	SPARC	THBS1
857	MATN2	SCHIP1	GMIP	COL7A1	INTS4	SMARCA5	INTS1	STRBP	SPARC	TMPRSS6	AKIRIN2
859	SRPK3	RAMP3	CLTA	SIGLEC5	FBXO28	SLC25A38	PEX14	BIK	QTRT1	RARB	TBC1D1
461	DIXDC1	FAM96B	PANX1	KCNA1	RIOK1	NECAB2	MAST3	MAP3K7	DAB2	ACTR1B	ACTL6B	LOX	CDY1	FKBP10	RNPEP	RNF111
460	ARHGDIG	IL6	FATE1	SCN1B	UBE2L6	EDEM1	RTN1	AP1S1	IL18BP	SLC16A8	SLC4A7	SNRPA	SMURF2	TBC1D7	PLAGL2	SCAMP5
462	MCM3AP	VPS37B	CDH1	ATP5G3	RGS13	2017-03-02	CASP6	GNGT1	ERBB2IP	PSEN1	PAK3	LCAT	POLM	EED	RBM19	MRPL44
463	MATN3	GABRG2	GPSM3	RXFP2	SMAD4	TMEM62	ZNF346	ELMO2	RPS7	SREBF2	CTNNA2	DAB2	ERBB2IP	ZFYVE9	EXT1	ZW10
464	CNKSR1	SPTLC1	MAP2K2	RRH	UBE2G2	RAF1	ADRBK1	GYG1	OAZ2	GOLGA7	BLZF1	CASP9	ERBB2IP	MYO16	KLF2	HSPA8
465	AIFM1	PAIP2	STOML2	RPL38	SHANK3	EBNA1BP2	ZDHHC23	NDEL1	CHRM3	SIL1	MEX3D	SYNJ2	COL8A2	AMY1A	CD14	ST7
466	DBF4B	ACVRL1	IL18RAP	SLC9A6	TGFB3	MBD6	TRAP1	DNASE1	DCLRE1A	DDX3Y	PAPPA2	TGFBRAP1	COL1A1	FBXO34	PDZD4	IL2
467	GABRG2	STK38	RALBP1	MKNK1	M6PR	ATF6	MAP3K5	HOXC9	RRP1B	CSNK1G3	TEKT4	XCL1	NTHL1	ARHGDIA	LIPE	CD14
468	RXFP4	HERPUD1	REPS1	POLR2J	MAP4K1	WBP2	EAPP	TCP10	GRM7	FCER1G	RAPGEF5	NLN	HBG2	CHFR	GRAP2	TRIT1
469	PIGY	SCAPER	ZC3H7B	FHL2	CDC42SE1	ARPC4	MITD1	ATP6V1B1	COMMD10	AGGF1	SERPINF1	CRB2	ARL14	CSF3R	SPERT	CCDC89
140	ZFAND3	ALDOC	ARHGAP17	RASSF8	SOX6	RRAGD	CTTNBP2	ZSCAN21	UBE2D1	FOSL1	PTPN18	ENC1	SMYD3	MYO1F	YTHDC1	2017-03-05	C1orf61	SUZ12	POLD4	YY1AP1	PITPNM3	NAB2	TIAL1	POLD2	SPDEF	SPTBN1	CTSC	DDX54	ADAM12	LIPE	MYH10	DSCC1
142	TRAF2	TBK1	ITLN1	ASNS	NFKB1	TKTL2	CDC37	CEP70	TUBGCP3	RASGRP2	TRAF7	FAS	DEDD2	BCL10	NUDT18	TAF3	NFRKB	TAOK3	TIFA	KLK1	BIRC3	BIRC2	RAD54L	TNFRSF10A	CCDC50	DCLRE1A	TNFSF13B	RIPK3	NGFR	DNAJB4	PEG3
141	CRLF2	S100A9	STOML2	RFXANK	TLR7	SERPINH1	WDR74	SEC16B	DIP2A	NOM1	GPKOW	PEX2	ADAM33	RPIA	OGT	TPR	SRPK3	LY96	GRIA3	NUDT10	GRHPR	CDKN3	SIRT3	BBS2	NME2	CA8	MNT	SMURF2	CSNK1G3	APIP	MFAP4	LIPE
687	B4GALT1	DCTD	RGPD5	NUP153	IFT80	NEK9	RANGRF	RANBP1	RANBP2	CXorf40A	RCC1	GPC1	AP3B1
686	APOA2	DAB2	POLE2	RASGRP4	KRTAP3-2	EIF4A2	FGFRL1	FDPS	DPM3	POU4F1	C4BPA	SH2D1B	HOXD10
689	PCSK2	MBL2	AP1M2	TMEM222	CCDC109B	CD2BP2	SLC25A38	TXNRD2	NBEA	HSPD1	TUBA1A	ZNF335	CKB
688	NDUFS7	FMOD	BMP2	CES1	SENP1	SEMA4G	CAMP	INHBC	CBX4	TCTEX1D4	TEAD3	SPINK7	DAPK1
683	GPD2	BACH1	SOX5	SCOC	NCR2	MUC6	ITGA9	RPS19	HK3	CDKN2D	MKKS	PALB2	C10orf54
682	ADI1	CCDC88B	ZBTB33	FICD	SAMM50	FA2H	DNER	NCS1	PCDH8	ASNS	GDF9	CDK5RAP2	GGA3
685	AEBP2	STK35	SYT3	TGFB3	KCNIP2	RUFY2	TMEM147	BRWD1	G6PD	PPP3CC	PTCH1	CLASP2	CUX1
684	UQCRC1	TLN2	KLKB1	NUCB2	TMEM102	AKR7A3	IL13	CUX1	NUP155	CAMK2N2	M6PR	AGK	IL17RB
888	R3HDM1	GLIS3	OBSCN	TAF1	PODXL2	ANKRA2	MYO3A	NFRKB	PLA2G7	MBD6	FIZ1
889	MNAT1	RASSF5	PKN3	HOXC13	SP3	DNMT1	NFYB	SPERT	SKA1	SLC3A1	MED21
884	PJA2	RABGAP1	ACY1	NCDN	HAMP	NASP	MYH11	EFNA4	RACGAP1	MT1H	RPS7
885	VASN	RSU1	NOS1	DLGAP2	PIK3CD	IDH3B	DHX16	ADRA1A	TRPT1	CCL5	FLNC
886	OGFOD2	GCKR	ACD	SLC15A1	ADCY5	TDP1	MTA3	PHF10	FOSB	TBR1	MMP1
680	MINPP1	IKBKAP	TRIOBP	GABRG3	MICB	LYAR	TMEM70	PPM1B	MAP3K3	BTBD1	REN	RPS13	CHUK
887	COPZ2	RRP12	ROCK1	PKLR	BEX1	MST1	COX4I1	TRIM39	PIPOX	GRID1	KIR3DL2
681	NXPH2	HPN	REV1	CNOT2	SSB	IPO8	PKD2L1	CCL26	CNOT4	ZNF277	SUPV3L1	GUCA2A	ZNF587
880	FMOD	DYNC1LI1	EVC2	ITGB6	STIM1	TEAD1	MKL2	ABCC2	EIF2B3	ARHGAP9	TGFB2
881	UMPS	CADM4	RPL23	ATP2A2	SAFB	POU2F3	TRPS1	KIR2DS2	MBD4	SSX2IP	2017-03-04
882	TPST1	RAB8A	CHRM4	TSR2	IL21R	TRIM7	MS4A1	FOSB	ITIH3	TSEN2	DAGLB
883	RTN4	LMO1	DOHH	PTTG1IP	EIF2S3	PDE4DIP	AGK	YIF1A	ATF7IP2	RRAGC	SCAP
678	ARHGAP21	ATP6V1A	FABP3	PRKCI	RRS1	CACNG3	ARID1A	FBXL6	IGFBP1	ADCY10	APLP2	EBAG9	PNMA1
677	RAD51C	GABARAPL1	AQP4	STOML3	SIX5	FKBP1A	NOSTRIN	MEGF11	SIGLEC1	P2RY1	CAMK2B	KLK13	DDX42
676	GLRX3	NRTN	PRPF4B	HRH2	MT-CO2	AKR7A2	HLA-DRB4	DPYSL2	SIX6	RPS8	TRIP12	DPCD	PIP4K2B
675	KIFC2	GABRB3	NPY2R	ARID4B	AP4M1	PCDH17	KCNS3	ITGA6	DHX34	ENO2	FBXO44	CTSC	RPL37A
674	SDHB	PA2G4	HIST1H2BN	FOLR1	HSD17B14	FMR1	SFTPA2	USO1	ANKS4B	UBXN6	GGA2	INPP5B	RSRC2
673	ASCL1	PLA2G4A	MPZ	SERPINF1	RASSF1	ALDOB	ENO2	ADAM17	PCYT1A	SMYD1	XAF1	TXLNB	GRM1
672	SAAL1	CDHR2	TLE3	SP140	RASAL2	PDCL2	GABPB1	C1QTNF5	SP4	C6orf47	ADAM22	ACSL3	DPP7
671	GPD2	IL4	KCNJ15	ERG	SLC15A1	NADSYN1	DCTN5	SIRT2	TNFSF8	EPS8	SFRP2	IL12A	UBE2E1
679	NCDN	CEP76	MAGOH	NUDT5	ZNF91	DDX1	IFI16	FES	EHMT2	SH3BP5L	PLCD3	TSHR	IL3RA
879	MED4	CHMP1A	NDEL1	MAP3K2	KRIT1	SECISBP2	RHOB	CNN2	PARP3	MIF4GD	TAF1L
877	ELSPBP1	HIST1H1B	RASGRF1	IL10RA	SHFM1	GPSM2	MYBL1	ATP1A2	SDC4	ACPP	FAM131A
878	SPHKAP	CCNE2	PITPNM1	USP1	NDUFV1	ANKRD2	KPNA4	DUSP11	ADCY10	SIGMAR1	CPB2
875	ATP7A	RABAC1	G2E3	BCKDK	BST1	FAM156A	SCG5	GKAP1	CHRNB2	APOBEC3G	CLCN5
876	GYPB	GTF3A	ACAP3	HSPB8	TBX4	NEIL1	SACS	SPAG1	SYNJ2	RUNDC3A	SCARB2
670	NRBP1	EPM2A	MBD6	MYT1	PYDC2	DDI1	DCUN1D1	SPRY1	ABCD2	OTUD7B	TPO	PEX12	CHD4
873	RASAL2	ING2	MED26	FBXW4	KIAA0513	YME1L1	PRDM1	CWC22	ZBTB44	FOXN3	FAM131A
874	RABAC1	GTF3A	E2F2	P2RX6	PCBD2	ANKRD23	SLC25A36	GRPR	PRDM16	AGAP1	WWOX
871	NME4	TPST2	XPO1	NUP62	RANBP3	NUP62CL	HIVEP2	SOX4	RANBP1	PTMA	ETV4
872	DLC1	RUSC1	NARF	FKBP4	HIPK3	CRIPAK	ZNF689	CIAPIN1	GPATCH8	VTI1A	SPN
870	LMO1	BST1	CXCL13	DRD4	STOML3	NUP85	PTPRCAP	PPP4C	CD14	RNF31	CHMP2B
696	RNF144B	F8A1	AP1M1	NRBP1	STAP1	IGF2R	CLEC4A	VPS37B	CSTA	EMP3	SIX6	LFNG	ABCB4
695	TXNL4B	OCLN	PICK1	SGMS1	STOM	EIF4B	CIAO1	POLM	MYH11	SDCBP	GRIP2	AHSA2	MFAP4
694	RPP38	SKIV2L	NOB1	BCL2L2	GAN	TIMM23	PRKCB	NMT1	MAP3K9	RAPGEF4	AHSA2	EIF2B3	IL3RA
693	KIF23	CLCA1	PCBD1	NPY2R	UTP6	AARS	ISG20L2	RILPL2	PLRG1	HOXB8	PRSS2	GTF2F1	MPHOSPH8
890	ELF4	BYSL	P4HA3	LANCL1	DLL1	SRPRB	RIC8B	MEGF11	SHF	SF3A1	KCNV1
699	FMNL2	PPARD	GPRC5C	SYNCRIP	ZBTB16	CDK7	ELAVL4	GTF2H1	SPAG4	AANAT	TUBA1A	KCNG3	TIAF1
698	MLC1	OSGEP	ADPGK	RBM4	SIX5	CXCR3	KANK1	RNGTT	SDC3	EIF1AX	PRPF8	SCMH1	TRAPPC2
697	ELP3	GSC	DZIP1	SMAD5	ECSIT	PSMG2	TNNT1	SQSTM1	XBP1	RAB34	HOXA9	SMURF2	ZNF423
899	PLEKHA4	CNKSR2	RPL41	TMEM43	EDN1	COPS7B	FBXO21	CBFA2T2	BOLL	FBL	FOXS1
893	SREBF1	PDK2	ODC1	SYNE1	SVIL	URB2	AQP4	GZMB	EMD	NRIP2	FLNA
894	PSMA2	WARS	PTGER1	OVGP1	MAN1A2	CNR2	CLIP1	SOX17	PSMD7	GJB2	C14orf119
891	MS4A7	BCL10	FNDC5	CASP9	TLR2	NGFR	RBM10	CARD6	CASP2	BIRC2	DEDD2
892	GH2	NRF1	UTY	DACH2	SSFA2	CRLF1	H2AFY	NPR2	NUP107	GUCY2C	KIR2DL4
897	SLC26A6	AKR1B1	SMYD3	COX4I2	IFNW1	SNRNP40	RPL23A	GNG12	KCNG3	KCNG4	CRX
691	PTPN18	RALBP1	DIAPH3	COL4A6	POLE2	DBP	DDX3Y	MZF1	TRPV6	PTS	PARP2	PHC1	ALS2CL
898	COL18A1	VWF	PTOV1	CYP11B1	RAB14	ZC3H11A	PRRX2	ARNTL2	XRCC6BP1	NDUFB1	LRP4
692	LPXN	RAX2	ARHGAP5	ANK2	GABRB2	CINP	EIF1AY	SNRPD1	CPSF6	CRCP	CLIP2	HCFC1R1	CCT3
895	SATB1	EIF4G2	DNM1L	CSRNP2	TIAM1	HTR7	TSNAX	ARHGAP19	PRDM16	FANCB	BCAR3
896	LMO1	FAM175B	ZBTB6	ICAM5	TIAM1	C7orf25	BCAP29	EPHX2	TFAP2A	ORMDL3	USF1
690	SHMT2	XPC	NISCH	PLRG1	TRAK2	GALR1	GPR37	ARPC5L	FSIP2	CD81	RQCD1	ALX4	NAP1L4
646	PTPRG	CASC5	OXTR	THUMPD3	CLDN12	KCTD4	CBX5	GH2	TOE1	ARRB2	ZWINT	NHLH2	RPL7A
647	GLRB	OPRK1	SYNCRIP	PTPRU	KLHL3	MMP24	CRHR1	ADRA2A	GPSM2	NGB	FIZ1	TLX1	OPRD1
648	CARD8	RPGR	ME2	LPP	GALNT6	SLC12A4	SF3A3	CCDC141	CCNB3	PIH1D1	PFDN5	FOXC1	PIK3R4
649	CAV3	CCNE2	HSPB6	TBCB	EXOC8	MAOA	SPDEF	NOTCH2NL	NCS1	C12orf10	PTH2	RIC8B	PARK7
195	GRIK3	DUSP12	REST	DGCR14	PARN	EIF4EBP2	MOS	MC5R	CETP	RHOC	ARNTL2	MT1H	EPN3	MS4A7	PDPN	HNF4G	LRRC23	CENPJ	ATP6V1F	DOT1L	USMG5	CA8	PLA2G2A	CAND2	MFAP1	TRIM39	DNM2
642	GNAZ	ZNF274	LIMS2	VAPB	C11orf65	AKAP8L	BEX1	MSTN	CDC20	DDX27	PACSIN3	NBPF3	LGI1
194	TLN1	ZBTB6	IL13	ASAP1	RASSF7	RRAGD	RRAGB	CD97	PCGF2	PARN	ROPN1B	ALS2CR12	PER3	UBE2D1	IFNGR2	NT5E	COL18A1	ASXL2	MYH1	RNASE6	PIGU	GAS2	CACNA1S	ERMAP	DCAF7	CPAMD8	LIPC
643	ZBTB7B	BRWD1	CDK5R2	EEF1B2	MAP4K2	GNPAT	EEF1G	RAD18	CXorf40A	CHRD	LDLRAP1	COG1	HABP2
197	STK16	RSF1	SCN3B	F2RL1	PLAA	APOA2	GPM6A	MCOLN1	BRD4	OGT	DPP7	ZCCHC8	BRD2	NOL3	NOXO1	ATP4B	RAB4B	PKIG	HMG20A	ZCCHC17	CBWD2	SYCP3	HIST1H3A	PHPT1	MAPRE3	WFDC2	SERP1
644	RASL11B	FOSL2	TCEB3B	SLC25A4	MAP3K9	DLGAP5	SLC35E1	DDX3Y	TNFRSF18	PDGFC	ZER1	CD200R1	COMMD10
196	XRCC2	HPS5	GABRB1	MMP25	GLRX2	BTBD3	FBXO6	ANP32A	RHOC	TEKT4	ZBTB7B	SHMT2	EPPK1	SLC22A9	SUCLG1	TTC37	FMR1	ESRRG	GALT	RGS16	GUCY2C	RBBP6	ASB9	TP53RK	RPS19	EXT1	PHLDB2
645	TP53RK	HSP90B1	NUAK1	DLX5	FOXE1	WAC	PTH2	UCHL3	ZBTB3	GHSR	OTUB2	TRIB2	F2R
191	CXCL1	SAMM50	CCDC90B	DUOX1	SULT2B1	AP3S1	ACSS2	ACOT7	UBE2D2	IFNA5	MKKS	NOS3	RPL7A	PIK3R4	RECK	PTPN4	OMP	STIM2	TEAD3	TRIM22	CARD14	ZMIZ1	SLPI	TCEB3	SMURF2	MCC	THEM4
190	BMI1	ARHGDIG	TBC1D8	GRIK2	ADAMTS13	CLPB	TIMM13	CAMKV	ARHGAP5	ACTR1B	RGN	ALOX12B	VPS35	JAKMIP1	ZNF622	LAIR1	PLEK	GMEB1	NLGN1	RPL23A	DCTN3	CEP350	CLIC3	RPS14	VSTM2L	PRCP	PHLDB2
193	SRI	DHH	GDF7	TNC	PABPC4	RUNDC3A	TXLNA	HSBP1	URGCP	CCL22	B3GNT4	CDKN2D	GIT2	RBM24	PAK1IP1	PEBP4	SOCS5	CYP1A2	CDKN3	PPM1F	HNRNPH3	RNF115	SLPI	MAP4	KLF2	IFFO1	HTR2C
640	CYB561D2	CYLD	TNFRSF1B	PRICKLE1	TNFRSF12A	PDLIM3	HIVEP3	TNFRSF17	TNFRSF14	BIRC3	BIRC2	ZCCHC14	SLBP
192	RPP38	OTUD5	PRPF4B	ABHD5	STATH	ARHGAP19	CXCL9	TLR3	RASGEF1C	COPB2	MTHFR	AP1S2	HOXA3	IL13RA2	AIPL1	NF2	LPP	FSCN1	CRIPAK	IDO1	MARK1	NME2	PHGDH	NRSN1	EMP3	CTDP1	DBN1
641	HOOK1	DAZ3	ELSPBP1	HOOK2	F11R	GPI	PHACTR4	HIST1H3A	AOX1	CHST15	DNAJB1	FAM63A	CD28
198	PABPN1	BID	BECN1	WDR5	CRTC1	ASAP2	RAD9A	PMAIP1	PALLD	CNOT6	BCL2L11	CCL27	BCAP31	PLAA	HUNK	MOAP1	BAG1	BNIP1	FAT4	BNIP3L	WDR13	AVEN	DYDC2	SPNS1	SMC1A	SLC22A1
199	ARL6IP1	YARS	SSBP2	PLEKHM1	USP1	ADH5	TLE3	RORC	UBR2	AMBRA1	CLNK	LAMA2	DNASE1	NUMA1	NDE1	NME3	G6PD	FBLN5	HTR6	CDA	WAC	ZNF609	ZBTB2	XCL2	GFRA2	SERTAD2
639	PTOV1	LUM	PRDX5	MITD1	STXBP4	TMEM62	DHRS7B	SLIT1	RIMS1	CCL7	STAC2	RNF128	SLC22A4
637	XRCC4	PPP6C	AP1G2	GTF2H4	NKTR	ARPC1A	BSPRY	FAM135B	IPO7	ECD	PPP1R13B	EPS8L2	AGAP2
638	C1orf111	DFNB31	SRFBP1	CENPB	TDP1	PPP1R12B	SOX30	XRCC6	PRKDC	PARP1	TSSK3	FANCB	ADAM9
635	NFATC2IP	PJA1	C22orf46	DDX18	GLS	FBXO6	FBP2	SSR4	GHSR	CCDC89	CEND1	ATF7IP2	DUSP6
636	METAP2	NOMO3	FAM175B	RRH	RAD9A	NEO1	RPA3	RPA1	XPA	MUTYH	BCHE	RAD54B	SHC4
633	FZR1	DRD1	ECH1	MS4A3	CMKLR1	NUP88	CNOT3	RCC1	SEC63	LRAT	PSMD11	GGA1	NMD3
634	DDX18	GMCL1	NOC4L	GMFG	SALL1	FFAR2	TREX2	PPRC1	HERC4	ALMS1	PDE10A	TKTL2	RIC8B
631	KCNH1	ADM	PSMC3IP	PLIN3	NAA15	RPL26	DCK	GRIK5	TSEN2	RUFY3	RBMS1	B2M	CLEC4M
632	ANKRD27	PLP2	TYR	EPB41L1	PEX19	HNRNPA2B1	RAB11B	ZNF329	ZRANB1	COL8A1	MKL1	MLLT6	ADCY10
630	SCLT1	PPP2R3A	USP9Y	HSD17B14	LIG3	LDLRAP1	PURB	ELSPBP1	EAPP	NPPC	C1QL3	GADD45B	IGFBP5
668	NUP133	PRKCQ	EXOSC8	SNX7	PIP5K1B	KIR2DL1	SLCO3A1	LOX	NRSN1	MTOR	HLA-DOA	TNRC6B	NAA38
669	DLGAP1	SLC38A3	KLF13	KCNA2	RUSC1	MBD5	KCNJ2	CPS1	FZD7	DDIT4	NME5	ATP2B2	CLIP2
660	TXNL1	CKS1B	PTPRD	DDX49	DARS	TSG101	PKP4	ELANE	PUM1	KCNJ10	NUDT10	IL13RA1	EXT2
661	PRX	KRT9	TAF1	ZC3H7A	GRIK1	CGGBP1	TRIM69	ENO2	SERPINB2	TTK	STOML3	SLC4A1	CLCN5
662	FLRT3	MAMSTR	ACTC1	ITPRIPL1	NEUROD2	DNAJC10	RBCK1	ZNF408	STMN1	TRIP11	CBS	CRX	FBXO7
663	TBL3	MRPL4	CDC14B	GABRB1	SOD2	GGT7	GMCL1	STARD9	CAMK2D	ZNF408	PGGT1B	APC	TES
664	JUP	NIN	HSPA2	GABRA3	PCDHA4	GSK3B	SCIN	GYG2	ANKRD6	BICD2	PURB	DCTN2	APC
665	GC	FZD8	PDCD10	PCBD2	MUC20	FDXR	AKAP8L	MYBL1	WISP2	TIMELESS	CSNK1D	SH2D1B	MPHOSPH8
666	PHYHIPL	DERL2	GABRA4	HUWE1	DHX29	PSAP	ABTB1	CLEC2D	NAGK	HNRNPR	EDEM1	ARHGEF10L	STAG1
667	MED7	SMG6	UBE2K	GABRB2	RPLP0	PTP4A2	SCG3	RPS15A	LUC7L2	HSF2BP	GYG1	HAP1	CHD3
659	IRX4	FIS1	GSTM3	MYL3	UFD1L	C1orf174	MEP1B	CMA1	CALR	TRIM22	INO80B	BMP6	SF3A3
657	RAB2A	APLF	NCF2	IFITM1	INTS1	TEAD2	RRAGC	PSMB4	ZNF350	ARPC5L	PON2	TUBB1	UTP14A
658	EPM2A	NOTCH2NL	GAL	CXADR	ASB9	DDX56	TYR	MTF1	RALA	CMA1	NOS3	NXPH1	TNPO3
651	GRIK2	MAP1A	KCNA2	BRSK2	KCNA5	SDC4	ZFP36L1	EIF4B	GRIN2C	NLGN4X	GUCY1A2	RQCD1	WFDC2
652	F11R	E2F2	KDM6A	DPYSL2	ZNF638	HNRNPR	CCNL2	UBASH3B	CRB2	FAM135B	NLRP12	NAIP	SOX17
650	RALGPS1	MICAL3	RBM5	ECHS1	RBM7	CIAPIN1	RBMX	CAMKV	PRUNE	SEC13	EIF1	APBB3	ADD2
655	ST13	PEF1	E2F3	SATB2	C19orf25	GBE1	LMX1B	SYT2	PCYT1B	SCAND1	MED20	PRLH	GBA
656	CFP	WNT5A	NFE2	LRP1	KLHL26	CENPA	TGFBR3	CRB3	PRKAA1	LY9	BCL2L12	CAMKK2	CPN1
653	FERD3L	PAK6	OGFOD2	ACHE	PLEKHG2	SNPH	CFH	IFNA8	GPR143	KIR2DL2	CACNA1S	PGGT1B	CD163
654	DKK3	SPAG7	DLEU1	HYLS1	IKZF1	DEFB103A	CARD18	SLC25A3	SAA4	RHOB	CHRNB2	SLAMF7	POLR2C
1475	SAP30	IKZF1	DNMT1	PHF12	SPEN
1474	NIPBL	EIF1	HSBP1	DNAJC3	NQO1
1477	VAPA	ST14	MEX3D	KCNV2	VASP
1476	LAMA3	SPG20	RGS18	PRPF3	PPP4C
1479	OLFM4	TMEM189-UBE2V1	PSMC2	MMP19	KLK5
1478	HOXB4	UBE2E3	LOH12CR1	BIRC8	RASA2
1091	PSMA1	FNBP1	GABRB3	PSMA5	PSMA4	PSMA3	PSMA7	ERCC1	RIN3
1090	NDUFV2	RAB14	DPYSL4	RPS2	PTPRCAP	CBFA2T2	ZMYND8	ECM1	NOC2L
1093	CLNS1A	TST	ERF	EIF3G	HIST1H1A	FGF17	RSL24D1	CCNA1	KIAA0232
35	LDHA	SEC31A	TNNC1	CCDC85B	MRVI1	FGF10	CCT2	RTN1	SHE	RNGTT	GJA3	ST6GALNAC6	PLCB3	SLC2A1	EEF2K	TERT	PSMD9	KLK13	PRKCA	CCNK	ENC1	RINT1	CNPY2	RAD9A	GRM1	FLNA	ZNF334	EAPP	GABRR1	TNNT1	DEFA5	USP20	NOL11	CUX1	MFAP5	SHCBP1	STK16	HAUS2	OPRK1	CCDC91	ASNS	ERCC8	CENPA	NUP50	KCNE2	ABCD3	FBXO4	AGRP	CUBN
1092	SELP	BGLAP	CST3	STIM1	S100A10	THBS2	SERTAD1	PARVB	SEC61A1
36	2017-09-03	ALPPL2	IMPA1	GRIK2	S100A7	CLPB	GRIK5	CASK	BAP1	DSTN	PROZ	DNAJC7	GNG2	PATZ1	SPRED1	TBL1XR1	PCBD2	POLG	TANC1	DCTN5	PCM1	NR0B1	DDIT4	ZNF341	ZDHHC17	NDEL1	USP20	MFAP4	TFB1M	KIR2DL3	CHORDC1	PRPS2	MELK	OTUD5	FUT7	RABEPK	HCFC1	MAPKAPK2	ITM2C	TAL1	C21orf33	CENPA	HEXIM1	FAT4	TRO	MN1	TRIP11	SCN5A	GPD1
1095	MAG	ASB8	COL9A2	SAP130	SNRPB2	TFEB	MPO	DPM3	SPTB
33	ALPPL2	CAPZA3	FOXA3	TSG101	ATP5B	CLDN6	HEXB	LHCGR	DUOX1	AQP4	VPRBP	SHE	PRIM1	WDR74	LSM14B	TRIM3	GATA6	SLC1A6	PPP1R1A	CLP1	MS4A1	NR2F6	OGT	PARD3B	MTUS1	TUBB3	SRPK3	ARC	ACTN4	ZNF287	RINT1	HMG20A	OPTN	PCLO	ZNF334	ACVR2A	EYA4	UHRF2	CA8	MT-CO2	TXN	SCIN	KPNA5	SMARCA2	IFFO1	SESN2	STAU1	CCL22	FAT4
1094	CHMP2A	ZDHHC23	GDI1	C7orf25	ATF7	SNX3	TBR1	GTF3C1	MYBBP1A
34	KIF23	LIMA1	PRPF4B	S100A7	CLK1	LARP1	PCP4	CLK2	SRRM2	EDC3	SRRM1	LUC7L2	NCKIPSD	CLINT1	LBR	LUC7L3	KIF5B	DFFA	NCALD	KIF5C	RAI14	PI4KB	IRS1	WEE1	NUMBL	FARP2	PJA2	KIF1C	SNRNP200	CDK11B	MDM4	TNFAIP3	EPN2	CRTC2	RALGPS2	TRA2B	RHPN2	PFKFB2	TRA2A	KLC3	CHEK1	KLC2	SFN	EIF3G	MAP3K3	MAP3K2	DHX15	ING1	OSBPL3
1097	BACH1	FLI1	PRMT5	BNC2	EDA2R	ETV5	NOVA1	PMEPA1	GEMIN5
39	ACVRL1	OCLN	E2F4	E2F5	TGFB3	HOXD13	SAE1	AURKA	TGFB2	MEN1	MAX	RANBP9	CUL5	FNTA	HEY1	ANK3	TFPI2	STAG1	GMEB1	KRT10	HNF4G	ARHGEF9	MECOM	RASL12	MBD1	TRAP1	BAZ1A	MED15	SRGAP3	TGIF1	NEK6	RAB3B	TAF9B	TFE3	PPM1A	SOX5	SF3B1	SRY	GATAD2B	HOXA9	RUNX3	AXIN1	ZNF423	NUP153	ZMYM2	SMAD7	SNW1	TRIM62	SF3A1
1096	PRKD2	UCN2	RARG	SNCAIP	FLG	TRPM7	OMP	LEO1	GCNT1
1099	SPC25	RPS18	IL18BP	ST3GAL2	SMG6	PLEKHA8	C6orf165	FBXO8	TMOD1
37	DBF4B	GRIK1	SLC6A1	SRCIN1	RUSC1	COPS8	TMEM62	MEGF11	GLDC	SENP6	TRIM46	CCNE2	SCT	CCNE1	EDNRB	FAP	WNK4	TGFA	VCPIP1	ARL2	MS4A7	STK25	MS4A3	TRPM7	PIK3C2A	CTRB1	CCNF	OTX2	PTPRR	HERC2	DDIT3	MXD3	CD163	RASGRF1	SLC25A38	CLIP2	NRSN1	SLC27A5	ZNF484	NEK6	ZNF276	SUPT3H	STK11	RUNDC3A	DNAJC30	CDH6	PHIP	STX18	ASF1A
1098	SLC17A7	PACS2	STX2	PRMT8	PIGU	RGL4	GRK4	CFI	ARHGEF10L
38	CYB5R2	XPO6	EFNA1	SCN3B	EHHADH	NUP62CL	SYT7	MEGF11	TTN	SCTR	PGR	FAR1	MAP1LC3A	DHX37	RRAS	SV2A	IDUA	NUP133	GSC	CSNK1G1	MCM3	NTSR2	CSN1S1	RND2	DCLRE1C	UHRF2	CLIC3	CA8	ZNF136	LSAMP	LLPH	PMPCA	SHCBP1	THAP8	SUPT3H	ZFP64	NPY2R	DCK	AKAP13	TRPT1	GPR143	CBR1	LECT1	FAT4	CNR2	BRIX1	C2orf44	UBE2D1	MN1
1089	CALCR	GTPBP4	UACA	CDR2	CA8	ZNF440	PCGF6	ESRRG	ADCY10
43	HMGN1	MYOD1	C11orf49	JPH2	SUSD1	SGMS1	ZIC1	CBFA2T2	ZZEF1	HOXD10	DIP2A	WNT3	GNG2	CHST15	FBXO21	TERT	PPP1R14A	PTGER2	UBE2A	SEMG1	CDHR2	SEMG2	RUNX1T1	PIGQ	TNNT2	BTG2	DHX29	PEBP1	CHFR	PRPS2	SHCBP1	PFKFB2	PRSS1	PPCDC	ITGB1	TSPYL1	TUBGCP3	KIF6	HAND2	CKMT2	TRIP12	SPP1	DNAJA2	NFATC1	DGKQ	TM2D1	TNNI3	ATXN7L3	TUBA8
42	XPO1	OCLN	BACH2	ARSF	SNIP1	TGFB3	CXCL11	GLI3	GLB1	MEN1	MAP3K7	RBM4B	VEPH1	DAB2	CUL5	IAPP	NARF	ZFYVE9	DDX24	GDF9	RAB26	CRYBB3	RHOG	GSC	GMEB1	ECSIT	MBD1	TTF2	TRAP1	BTG2	AICDA	GUCY1B3	ARL4D	TBX19	SORD	HOXA13	CLU	RTKN	PAIP2B	SF3B1	HBP1	ZNF423	BMP4	ZBTB7B	ST6GAL1	WDTC1	SMAD7	LGALS1	RGS19
41	TGOLN2	F2RL3	JPH2	RPL14	SCN3A	GABRB1	RASSF9	APOBEC3G	LPAR1	MLH3	APOB	SLC22A3	NR2F2	ARHGAP8	KCNG3	TRPM6	IK	F10	RALBP1	ZNF646	F8	CCDC47	F9	MINK1	TLE2	PROC	MTF1	IGBP1	TXN	ZNF277	PDE9A	ADAMTS1	TPH1	PROS1	PMEPA1	SRGAP1	LITAF	TNC	ADH5	HK2	PF4	SFN	MYBL1	KARS	TIMP1	C22orf46	ENTPD1	GPD2	DGKQ
40	ELF2	MSR1	FGF7	TBK1	BTRC	NFKB2	PRKX	EIF4EBP3	GSTM2	PATZ1	MYB	CUL1	TSEN15	CCAR1	EDARADD	GNL3	ZNF354A	AIFM1	PTPRG	POLR1D	RPGRIP1	GRM1	C1orf61	CD3EAP	PRKD2	GRM3	CDKL1	MT-CO2	RPS15	CAMK1	KIR3DL1	ASCL3	NFKBIB	TIPARP	TRHR	CDC37	SCARF1	CAMKV	LAMB3	FASN	FBXW2	DYRK2	FBXW11	ENO1	GPS1	GLRB	MPZ	PNO1	FZD2
1480	FLT3	LYAR	ALS2CR12	MICAL1	GLE1
1481	EHMT1	VAV3	CRH	EPHA2	BLNK
1482	HTR1A	PTPRE	TEAD2	TSPAN15	PPP1CB
1483	MYO18B	CFB	GRIA1	COL8A2	NKX2-2
1484	APEH	HAPLN1	SYTL4	TFPI	FAM131C
1487	DPF2	SLC9A6	PTPN23	KPNA5	TUBB3
1486	MEIS3	LY96	NOB1	ZC3H11A	NEK6
1485	LOR	CYB5R2	GTPBP3	DDX21	NR5A1
1080	ISYNA1	WDR77	SLC16A8	FLII	PIGC	PKN1	ATP6V1B1	MYO18A	GEMIN4
1084	LILRB1	SLC8A1	AKAP6	C4orf27	HLA-C	HLA-B	RIC8B	CLEC5A	HLA-F
22	MICA	ELF2	METAP2	CYB5R2	CYP2C19	TSG101	EHHADH	TACR1	LPAR3	RRAD	RASSF7	MCM10	LSR	IGHMBP2	BLZF1	APOA2	GSTM4	PCP4	PUM1	GNG2	FAS	OLIG2	PIWIL4	CDK16	KIAA0232	DEDD2	SERTAD2	SEC23A	RALBP1	FA2H	HN1	DDIT3	ATP6V1F	CD84	UBE2N	NOP2	CHMP1B	TNFRSF10B	NDEL1	ZNF277	CTSC	VSIG4	EMP3	STBD1	GBP3	MAPRE3	PPFIA3	PRF1	FXYD3
1083	EIF3C	NDUFS6	PLCE1	ARMC7	RNF2	PPP1R12C	IPCEF1	TTC17	EPHA1
23	CLDN7	GYPC	CDX1	RAB9A	NIF3L1	FOXA2	PCDHA4	HINT1	ADCY6	F2RL1	IDE	PIP5K1B	AP3S1	TXLNB	MTFR1	FUBP1	NISCH	SAA1	ITPRIP	NAA11	IAPP	SLC4A2	SLC22A6	GNG3	TSKU	SH2D1B	SLC22A1	FMNL2	GABRG3	MRPL4	SOX13	RBL1	MMP19	NEIL1	NUDT10	NFAM1	NR0B1	UHRF2	SLC35E1	MNT	RAB5A	CD300LF	TXNRD2	INPP4A	PNMA1	SUPT3H	CDK5R1	RAB3B	EPDR1
1082	DIS3	MAFG	EFCAB6	EIF3H	ZIK1	REST	XAF1	XCL1	NAA38
24	ALPPL2	HECW1	E2F5	EHHADH	TACR1	ZNF580	EFNA3	SOBP	CXADR	NUDCD3	GSTM4	TMEM57	NISCH	DMXL2	GRIN2C	TIAM1	LSM4	MRPL38	BHLHE41	IFNGR2	CCNK	CTRB1	PARP11	NCAPD3	ZNF334	CCDC6	EVC2	ALDH7A1	CHMP1B	C19orf57	CARD18	AHSP	CLIP2	VAMP3	CSNK1G3	NRSN1	TPH1	KPNA3	EEF1D	STBD1	LIMS1	IL22RA1	STK11	GALNT5	COPZ1	UMOD	BCL2L2	GCGR	MDK
1081	KDM1A	TARDBP	RAB35	PKN2	PIM3	CEP55	KCNMB1	PCOLCE	ALX1
25	RSF1	HM13	IMPA1	ARSF	TBK1	FOXA3	NFKB1	CXADR	MTFR1	WDR74	CASP5	AZGP1	G2E3	BAG1	POU5F1	PPP1R1A	ATP5L	PDGFC	NSMAF	RPRD1B	IDUA	PIGA	TWF1	HSP90AA1	CAPNS1	ZC3H7A	ACO2	NOS1AP	NRXN3	PTPRN2	CLIC2	POLR1C	NUP85	CSN1S1	RIC8A	MFN2	BSPRY	EIF2AK1	KIAA1524	HSPB2	MFAP1	ZNF484	HIST1H2AB	PRF1	FGD1	EMCN	CCDC14	NR3C2	UBA6
1088	GLIS3	HTR1A	P2RX6	SSTR1	PEX5	SYTL2	CORT	KCNQ1	PDZK1
26	GRIK2	SLC6A3	MYO7A	RUSC2	S100A9	CXCR3	ART1	BBOX1	MTFR1	PAK6	CFHR4	ANK2	GRIPAP1	PROZ	ATP5L	SV2B	PIWIL4	TUBB1	CD200R1	IBTK	RECK	ICAM1	BRCC3	IFT80	ICAM5	MPP2	TIFA	PKIA	SCEL	PTHLH	ASCL1	PPM1G	SDC1	UHRF2	IPO7	HSPB8	TPPP	ZFAND2B	PDE4DIP	SMARCA1	TBX19	THAP8	BBS4	CDK5R1	ING3	PRND	ABHD5	HK1	GIPC1
1087	CCL14	TUSC3	FCN2	PTH	STIM1	RPS11	DBI	SPA17	RBM11
27	RAD51C	FAM96B	CLTB	ELF2	ZNF580	GRIK4	SPI1	ANPEP	BATF	MAX	CSNK2A1	TIAM2	SPINT2	PROZ	RPL12	TOP2B	GPC1	USH2A	NOXO1	SOX13	RALBP1	PCBD1	YY1	MMP19	TBCE	DYNLT1	SPEN	MXD1	MFN2	GABRR2	PSMA2	UBE2N	MAP4K4	GABRR1	PSMA6	ERC1	NEK7	GLG1	ECH1	TRIM17	ALDOB	NFYA	SCARF1	ATF1	PIN1	NR1D1	SQSTM1	UBASH3B	ALOX5AP
1086	TNFSF10	CRIP1	FAM134A	USH1C	APTX	CALCRL	POMC	CDH23	SCTR
28	CNOT8	CLPB	ZNF580	SNRPD1	MED23	TLR9	KISS1	TRAPPC6A	TRAK2	UBXN2B	PPP1R1A	PLOD3	MS4A1	PQBP1	GKAP1	CDK10	BRD4	CHRNA1	PRL	RNF32	USH2A	INO80B	COL23A1	C4A	KCND1	RINT1	RDH5	NDEL1	CLIC3	CGN	ULBP1	IPO5	SLC35E1	CLDN1	PLA2G7	RPS10	SERP2	CHORDC1	CTDP1	SERP1	IRX4	TRIOBP	ZFAND3	LANCL1	SPOCK1	NOSTRIN	FTH1	COMMD10	IDH2
1085	RARRES3	PRKAR2A	RGS1	PEX2	MRGPRX2	HIVEP2	CTSA	CTDSP2	FDFT1
29	FGF6	HNF1B	PPP2R5A	LTBP4	XPO4	EZH2	ZEB1	ANKRD7	PEX7	TAF7L	PGR	NLRC4	GPKOW	SND1	XCR1	FBXO21	CTBP2	LAD1	RBL1	GMEB1	PIGR	PALLD	MECOM	CTNNBIP1	CD84	CCDC6	EML3	IFNAR2	DOK3	NAB2	PRCP	RPS11	NFE2L2	SMARCA4	MAVS	ZFAND3	GLUD2	C6	RPS15A	FHL2	FHL5	NFYA	MEIS1	ARNT	GLIPR2	FBXW5	DNMT3L	HINFP	PIK3R5
1078	C1QA	TIPARP	BZRAP1	PSIP1	C1R	SERPING1	PTX3	MTMR7	RHO
1079	NUMA1	PPHLN1	CCND2	ZNF580	MYO1G	IDH3B	FANCF	FANCG	MAML3
30	KIF23	DLC1	FGF8	ELF2	GNPDA1	WFS1	FAM175A	KNTC1	CNP	RELL2	CHAD	DNAJB11	INTS4	CCDC42	SHARPIN	PUM1	PARD3B	BRI3	TSEN2	SH2D1B	NUP133	BCL10	KHDRBS3	GPRASP2	RINT1	MECP2	SPAG1	SPATC1	PCLO	CSN1S1	DDO	GCC1	DOK5	SLC25A36	BACE2	BTG3	KRT14	UBE2M	SORT1	SNRNP40	AOC3	CXCL1	TF	GPR183	PPY	KRT6A	DRD4	PSMB5	KRT27
32	ABCF3	RBM4	TSNAX	IDE	PRRX2	PDIA4	PLEKHB2	CTTNBP2	PIK3C3	BIRC8	MRPL38	IL13RA1	GNG5	ANGPT4	SCN10A	SLC12A9	CNPY2	HNF4G	PPP1CB	MGAT1	PANK4	MAP4K4	TTPAL	SPAG7	MRPS18B	CCDC53	CTSE	KPNA3	FASTKD5	CPSF1	CXCL1	STYXL1	ZNF274	ACHE	FRYL	ARPC4	MAPKAPK2	HMMR	VCAM1	ZNF707	KCNE2	PBRM1	FBXO3	CDC42EP4	AXIN2	RAB2A	UBL7	GDI1	EPB42
31	CEP72	E2F6	ADCY6	PIP5K1B	AQP4	CTNNB1	FLT3LG	KCNQ3	TRIM3	NISCH	GATA5	HAMP	DDX24	H2AFZ	DAO	PTPRK	MAGI2	PTPRM	VANGL1	NUDT3	FMR1	ZNF91	RPS6KC1	IRF2BP2	ISG20L2	HNRNPR	ASB9	RETN	SDC1	XIRP1	RELT	PDE9A	EIF5A2	SUDS3	TRIM39	GALNT1	GPSM3	BDP1	PPM1A	SOX4	ACAT2	GMIP	KIF6	FAM135B	SAFB	C1QTNF1	POU3F4	MYOG	VPS35
1457	ANKRD23	TH	NLE1	STMN1	IGKC
1456	CCDC120	OSBP	KRT6B	RFFL	FZD5
1459	SLC1A5	EBNA1BP2	DGCR2	CDX1	SLC16A10
1458	CDK17	BDNF	AIFM1	ADRA1B	DTNA
1453	INHBB	LSP1	FST	TCTEX1D4	MYOC
1452	PDK3	HEATR1	C1QL3	DLAT	KALRN
1455	FGD1	MYBPC3	ZNF365	MYOM1	ARL4C
19	MRPL42	C1orf123	2017-09-02	CYP2C19	ATP6AP1	TNFSF15	LPAR3	PRRX2	MYLIP	SDCBP2	MCF2L	SDC2	ZBTB38	HOOK1	ARHGAP21	ASGR2	AP1S1	MAP1LC3A	ITPRIP	SLC2A1	HOMEZ	NUP37	VPS11	SIK1	IDUA	KCNG2	ANAPC1	MRI1	DDC	ICAM1	SNRPA1	NUP88	MCM3	YIF1A	HOXC10	C8A	PTHLH	EPB41L3	MED7	CCND3	STXBP5	VAMP8	HTR7	VAMP7	DEFA5	NEURL4	GIGYF2	MRPL44	CALCR
1454	ZNF581	PLSCR4	ADAMTSL4	ZNF764	ZNF638
1075	MFN1	PLEKHM2	LMO2	HNRNPUL1	NBPF3	FLAD1	POR	RABGGTA	CDK13
17	IL13	RGL4	INTS1	REST	TXLNB	BBOX1	GSTM2	DMXL2	UBXN2B	ADAM2	CHRNA5	IL1B	LGI1	RAPGEF2	GNG5	PLS3	CRYAA	SNRPN	RENBP	MAGEE1	ZNF197	MNT	FBXL5	MFAP2	TRAPPC2	ITGB2	SESN2	RPS25	PSMB4	RPL7	METTL1	RPL7A	TESC	MLC1	C11orf65	GGN	RAB33B	NDUFV3	APEH	YY1AP1	EPHA6	RNF7	ZNF417	DDX54	GHSR	AGR2	KLF4	DNAL4	NXPH3
1074	RAB11FIP4	ECD	CLK4	SACS	TLE2	CA2	ERC1	IL1RAPL1	MYO5B
18	GNAZ	PTGES2	MASP2	PTPN23	ANKRD2	PAWR	COPS8	OCM2	KANK1	MTFR1	CTTNBP2	SAA2	PROZ	TPO	JAKMIP2	CFD	AGAP2	USH2A	JAKMIP1	SRPK3	ICAM1	ACADM	BST1	MPP2	TRPM7	SIGLEC10	SRPRB	MID1IP1	GRHPR	SIX6	ZNF334	MXD4	KCNA10	HUNK	SH2D2A	IFNAR2	BPI	UCN3	SEMA4G	SERPINB6	CA8	LSAMP	CSTB	TMSB4Y	CSNK1G3	SHCBP1	DEGS1	THOC1	PACS1
1077	ABR	EXOSC7	TIAL1	STOML2	C4BPA	AKAP1	NECAB3	POLR3D	SAFB2
15	HMGN1	MEF2C	FGF18	PLXNA2	GRIK2	EFNA2	EFNA3	TAF7L	PGR	IGHMBP2	EBNA1BP2	SND1	CLP1	RLN3	RLN2	CHRNA5	RNF34	TWIST1	TACC2	THY1	PA2G4	EP300	RFC1	KRT16	KIAA1524	HSPB8	PLA2G2A	ADAMTS1	VGLL4	GIGYF2	DYNLRB1	MAVS	HMGB1	MRE11A	UBE2V1	SOX4	PIN4	AHRR	MYO15A	PDILT	SHPRH	CIDEB	SSB	MYL12B	SNW1	MAGEB4	HDAC4	NRF1	HOXB7
1076	CLDN16	INADL	STOML2	HERC2	EFNA4	GPX7	CAPN2	TOP2B	EXT2
16	XPO5	SYT3	APOBEC3G	CCT2	EIF4EBP3	PROP1	TRAK2	BTBD1	CGGBP1	PGRMC1	H2AFZ	F11R	EMG1	MATN1	IL25	PTRF	HSPB8	SNRPA	COL1A1	EMP3	CLEC5A	NEK6	CPSF3L	FXYD3	COPZ1	TRPT1	MYT1	FXYD7	COMMD10	OAZ2	IFNA5	CLASP1	LHX9	FCER1A	SRP54	RAB8A	HERPUD1	LAPTM4A	CELSR3	THUMPD3	MAGEB4	SLC25A11	TLL1	BACH1	KIF22	E2F3	OPCML	RAB5B	PDIA2
1071	KIF14	SEC24B	HEXIM2	ZSCAN21	GRN	NUDT21	SAT2	PRDM16	TNFSF8
13	LOR	RAB9A	2017-09-01	GRIK2	XRCC6	MED25	PDE3B	PMAIP1	ZIC3	CALB2	CUL3	DDX17	SMARCD3	RRAS	PSENEN	GNG2	LSM1	TWF2	CAPNS1	PCBD1	CCDC137	MED14	HNRNPR	PROX1	RND2	MSX1	HSPB3	SMARCA4	PHKA1	CHEK1	TAL1	TEAD4	UBASH3A	FBXO3	SLC30A9	ZNF622	DHX9	TAF1	DHDDS	SNW1	CRYZ	PSMC5	ZIK1	CACNA1E	DDX54	CACNA1D	PIP4K2C	OSBP	PPARD
1070	CSTF3	LTBR	LHCGR	NPPC	ITSN2	FARSA	CDK16	LCT	RABGGTB
14	FGF10	TPD52	TNFSF18	SHE	PRIM1	WDR74	GP6	HOMER3	HIST1H2BJ	RPL10	RPN2	SLC4A1	MX1	MATK	NBAS	KCND1	BEND5	EMX2	SLC25A38	RYR2	CLIP1	KIR2DL2	LRPPRC	CPSF3L	PFKFB2	ASAP2	FCGRT	RRAGB	PIR	FCER1G	SSX3	TRPC4	TRPC3	NFE2	HDDC3	ATAD5	CELSR1	PMF1	KCNK1	WIPI2	HOMER1	MYPOP	GPR151	HOMER2	NTN3	SEMA6A	GBE1	DUSP26	PLEKHA8
1073	FHIT	HTR1A	GSPT1	NAT1	AKR1B1	SNRNP40	MVK	QTRT1	ADD3
11	XRCC4	XPO6	SCN3A	SLC9A3	SNCA	MED25	FGF10	MED23	SAE1	SYT7	VIPR1	CBX7	WDR74	ANK2	TIAM2	MED28	HIST1H2BJ	RRAS	SLC4A2	LONRF3	ROBO2	SAR1A	CAPNS1	POLG	NEIL1	MYH4	CCDC137	ZNF7	DCTN1	NKTR	DHX29	RASGRF1	DEFA5	PI4K2A	SHOX	COL1A1	EMP3	FZR1	CHCHD3	DMWD	MAPKAPK2	SORCS3	AHSG	NCAPG2	CDC40	FBXO3	IFNA8	GPD2	OVGP1
1072	CALCR	CAMKV	TWSG1	ITGB7	ARG2	FOXE1	PAX5	RPL38	CHRD
12	CEP72	PDP2	PRPF4B	SNCA	F2RL1	RRAD	CLK1	EDIL3	PNN	GP9	TRAK2	EIF1AX	LUC7L2	WNT6	RPL35A	KIF5B	DFFA	CHAC1	SLC22A24	KIF5C	WNK1	AP4M1	RPH3A	MARK3	ANKRD13A	WEE1	NUMBL	UXT	CCDC130	BPY2	HSPBAP1	CHEK1	ESM1	IL33	PYDC2	TUBB	MTCH1	MSLN	ENTPD6	CDA	ANGPTL1	AGRP	DNAJA2	CYP19A1	EEF1A1	TP53BP2	WDR5	NXF5	TAF7
21	GNAZ	RPP38	RARRES3	KLRC3	ELF2	CNOT8	METAP2	EHHADH	PRRX2	CDC16	OGDH	TAF7L	FERD3L	ASGR2	MAMSTR	SPRY1	ANK1	TRAK2	RRN3	PEX2	CETP	H2AFX	PMS1	ZCCHC7	TOPBP1	PRPF3	KLHDC2	ZNF334	GRP	USP28	CCR7	FANCD2	SHOX	CLIP2	LRCH4	FAIM2	OSTF1	MRE11A	CRTC1	TRPT1	PTH2	STAU2	UHMK1	PHIP	CHD9	GALNT10	MAP3K2	AP3M1	DDX19B
20	MCHR1	SH3RF1	SEC24B	CLTB	HEXB	PDLIM3	ZNF675	VPRBP	MCM10	CDT1	ARHGAP21	SLC1A2	TNFRSF11B	OLIG3	FAP	PROZ	RPL10	RGN	RAB25	GNG2	PDGFD	GUCA2B	RPRD1B	CHRNA1	SEC24D	DHCR24	TOMM34	CASKIN1	SSBP3	PIGU	COL25A1	HCFC1R1	NFAM1	CDC5L	ARL6	BCL2L13	UBN1	LDLRAP1	MCM4	HLA-DQA1	PTHLH	IGSF5	CCND3	RYR3	ULBP1	CAND2	NOL11	MVK	KPNA4
1067	PRMT5	MYCBPAP	LSM5	STXBP3	LSM2	PDYN	PRLH	SAG	RRAGC
1068	CCDC86	SLN	MSH3	CRHBP	ATP2A1	CHM	RGN	ARNTL	HLA-DOA
1069	EIF4G1	EIF3A	EIF3B	CEP170	EHHADH	RUSC2	TERF2IP	TLX3	INPP5A
1460	MEN1	SH3YL1	PSME1	PDLIM1	IVNS1ABP
1461	SEMA6A	PITPNA	CELSR1	PI4K2B	TBR1
1462	PPARA	NR1I3	RNF2	PPARG	SLC7A7
1469	CDK5R1	POLE3	DRAP1	CA12	TRIP11
1468	COG3	SLC25A11	CCL22	GFI1B	RLBP1
1467	TG	JUP	NFE2	GBE1	TELO2
1466	ARHGAP21	MED4	RORB	SIRPA	IL17RB
1465	FBLN1	AURKAIP1	LMNB1	CALML3	UBE4B
1464	RILP	CASP9	BIRC7	CIRBP	BIRC6
1463	CDK19	PTP4A1	ZNF76	KCNF1	NT5E
1066	UNC13D	CARD9	RBM41	CDK18	BRCC3	PPP3CB	TSPAN7	IL13RA1	GGA3
1065	RALGPS1	S1PR1	MAP1S	PLXNA2	HMBS	POLR2J	ST8SIA3	OSTM1	PALB2
1064	AZU1	LCMT1	EXOSC8	CHPF	TARDBP	EXOSC4	FERMT3	EXOSC5	XRN2
1063	PRKAG3	SPATA20	RND1	SRFBP1	OTUB1	LY96	FAM156A	RPL38	MAF1
1062	APOL2	ATP6V0E1	SLC8A1	VTA1	SMPD1	TREX2	SEC13	ARPC4	UNC5C
1061	STX6	STX7	CLSTN3	VPS45	EFTUD2	IL27	DPYSL2	VPS16	NTN3
1060	NCAM1	KISS1R	CDR2	S1PR1	DLX4	LRP8	HTR1D	UGGT2	DNAJA3
10	STIL	KCNC1	ADCY8	NELL1	GABRB1	F2RL1	GRIK5	RRAD	ITPKB	TXLNA	SYT7	CRADD	PRKX	BBOX1	KIF13A	KDM1A	RAVER2	RPL10	RGN	EIF1	PARD3B	SAMD4B	ANAPC1	CASKIN1	SATB2	BEND7	HLA-A	SPAG1	LYPLA1	SCEL	NUMBL	DCLRE1C	ASCL1	KRT14	PLA2G2A	RPS11	CLEC5A	C16orf70	STK11	RBP3	CCL5	HNRNPA3	FBXO44	NPM3	ARL6IP6	SSX4	GNMT	RPL10A	LIPT1
1058	GUCA1A	NAA10	KCNE2	ATP6V0D1	PCDH17	KIR2DL2	GALNT12	TLR7	NFX1
1059	PJA2	MAVS	CYLD	PSMD13	PSMD12	FGF17	MAP3K9	MALT1	NADK
1056	LAMP2	RBM24	OSGEP	AIFM1	SLC16A8	BMX	KPNA6	KPNA4	UBE2R2	FAM124A
1057	2017-09-05	RECK	2017-09-04	HPN	POLG	TAF8	TEAD4	2017-09-08	ZNF335
1472	CD3D	DDX11	PSG5	HLA-A	TRAT1
1473	CIITA	ETS2	HINFP	POU1F1	SH2D1B
1470	TLN1	USP54	PSMD11	ZBTB11	ACMSD
1471	NCBP2	PEX14	NDRG1	ZNF655	CA2
79	DCC	FXYD3	EID2B	CYP11B2	MITF	AQP5	DSCAML1	FHL2	NFYA	TRRAP	ANKRD6	GLRX2	ARNT	DAB2	INSIG2	NPTX2	BCHE	FBXO44	RAB11A	SLC22A3	FBXW11	CSF2RA	CWC25	CTBP2	C11orf65	RUFY1	SMAD3	CDC20	FBL	DDIT3	MARK1	SREBF2	DOT1L	PFDN2	EYA1	ERBB2IP	VSTM2L	WSB2	MZF1	TMSB4Y	PCSK1N	KPNA2
78	ZBTB32	LZTS2	TBC1D3F	DZIP3	CLDN6	TSSC4	HCFC2	CIC	DMPK	MBP	LAMB3	NDE1	POM121	ITPRIP	DNAJC14	PRSS2	RPL9	C11orf54	GAPDH	DNAJA3	PITX1	SREBF1	BATF2	HSFX1	ZC3H10	LDB1	GMEB2	TMSB10	2017-03-05	DNPEP	ERMAP	CD163	POLR3D	KCNA10	RBPMS	MNT	SEC13	SEMA4D	CHFR	SMARCA2	APBB1	GCA
77	SNCG	DUSP10	SOBP	GJA1	DPH1	ITPKA	KANK1	GATA1	MAP3K6	SORBS3	FBXO6	PDILT	TGM2	OGT	GNG4	FBXO21	ANKZF1	NDUFS1	TBPL1	SREBF1	CPNE4	CCDC88C	SRA1	UGCG	CIDEA	GYG1	MCM3	SLBP	SREBF2	DUSP3	KSR2	DUSP1	ARRB2	ARMC7	RPS6KA2	BTG3	CDH19	TGIF1	MAPK8IP3	NGFR	SCN8A	AHSA2	DYNLRB1
82	ADSS	CLDN7	FXYD3	MICB	ELL	TSG101	RHPN2	PTH1R	GJA1	ACP5	APOBEC3G	EEA1	RCVRN	BDKRB2	GJA3	AGTR1	ANK1	CEP250	FAS	POU3F1	PRPF40B	TNRC6B	ETV5	RNF31	TRPC1	CES1	FLOT2	DPYSL4	RPL23A	ITPR3	PKD2L1	XRCC6BP1	CRHR2	BRWD1	CHML	RASGRF1	SLC35E1	RAB5A	APIP	FKBP10	AMY1A	TXNL4A
1900-03-23	IRX4	GNAZ	PPP6C	PPFIA3	TLN1	FAM175A	RUSC2	TMEM161A	ITPKB	CCL5	IL17RB	NIPBL	LY6E	MS4A1	PLA2G1B	FRAT2	NOS3	ARNTL2	BRD4	RPL7A	PRL	MT1H	TWIST2	DHX58	INO80B	GPD2	NOL3	OLR1	CDHR2	RINT1	ELAVL4	SIRT3	HSPB9	ACAP3	FANCD2	HIST1H3A	KRT14	ZNF384	YIPF5	HSPD1	SSR4	GBP1
80	LIMS1	LYPD3	ADH5	AKAP13	ASNS	TRMT1	SEC62	KCNS3	KDM1A	USP54	STAC2	ELK4	UNC5A	DDX19B	FBXW4	TEK	GRPR	DTNB	MRPL38	HBP1	SKA1	LHX9	PRLH	IDUA	IP6K2	MUC2	TBL1XR1	SGK2	ACTN4	EIF1AD	MECP2	HLA-A	CDC20	ARHGEF15	GUCY2C	KCNK1	RAB5A	ZNHIT6	TREML1	AARS2	KLRC1	CDH10
81	LDHA	MRPL42	LMNB2	LNX2	CALCOCO2	NBEA	ROPN1L	EPM2AIP1	CRB2	TSC22D4	NUMB	TNFRSF18	NOS3	ITCH	JAKMIP2	OPTC	DVL3	DHX9	GPD1	KHDRBS3	SLC22A9	AIMP2	EPB42	CPNE7	TIFA	PRKCH	GYG1	YIF1A	ZBTB43	PLEKHA4	AP2A2	CHGA	IFI27	NOTCH1	BAZ1B	PTRF	AP2A1	KRT15	FGFR1OP	GTF2F1	RAD18	LDOC1
86	GLRX3	SPG7	ALPPL2	ETV7	ATG12	GNAI2	EFCAB6	SMCP	NR2C2AP	CALCOCO2	ROPN1L	MYOT	NPTX1	CCL21	FAP	HLA-DRB4	POU4F2	DAZL	CRY1	SAR1A	PHLDA1	MARS	ZW10	FGD4	IL13RA2	SEC23A	DAZ1	NOC4L	SLC25A6	EXD3	CACNG3	NEK11	DHRS1	MMP10	PJA1	ACVR2A	NEDD4	SMURF2	PCSK1N	TSSK4	RASD1
87	ELF2	TSPAN7	RASGEF1C	ABCA1	PIN4	TPM4	WNT2	IGHMBP2	NR1D1	CCL21	CDKN2D	P2RY1	FCN1	NUDT21	CDC40	HOMEZ	DLG4	ABCD3	RPS20	HLA-DOA	INPP5A	APBA1	MT1G	EXOC1	PABPN1	CNKSR2	ZBTB22	MAP1A	BEND7	SNW1	SHANK1	PPP1CB	ELMO1	RNF8	DNASE1	TUBA8	MAGEE1	TOM1L2	HOXC13	NLGN4X	CUX2
84	MAD1L1	RBP1	EID2B	MORF4L2	USP4	TAC1	AP3S1	DMAP1	CIR1	CDYL	TMEM57	RLN3	HEY2	EED	IGLL1	MT1F	ASXL2	PPP2R1B	CIITA	GNAT1	MATN3	IKZF4	OSGEP	HSFX1	YY1	PHB	HNF4G	FOXJ3	APPL2	RGS9BP	NUMBL	GRM4	ACAP3	TMEM8B	PSMC3	SALL1	PHB2	CA4	ADAMTS1	ANTXR1	GCA
85	ETV7	RAB3B	SYT5	SNX5	LANCL1	PAX6	APOC2	SORCS1	GJA1	CUZD1	SLC16A1	RLN1	NEFH	ZC3H12A	MRPL38	RNF10	TPR	LHX9	AGL	CTRL	KIF13B	PTH2R	KIF5A	LIG1	RXRG	GJB3	HLA-A	NFAM1	ISG20L2	AP4M1	ZFP2	TINAG	RALGAPA1	UCN2	KLHL17	SPAG5	PFDN5	DOK7	HBZ	YIPF3	UBLCP1
67	ALS2	CPSF3L	GYPC	CYB5R1	TLN1	NEK3	GRB2	TFR2	F2RL1	BTC	DAG1	CNOT3	CLNK	CXADR	DDX11	PLIN1	CNR2	TMED1	PSTPIP1	FRS3	HSPA5	WIPF1	NRG2	NEFM	FOXD3	BRCC3	IFT80	MPP2	FDXR	ALK	IL11RA	LSP1	NTRK3	DDR1	NCK2	BGN	EPS8	PRLR	EIF2S1	TNFAIP8	PLA2G2A	NGFR	COMMD7	EPS8L2	SMS	WFDC2
66	IRX4	NOG	ALPPL2	RAB3B	RHPN2	KCNK18	BAP1	RTKN	LRRC18	NOSTRIN	MAP3K7	WISP2	FNTA	BTBD2	NUP50	EIF3I	CC2D1A	DFNA5	FMNL2	ANAPC5	PLEK	SMAD7	SELL	OXSR1	AMBRA1	SPEN	CELA1	SIGLEC14	ZSWIM2	RAB33B	UBE2E3	KCNN4	PLK4	TNNT1	CHRDL1	CCNB2	RNF5	CHN1	TGFBR3	MCC	SMURF2	BMPR1B	GADD45B	SRGAP1	NEK6	UBA52
69	PPP4R2	E2F3	CADM4	NUFIP1	AP3S1	CDC16	RRAGD	AMN	TCF7L1	EIF4EBP3	AGGF1	CNR1	CNR2	USP37	MNS1	POU4F1	EIF3J	SKIL	RSL24D1	BRD4	FBXO21	USP16	GALNT13	KLK13	SERGEF	FOXL2	MOCS2	C8orf48	STK24	HMBS	KCNB1	JTB	SMG1	LYPLA1	TSPAN15	PKD2L1	DUSP5	ASB8	VCP	MAP1S	CARD18	RAB15	SMURF2	ANAPC7	NOL12
68	TAF1B	POLR2F	POLR2E	C11orf49	GM2A	IGHM	KCNIP2	TRAM2	CD2BP2	MRGPRX2	DDX3Y	PBRM1	NEFH	POU3F2	RPL12	PTBP2	CCDC107	MX1	INPP5B	ZW10	DHX9	HPN	NOL3	BRF2	TAF5	ROCK2	HTT	SNAPC1	GTF2H4	SMG1	CIDEA	PARP11	CCL15	C16orf59	TAF13	CHMP1A	PRICKLE1	SERPINB6	PSMC2	VSNL1	GHSR	KIR2DL2	CSTF1	ATP6V0A2	CHRNG
70	PRF1	PGF	OSMR	APOC1	RUNDC3A	BBOX1	MLF1	STAT6	NFATC2IP	ARHGAP5	DCAF10	SLC1A6	HMOX1	CEACAM8	PUM1	PDILT	POU3F3	RPRD1B	PIK3R3	IFNGR2	DHCR24	RBMS1	CD28	RAMP3	RAB8A	ZNF592	PDCD10	IL2RA	UBE4A	ALMS1	RRP8	PARP10	PDE6G	PTPN11	JUP	KCNN4	CNTF	HES5	NRL	CD79A	NGFR	IL5RA	KIR2DL3	SSNA1	PIP4K2C
71	MAVS	TFR2	SLC9A3	THOP1	EFNA3	IDE	ASAP2	AP3S2	SNRPD1	NUFIP1	IL17RD	MAP3K7	RANBP9	TMEM57	NR1D1	PRPF8	GPR26	PRMT6	PSTPIP1	SNTB2	THAP1	OLIG2	PRPF40B	CDC42EP3	CCAR1	ZNF263	TXNL4B	OSBP2	CPNE7	SIX3	GALT	CSN1S1	DDIT4	DOT1L	TBC1D25	LAMA2	LAMP2	ACAP3	ZBTB5	TCEB3	ST5	ST7	SHCBP1	IGFBP5	DUSP6
72	THAP8	STIL	PPARD	EPDR1	VPREB3	MYL3	ZNF580	ACCS	PNKD	FGF10	TTC8	RASGEF1C	SART3	CTTNBP2	DAB1	UBXN2B	CCDC42	CDC40	TPO	CHD4	TWIST1	ZBTB7B	LCMT1	ARHGEF3	CUBN	FA2H	CKAP4	ARID5A	PRKAB1	YTHDC1	PKIA	GJB2	NPTXR	CPAMD8	PSG5	ZNF239	GRK6	RELN	CD79A	ZNF587	SELE	HDAC7	C10orf54	MYH10
73	PPY	S100A6	GFAP	KLRC3	CAPZA1	SULT2B1	TTN	PRPF19	TPI1	GOLGA7	CCL23	WNT3	DES	RPS3A	PACSIN2	PLCD3	PEX14	THAP1	RPL4	ANKZF1	IMP4	S100A1	MT1G	AP3B1	GUCY2F	ACTC1	S100P	LIMK2	GUSB	IL9	FBN1	DYNLT1	DDO	XIRP1	ATP2A2	PLN	PGM1	CTSC	NFE2L1	GOSR1	PGK1	YKT6	SCAND1
74	EID2	USP9X	CLSTN1	LEMD3	SPINK1	ANAPC10	CXXC5	FOXO3	CDC16	AMN	FOXH1	HNRNPA3	SLC1A5	RANBP9	DAB2	HEY1	MAP3K9	RPL10	SLCO1C1	LOXL3	CFD	NOVA1	SPOP	RBMS1	STAG1	RHEBL1	C6orf62	CYP11A1	DLGAP3	TAOK1	ADAM23	SKI	CDC27	BAZ1A	PITPNM3	FOXG1	ANTXR2	RIT1	PAEP	YIPF4	ARL4C	TOB1	KIR3DL2
75	FMOD	BLM	SPOCK2	COPZ1	RUSC2	LDHD	EFNA3	CACNB1	ADH5	BCCIP	GJA5	KCNIP1	C2CD2L	UBE2R2	LAMB3	AP3M1	RAVER2	CXCR4	CENPA	PDILT	MUS81	BIRC8	DOCK10	MKL1	DPP4	PIGA	GTPBP1	IK	NCDN	EPRS	CRIPAK	NDC80	COL5A2	STAT2	IRF9	IFNAR2	TNFSF10	PPM1E	CCDC109B	ACAP3	GFPT1	IFFO1	SMS
76	FHIT	RAB3B	E2F4	ACVRL1	RHPN2	NR6A1	CTCF	CDC16	CDC34	TPM3	MEN1	NUP214	AHRR	PEX1	ZFYVE9	JUND	PPP3CC	PCYT1A	ZNF607	RUNX3	IL13RA2	NUP153	PLEK	CCDC88C	GMEB1	RBL1	SMAD5	AK2	OXSR1	ECSIT	SF3A1	MBD1	SIRT2	JUNB	TNNT1	ERBB2IP	PSMD11	NOTCH4	GRM6	TSSK4	RASD2	NEK6	C14orf119
59	RPP38	ING4	NIF3L1	SLC6A1	STOML2	SPINK1	CITED4	CD2AP	CRADD	ESPN	SENP6	ST6GALNAC6	RGS10	RAET1E	APOD	KIRREL	ARNTL2	GUCA2A	IFNA8	TLX2	EBI3	IDUA	RBMS1	KCNMA1	FMNL2	WDTC1	CES1	POGZ	ZP3	SNUPN	PTPN4	GALT	RGS18	RPGRIP1	THUMPD3	FBL	TRAT1	CD84	RETN	PPIH	GBE1	ANKRD13B	IFIT5	NPHS1	FABP3	NRSN2	EVI5L	TRIP6	SLC40A1
58	HMGCR	GRIK4	CCT2	CLTC	SLC7A7	SIK3	KIF2A	OSBP2	KIF5C	NME2	CHGA	CHMP1B	CGN	REM1	PSME3	CSNK1G3	ERC1	MAP3K12	PPFIA3	LIMS1	USP8	COPS7B	ABI3BP	RPS28	MAP3K2	PRSS2	ENTPD1	CDC42EP3	ZNF398	EEF1A1	SLC8A2	MORN2	ESRRB	MAFB	ACMSD	GALT	PPFIBP2	DUSP22	RACGAP1	SFMBT1	CDC25B	YWHAG	RNF114	ATXN3	PAPOLA	CDH18	HPCA	MAPK8IP2	MAPK8IP3
57	BACH1	HM13	GDF7	ITPKB	GSTM1	CUL2	PARN	ALAS2	PROZ	BIRC8	SLC4A2	ALX4	TPR	SEC24C	ARL5B	CASKIN1	MYH1	BST1	TTC37	STIM1	MXD4	ELL2	ANKRD13B	MAGEE1	CST5	FCHSD2	PLA2G2A	PLA2G7	RPS11	PMEPA1	PAM	PPFIA1	DDX19B	FBXO44	GBA	SSRP1	DGKQ	NCDN	PAIP1	EME1	SFI1	ELAVL4	PRPH2	SIRT2	UPF3A	MNAT1	GNGT1	GNGT2	TROAP
56	GNPDA1	TAF1D	SORL1	NBEA	TLR7	BBOX1	DDX11	MS4A1	GDF9	LGI1	C1orf111	ARHGEF3	PLD1	STX2	DTX3L	FMR1	GIF	FAM76B	ST6GALNAC2	CHST1	PSG5	ARPC5L	KRT14	VSIG4	GRAP2	EEF1D	HCFC2	ESYT2	NDUFB1	WDYHV1	TMEM33	GATAD2B	HSPA5	TLX3	STK38L	FBXW11	SHMT2	UBXN11	KLF8	NASP	KRT31	UBOX5	2017-03-07	KLK1	GJB2	RPS6KA6	LASP1	GTF2F1	ZNF417
55	PTGES2	LDHD	RRAD	RASSF8	CASP5	COPB2	DIP2A	MALL	DDX18	IAPP	LTB4R	PUM1	CHST15	DYNC1H1	CCNA1	TUBB3	RECK	ZCCHC13	TWF1	BST1	PLXNB1	LIMK1	SECISBP2	PKN1	CLIC3	PTMS	THEM4	KPNA1	ZNF274	TFR2	CACNB1	MAPKAPK2	CALCOCO1	PYDC2	NOM1	REG1A	ZPBP	ENO2	SNX22	GBA	FZD8	SHMT2	HERPUD1	COL5A3	POLR3D	USMG5	PLEKHA5	OTUB1	RNF2
64	PTGES3	SLC38A3	YWHAZ	ZFP64	FAM175B	SSH3	S100A9	PHKA1	FERMT2	ARNT2	RBM4	BAP1	RRAGC	ARNT	PYDC2	PRIM1	DLEU1	IAPP	SDPR	LCAT	NEFH	INPP5E	LAMB1	ETV6	LFNG	AKT3	IP6K2	PHYHIPL	SECTM1	ACAA2	LPP	RINT1	STRADA	CNPY2	TPD52L2	PKIA	SARS2	AGTRAP	CDKN1C	KCNA10	RETN	RPS6KA4	ULBP3	PYGO2	DPM3	UTP14A	RHO
65	ZFAND6	HSD17B10	PPP4R2	TNF	APEX2	TNFRSF25	PAX6	REST	PPM1B	AMN	MMP24	URGCP	MAP3K7	MAP3K3	KIAA0408	TNFRSF18	CLASP1	NSMAF	LTB	INPP5B	CCAR1	LTBR	TNFSF4	PAIP2	PTPRZ1	SIX3	SMYD3	MSTN	HMG20A	TOPBP1	NFAM1	BIRC2	DAPK1	TNFRSF10A	PRKCQ	RNF7	SUPT16H	ERN1	RIPK3	PPRC1	TRPC4AP	PEBP1	ASB4	TMOD1	ASCL3	PEG3
62	PTGES2	IL22RA1	ACP5	VPS37B	SUMO3	C1QTNF5	G2E3	RPS28	EVI5	DAPP1	FCER1G	LSM4	MNS1	CCS	MC3R	AXIN2	AGRP	CUTC	TUBB3	PMS1	EXOC1	KLK13	KAT2A	HCK	POLR3A	C4BPB	AJAP1	BAALC	SIGLEC14	SSPO	NTSR2	WAS	MXD3	PWP2	HNRNPU	VTI1A	ARL3	PPP1R9B	SLC26A6	UBA1	DACH2	UBA2	TMEM139	ZNF277	SEMA4B	FBXL6	CD79A	NOL12
63	PPP2R3A	SORD	TMEM216	ZNF155	TFG	VPRBP	RASSF8	ITPKB	AFAP1L2	SESN2	CXADR	MEGF10	MEN1	ZFP91	MEIS3	IL17B	PRSS2	PIK3C3	RGN	HSF2BP	RPL10A	TPR	ARHGAP8	PDHX	FGF2	HPGDS	CEACAM1	GTF3C4	RBMS1	MATK	FZD9	GABRG1	BST1	G3BP1	ARFIP2	YTHDC1	MOGS	PSG1	CELA1	GJB1	CEL	MAGEB18	SORT1	NHLH2	NEURL4	CD79A	FLAD1
60	SRI	ADCY3	KIF22	RP1	MICA	LMNB1	SLC6A1	GALNT6	AQP4	RAB1B	CACNB2	PTEN	TLR7	TLR9	CDCA8	CASP3	STT3A	CASP9	BTBD1	DNER	MAPT	SNX22	ITIH3	APPBP2	CCDC88A	KCND1	HTT	KLF13	KLK4	UBE4B	BIRC6	PKN1	BIRC5	FADD	UBE2H	DPCD	GBE1	TMEM8B	DOHH	CASP14	HSPB2	YIPF3	MAP4	RIT1	NRGN	NGFR	FBXL6	UBXN6	MAPRE3
61	E2F4	E2F5	PRRX1	GJA1	CTCF	CDC16	FAM46A	ADCYAP1	SRY	NUP214	RANBP9	DAB2	MEIS3	TCP10	TTBK1	JUND	PAX8	FBXO44	SUPT7L	HLA-DOB	RUNX3	CD27	MCM3AP	PPP2R1A	ZMYM2	TESC	SVEP1	RBL1	COQ9	SNW1	MOGS	MECOM	SF3A1	CDC27	JUNB	NTN3	SREBF2	DCLRE1A	ATF3	SALL1	HEYL	DLX4	SRGAP3	SPTBN1	MPO	SMURF2	IFT88	PLEKHA1
49	STEAP3	GDF7	TSG101	ELF5	VPS37B	VPS37D	DMAP1	CKB	GSTM2	GFI1B	ANK1	MAP1LC3A	PXMP4	ITIH3	ANAPC1	TNIK	GTPBP3	TADA2A	SOX11	AP4M1	MAPK1IP1L	XRCC6BP1	ARPC5L	TXN	PLA2G2A	PDCD6IP	TPH1	UBA52	EXOC8	PPP3R1	C20orf27	AKAP9	PAAF1	RPL31	PLIN1	PKD2	PRPF40B	NF2	ESRRB	MSH5	PCNT	EN1	POLR3C	EHMT2	COG3	EPHA7	C9orf9	NUPR1	DUSP26
48	ITGB3BP	MMS19	THRA	THRB	FOXO1	CNOT1	FOXO4	VIPR1	CITED1	PGR	PAK6	FRMD6	PRMT2	SMARCD3	CDKN2D	PSMC3IP	NR2F6	ATP6V0D1	BRD8	NR2F1	RXRA	CA12	NCOA7	ESR2	NR0B1	PPARGC1A	PRPF6	NCOA1	KIF1A	NCOA2	NCOA3	HNF4A	NCOA4	PIAS3	NCOA6	GADD45G	MECR	ZNHIT3	CCK	CHD9	PELP1	CAMK2D	RNF14	NRBF2	NAT6	MUC20	SMAD4	DDX5	MPG
45	PDLIM7	U2AF2	EDN1	LRRC4C	UBQLN2	CEP70	CCNE1	SHD	ISG15	PIWIL4	NUDT18	UBE2A	TWF2	CHAC1	LDB1	CCDC136	SPEN	CFL1	CPSF7	SNRPB	TRAPPC4	MFAP2	PSME3	SPAST	FKBP2	PNMA1	DRD5	RAD23A	UPP1	HK2	COIL	WDYHV1	PIN1	TSPYL2	TOR1A	RNF11	PLCD4	TFF1	COL8A1	GAPDH	PGGT1B	PRPF40A	SPP1	EEF1A1	IMMT	NR4A1	GAS2	2017-03-08	TTC17
44	2017-09-03	LDHA	CNOT8	RORC	ITPKB	GLI3	BTBD1	EIF1	FAS	MAPKBP1	GOLGA4	TAF1L	C1orf111	RECK	GSC	MS4A3	RALBP1	BAIAP2	MPP5	CDC5L	MCM2	PCLO	SRPK1	CARD18	PLA2G7	SIL1	THOC5	NFE2L3	IFFO1	MDH2	FBXO11	SHROOM3	FRYL	HSPA1B	RPA4	RPA2	ADAM33	SNRNP70	TLX3	MT1G	NEFM	FKBPL	PARD6A	HERPUD1	MORN2	CIDEA	CELSR3	DPYSL3	TEAD3
1298	ZYG11B	CUL2	TCEB3C	SLC5A1	GLIS2	TCEB2	USP33
47	ALS2	KIF22	2017-09-03	CDC14B	HINT1	DEK	HOXD10	GP9	NONO	TRAPPC6A	TIAM2	IAPP	LTB4R	PSIP1	TPR	ALS2CL	NUP133	SSBP3	NOL3	LY96	HMG20A	CCDC6	BAZ1A	PSEN1	CGN	NRSN2	LRCH4	ADAM15	ZNF274	CSF1	BDP1	TFG	OAZ2	CCL21	DYRK2	PALB2	PRIMA1	EXOC1	MARS	FZD8	GLRB	TESC	CFB	EN1	ABCB1	PCNP	COL4A6	RPS7	PLK4
1299	FUBP1	SRRT	KIF15	SIRT6	TXNDC9	BHLHE40	IVNS1ABP
46	CLDN7	GRIK3	TSNAX	F2RL1	PIP5K1B	TLR6	CEP70	TSKS	BTBD1	CGGBP1	PLA1A	GNG2	PARD3B	BST1	ZNF287	UBR1	PURB	PKD2L1	RDH5	PTHLH	CD86	CD80	CLIC3	SLC25A36	PKLR	CD101	PRF1	CARHSP1	BLM	OPN1LW	SERPINH1	FTH1	ARIH1	SAFB	TEK	VPS35	TRAF7	CC2D1A	EHD3	CD28	EXOC1	CEP192	STRADA	CTLA4	SSB	RCAN1	MYL12A	PTGFR	SMC2
51	GYPC	XRCC2	CLPB	F2RL1	LPAR3	MTFR1	CCNE2	CCNE1	ASGR2	ALAS2	NISCH	GBF1	CHRNA1	GTPBP1	NUP133	AVP	ZDHHC6	SOX13	HLA-A	POLR1C	TIMM23	FLNA	C8B	FAM134A	BAZ1A	KPNA5	CLEC5A	TPST1	FZR1	ADH5	RPL38	SDHAF2	TASP1	CAMKV	MTMR2	ADPRHL2	ERCC5	BRIX1	GPSM1	CSRP2BP	SPSB1	PTPN4	KCTD5	DDX4	EPHA3	LAMP1	2017-03-02	ATXN3	GMCL1
52	GYPC	E2F4	E2F5	GDF7	LEMD3	CTCF	RANBP9	DAB2	ANK3	PAPPA	BTBD2	PIGH	PAX8	PSMD8	STAG1	MCM3AP	RBL1	APTX	SEL1L3	MCM3	JUNB	KCNA10	CHGA	UCN2	BAZ1A	MED15	TGIF1	INPP4A	MAP3K13	TFE3	CXXC5	HSPA1B	SRY	NUP214	JUND	SNF8	BRIX1	UBE2D1	PDHX	ETV4	TREX2	SNW1	SF3A1	SREBF2	ATF3	ERBB2IP	WDR25	HEYL	SMURF2
53	ELF2	SLC9A3	BTC	MMP7	GNL3L	CHAD	KCNQ3	MALL	DMXL2	LTB4R	COL4A3BP	EMID1	CEACAM8	PIGC	NRG1	CEACAM1	MATK	STAG1	EGFR	CAPNS1	MYH1	DTX3L	DYNLT3	SLIT2	RPS16	CD82	ADAM12	GRAP2	EIF2AK3	MON1A	RABGAP1	ERBB4	NEK3	TCAP	MYL1	RUNDC3A	ADRBK1	IFI35	LAMB3	POLE2	RB1CC1	TNR	KRT7	RNF11	EXOC1	LRSAM1	VAV3	NF2	CD1E
54	HECW1	CDX1	C11orf49	MAEA	AIF1	RUSC1	TRPV2	TLR3	SLC22A11	RASSF8	MEGF10	CCHCR1	DDX24	NECAP1	ERAP1	SLC4A2	CCNO	OPTC	ATP4B	CTRB1	DYNLT1	SCEL	MAP4K3	CLIC4	KLHL12	BIN1	ROM1	HSD17B10	ZFP64	ITLN1	B9D1	SORCS1	RRAGB	RGS10	SH3GLB1	TRIP12	TES	ASXL2	RAB8A	UBXN11	UBE4A	CPNE7	TEAD1	YTHDC1	EMILIN2	MAGEB4	SIRT2	DUSP5	GMCL1
50	KCNJ15	MCHR1	ACOX1	HNF1A	CDX2	ELF3	E2F5	AURKAIP1	NAP1L1	SPI1	MMP26	CITED2	GATA5	SNPH	ANP32A	POU4F2	RHOC	TUBB1	MYB	TGS1	SS18L1	ALX1	GABPA	OSTM1	MECOM	NPTXR	HOXD4	CARM1	GPRC5C	MGMT	DCK	ZBTB17	SOX9	ATF1	N4BP2	STAT6	HOXA10	NKX2-1	CEBPA	KAT2A	KLF5	SSSCA1	WDR7	TAOK1	RPS8	HOXB1	HOXB2	HOXB7	HOXB6
1292	UBE2N	NMT1	G2E3	PTPRR	TGM2	ALK	SLC7A5	ASCL3
1003	KIF23	IL6	PLEKHA5	NRBP1	APOE	HEXB	UGCG	MEGF11	NFIL3	PRKCSH
1293	SUPT3H	PDCD10	CNDP1	RPL31	TNFAIP8	NTNG2	NHLH2	ATG3
1004	SPRY1	YY1AP1	WDR62	PPP3R1	PKN1	CETN2	SLPI	CFI	ITGAM	RPL28
1290	TBC1D25	KLK6	DACH2	CAMP	RIC8B	CDH5	S100A12	ROM1
1001	ADSS	SLC25A11	MAP4K4	UBE2D2	BNC2	VSNL1	RAB11A	HBA1	TNPO2	RACGAP1
1291	UBE2N	MNAT1	BEST1	ENTPD5	APBA3	TBC1D4	DCTN5	GTF2H5
1002	POLR2K	WWP1	KTN1	EEF1D	SCGB1A1	DAPK3	FBXW11	SLC7A11	TNNI1	ADAM9
1296	INADL	CLDN3	CLDN5	MRPL38	TMSB4Y	TJP2	GJC1
1007	C19orf60	ADAMTS13	SMARCD1	TOP3A	MAPKAPK2	RAB11FIP1	DYNLRB1	DAPK3	SPOP	SPINK7
1297	OSGEP	SLC16A10	DOCK9	AVEN	NLRP1	LLGL1	BCL2L10
1008	MAMSTR	VDR	DCUN1D1	NOL4	ANK1	STK25	RPS3A	PHGDH	MYLIP	MT1G
1294	ANAPC1	AGA	SH2D3C	RB1CC1	ABHD5	EPHB4	TNKS2	MATK
1005	PACS1	AIPL1	N4BP3	ZNF593	HOXA2	ELANE	BIRC8	DOCK10	TRIM39	VLDLR
1295	SCLT1	NRF1	MYBPC1	NKX2-1	SKA1	CIAPIN1	TLR7	TIMP1
1006	RAB11FIP3	SRFBP1	KRT14	MMP19	ACACA	HACE1	DPM3	RAG2	PCSK6	DPPA3
281	RAB2A	PPARD	PTGES2	FDX1	NOXA1	MED25	ZBTB16	INSC	ABI3BP	SALL2	CHD9	ATXN3	RANBP9	GLYAT	PSMC5	NR2F6	RARA	JMJD1C	PIP4K2C	GSTP1	API5
487	CREBZF	CEBPG	SMG1	BRCA2	HES1	WDR18	EEF1E1	TRAF3IP3	RASSF2	TFDP2	FANCE	CTSB	FANCC	SPTAN1	KCNG2
280	SRI	SUPT3H	XRCC3	NUDT14	EEF1A2	LDHD	MRPS6	URGCP	NCAPD2	AMBP	LAPTM5	SYCP3	CWF19L1	UBXN2B	STX17	NDUFV1	NBPF3	HIST3H2A	PARD3B	OAT	THBS3
486	SNAP91	ATP1B2	C6	RRAD	SCOC	CYP1A2	SYT7	NRIP2	VEGFB	BOK	RSRC1	HOPX	SEMA3C	FANCB	RBM17
1009	PRKAG3	CORO2B	MSX1	NCAPG2	HLA-DRB4	SNX22	ARID1A	CSPG5	DPYSL2	GNL3
485	INPP1	UCN2	2017-09-01	PGAM5	DBP	TTBK1	USP39	WIPF2	RRAD	UBD	TRPT1	MEGF6	PPP1R15A	ADAR	SF3B2
484	GUCY2F	CEP72	PLD1	NDFIP2	BCL2L2	HES6	CBFA2T2	C8A	TRIM46	MMP10	SLC25A34	ITPRIP	ITGB1BP1	HTR7	GFI1
285	PTPN18	RAB5C	SWAP70	ADAMTS13	PCBD1	PAIP1	UBR4	DPH1	BEX2	LIG4	GLIPR2	TRIM2	PLEKHA5	DHX29	B3GNT4	CDAN1	NAB1	CYFIP2	TFAP2A	PIWIL4	CDH10
284	GABRG1	FGFR4	ELP2	AVP	IL9R	FGFR3	MYH1	EPB42	FOXA3	ZNF580	FER	MDK	C16orf59	OTUD7B	MAGOHB	IL5RA	NMBR	TSHR	IFNGR2	IL3RA	JAKMIP1
283	PHYHIPL	PTPRC	IPP	PPFIA3	GANAB	SMG6	BLM	CDHR2	PRKCSH	SKAP1	CXCL12	STAT2	NUCB1	SLC16A2	CD38	CMYA5	CD2	THOC5	KSR1	FCGR3A	GSTP1
489	RAB2A	ILKAP	EPM2A	PTH1R	ZHX2	C8A	GCG	MAGEE1	HELB	NAV2	UCHL5	CDK2AP1	ACTL6B	EIF2B3	TSEN34
282	XRCC6	PEX6	FPR1	MAPKAPK3	HNRNPR	RFXAP	RPL28	DDIT4	SLBP	SCGN	NOD2	YY1AP1	SP2	SPAG4	SUMF2	NEU1	TNRC6B	MYB	AHSA1	CHRNE	SPOP
488	PARVG	ARHGDIG	SLC34A1	CXorf40A	KIF3C	TRDN	CENPA	SLC25A38	PAFAH1B3	TOMM22	TCF12	TJP2	FASTKD5	SYTL1	ZNF484
288	EPDR1	CYP1A1	NEK3	BEND5	SOCS3	EIF5A	RCAN1	ARHGAP26	INSRR	GPC4	G2E3	KLHL17	PRLR	DDB2	MYCBP	TCEA1	APPBP2	CDK16	PIK3R3	KDM5B	IFT88
289	RNF144A	SPIN1	CSF1	CXCL2	PITPNB	2017-03-08	ELAVL4	NDUFA1	PCLO	S100A12	PLEKHG4	CUL3	LAMP2	UCN3	PLK2	PI4K2A	ADAM33	STAM	MN1	PDZD4	GALNT14
286	H1F0	TM9SF2	IKZF1	GMEB1	KIF18A	UBE2I	CCT3	NDUFAF1	PARK7	GJB2	PSMD14	MAGEE1	TRIM54	VCP	FSIP2	DNMT1	YIPF5	GHSR	DMC1	RNF32	TUBA1C
287	UBXN1	RAP2A	RAB3B	RSF1	ING2	NBAS	PLEK	EXOC8	RHPN2	OXSR1	NKTR	PAK6	RBM4B	LAMP2	RAB11FIP3	TNNT1	CCDC109B	WDR61	CHN1	PPP3CC	ARL4D
482	ICAM1	ELF4	VTN	ITGAM	F13B	GPHN	C19orf57	FGB	SERPINF2	IFT57	DLD	RSL24D1	GNMT	CCNDBP1	NOVA1
483	TWF2	LYPD3	AP4E1	SNX5	RFX6	OXT	FBP2	TIMM23	RFC5	ACVR2A	MLLT10	POLM	ADAM12	VPS28	NFIC
480	PRKCZ	CFLAR	RALBP1	SPARCL1	PTPN13	EDA2R	FADD	TRADD	TNFRSF10A	CASP6	BFAR	CASP10	CASP8AP2	PCYT1A	FAS
481	ARL2	XRCC4	CR2	NOS1AP	LMO2	CLDN6	NAPA	ABCA4	RLIM	LHX1	SH3BGR	MNT	CAMK2D	TMSB4Y	HIGD1B
1289	PHOX2A	HMGN1	EPB41L1	HAND2	GORASP2	APOC1	GRIA4	MAP3K13
1288	RASAL2	CCDC141	FRYL	ABCB11	BLOC1S1	BTF3	LIMD1	RHOC
1287	CCDC6	ARFGAP3	LIMS1	SEMA6D	SERTAD3	RAD9A	RPS27A	SCN10A
1011	MTHFS	DNMT3A	HDAC3	PPARD	SNF8	DIABLO	SPEN	MFAP5	FAM124B	MRPL44
1010	NPHP4	RPL7	KRT5	C11orf1	TCHP	MRPL9	ZNF598	PALLD	FAIM2	COL4A5
1280	CCDC50	ZFAND5	TNFRSF10B	IKBKG	RIPK3	RNF11	PITPNC1	TRAF3
1281	PLEKHG4	DLL4	TFB2M	SAR1A	ARL3	TP53AIP1	SHC4	NFIB
1282	ANXA7	PSMB1	NIN	PSG5	POLD2	RAG1	MED13L	CHRNE
1283	MRPL42	LAMA3	LHCGR	AARS	PDC	PARD3B	KIR2DL3	NUP155
1284	ZNF227	G2E3	C1orf123	PTH2R	ACO2	DTX3L	LAMB1	ABL2
1285	STAT6	TYK2	TRAF3IP1	PICALM	DCK	SV2B	RAB27B	GCA
1286	RABAC1	CHML	CKAP4	HTATSF1	ZMYM5	SMURF2	SUPT5H	CENPJ
474	LMO1	MYH7	PCDH8	ARPC5	ALG9	MCF2L	CD1E	ACTR3	ACTR2	ARPC1B	TOE1	ARPC2	PTP4A1	SCG3	ANXA13
473	ALPPL2	ALDOC	SYNC	SECISBP2	NUFIP1	BCAM	ISG20L2	MMP20	TMEM8B	TTBK1	FUT4	RPS11	CHRNA1	HLA-DOB	LHX9	HDAC7
270	PHOX2A	ARHGDIG	FOXL2	RAB5C	AGTPBP1	CREM	IPO11	GRIK5	AURKA	ACLY	BICD2	GJB1	BICD1	ATF1	BBOX1	PDCD2	PCGF2	PSEN1	DNAJC5	SPAST	PMS1
476	IL16	CNP	TRIM23	GREM1	DHRS1	HIC2	AP1S2	RPL31	DRP2	KCNE2	SIL1	CLIP2	CTSC	CLASP2	EIF2B3
475	EXOSC8	UPF1	EXOSC6	EXOSC7	BEND5	EFTUD2	KCNA1	MPP6	PIM3	EXOSC10	GGT7	PNOC	DCP1B	HLA-DOB	KIF20A
272	NIP7	AZU1	HMOX2	ICK	IL17B	MEOX2	ULBP3	FBXL8	RPS3A	PTP4A1	FASN	PPP3CB	TESK2	RUVBL2	QPRT	MVK	TUBG1	GUCA2B	CORT	GIGYF2	MON1A
478	DAZ3	KIF22	EFNB3	USP2	PLXNA2	ARHGAP19	CCT2	PIP5K1A	ARHGEF15	ZNF334	ACTG2	CLGN	TIMELESS	RAB6A	KDELR1
271	PDP1	CCL1	UBXN11	PLA2G15	LRRC41	PLXNA2	XPO4	NPY2R	ASCC1	ESM1	CNOT7	MYCBP2	R3HDM1	NUPR1	ACTL7A	INS	DNMT1	VAMP3	SNRPC	CUX1	NFE2L3
477	GLRX3	FBXO2	CHST4	PI4K2B	SF3A2	FURIN	PDHB	SLN	HEY1	CAND2	RNF11	MAP4	FAU	ZNHIT6	DHX58
274	SNX18	PPP2R3A	KLK3	CSF1	PRRX1	SLC7A10	KCTD4	UBL5	MCF2L2	RGS10	NRF1	MCM7	STK40	CLK4	SORT1	RPL10	EIF3J	PMP22	NFIC	NUP43	RHO
273	PLAT	HMGB1	CRYAB	LRP1B	RPGRIP1	NFAM1	CNGB1	SERPINI1	PLG	ANXA2	GIN1	LAMA1	BSPRY	LAMA3	LRP1	NAV2	SERPINE1	SLC4A2	MYH14	UBLCP1	UBE2E1
479	C6orf62	MADD	CD8B	F2RL1	EN1	NLRP2	RCAN2	WBP2	PRSS8	DKK3	CORO1A	TNFRSF10D	MTR	HSPA14	AP3B1
275	PABPN1	IL22RA1	ZP2	GABRB3	RBP3	S100A9	IREB2	CCHCR1	UPF3B	PAX9	PTGES	CGN	PARP14	TDGF1	MSI1	DTNB	VAMP3	KPNA3	NEURL2	ENTPD1	FKBPL
276	PPP2R1B	FGF18	FZR1	CD3G	PLEKHM2	HLA-DRB1	FGF12	CIAO1	NONO	RPS26	ANKRD13B	PPID	SLC25A10	CDK2AP1	TBC1D4	ADAM33	PIK3CA	COL1A1	THAP10	AP2M1	F2R
277	DPF2	KCNC1	LIMS1	NEK3	APH1A	OPN1MW	PTH2	KY	VTN	RPL38	CUL3	VCAM1	EML3	HNRNPH3	NOD2	RELT	GNG10	TMEM123	MAP7	WDR44	ST5
278	PLP1	MAP2K1	MAP2K2	MAP2K4	DUSP10	ZNF365	WT1	MEN1	EIF4G2	SPAG9	PKN3	PBXIP1	COL7A1	STX18	MAP3K1	CCR3	HIST1H3A	HSF4	CSTA	SIK1	XCL1
279	ABCF1	COASY	LIMS2	SUB1	MAP2K4	FGF10	RPS6	NTSR2	JUNB	ZNF335	MBP	RPS6KA4	JUND	EEF2K	THNSL2	MAFA	MAP2K7	ASPM	DUSP7	GTF3C4	SLC9A1
470	BMP4	LTK	SEC24A	INPPL1	PKIG	ARFIP2	ASNS	RASGEF1C	PCDH7	TINAG	WDYHV1	FAM101B	GALNT10	SERPINB6	UBA1	RHOB
471	GNPDA1	LTK	PCDHA4	HCK	SLA2	HCLS1	YTHDC1	SKAP2	ACP1	CALCOCO1	SLA	TTBK1	FCER1G	ZNF219	IRAK1BP1	LCP2
472	EGR2	ZBTB6	PTPRH	CLDN6	UBE3C	RCBTB2	BAG1	HOXB8	GSN	SHARPIN	NHLH2	TRIP6	SELE	SSNA1	MYBBP1A	KLK13
1277	CKS1B	SLC16A1	CCNB2	LZTS1	ZC4H2	ARMCX2	CD24	CCNA2
1276	DNAJB11	GTF2F2	RICTOR	MED21	SIK1	DDIT3	MON1A	ATF2
1279	HOXD9	CIAO1	CDKN1C	LCN2	RNF115	DYNLT1	MPHOSPH8	SCRIB
1278	GP5	MICA	RNF115	TCP10L	CNOT3	CCBL2	SIK3	CTRL
1000	ATXN1	ANK1	LITAF	PKHD1	ARFRP1	BEX1	CENPF	UGGT2	ZNF518A	MCM5
1274	TOR1AIP2	UBE2A	PPM1D	CYB5R2	SAA2	SDPR	TP73	RDH5
1275	IFT80	ZNF646	NFAT5	ETV1	TRH	SELE	ETV4	AUP1
1272	CCNE2	GLIPR2	C11orf65	SORL1	IDE	BIK	AP4M1	ITFG2
1273	KIF13A	GTF2E1	GTF2E2	PFKP	SOBP	EIF3J	SMC2	GTF2H1
1270	C22orf46	TAF12	CD36	PSMC2	SAV1	RRAGA	DPP7	IL13RA2
1271	WDR74	C11orf49	FGR	PPID	NBEA	SF3A2	TPBG	SHANK3
109	CEP72	HOXA13	GALNT6	XPO5	DRD5	RHPN2	TFE3	DPYS	RTKN	MEN1	MAX	SF3B1	TMEM123	JUND	HOXA9	HBP1	FAM162A	PMS1	ADAM9	PLEK	GMEB1	RBL1	TTF1	SF3A1	MBD1	JUNB	RAB33B	WDR61	BTG2	PSMD11	RRAS2	INHBC	CHN1	FBXO30	RIT1	BMP7	BMPR1A
108	RALYL	ATP1B1	ING3	LIMS2	TNFRSF25	ST8SIA2	GALNT10	PAX9	TNFRSF18	GUCY1A3	ACTL6B	MYOG	HNRNPC	RAPGEF2	AP2M1	IKZF5	MCRS1	GABRG3	DGCR6L	SPTLC2	CELA1	VDAC3	RBMX	DPPA2	PLAC8	TRIM37	GPI	EPB41L3	RAB31	CCDC33	TXNRD2	KIAA1217	FABP1	UCHL3	CWC22	NHLH1	PLEKHA1
107	CUEDC2	GALNT1	NELL1	SYT3	CCT3	STAU2	IGHMBP2	RPL31	RRAS	C4orf27	RCHY1	TUBA1A	CCNO	GTF3C4	MGAT4B	RPGR	CPNE4	CPNE6	CRIPAK	MED13L	DDIT4	TIMM8A	MAST3	TBC1D25	RPS6KA6	TNFRSF10C	PNOC	GRM6	USP20	AVEN	MTAP	MEX3D	CHRND	MAPK7	SMARCA1	MFAP4	TREM2	FAIM2
106	PPFIA3	NRG4	BCKDK	ACHE	GANAB	GNAI2	ZNF580	CHMP7	KATNB1	RGL4	TKTL2	NFYB	TPD52	DPF1	POLE2	PLIN1	PRSS3	DTNB	APPBP2	TRAF7	ETV6	FOXD3	C1orf111	NOX4	CASKIN1	PTH2R	MYH1	HERC6	MXD4	TRAF3IP1	BSPRY	NAV1	NRK	VSIG4	FASTKD5	IGSF9	XCL2	NEK6
105	THAP8	HACL1	PPARD	AIF1	UNG	TRPT1	ZZEF1	TNFSF18	FLT3LG	OAZ2	G2E3	SORBS2	PRSS3	TGM1	PDILT	TGM2	PIK3R5	VPS35	DDAH2	SEC24D	TBPL1	TERF2	GTPBP3	NAT6	ADAM23	FZD3	HNRNPR	QRICH1	XIRP1	MAPK6	CCND3	SLC16A8	KREMEN1	RWDD1	MYH14	COMMD7	CARM1	ZNF382
104	GNA13	OCLN	SORD	GDF6	CLU	TGFB3	BMPR2	AQP4	RTKN	TTC27	TGFB2	SPHKAP	MAP3K7	CUL5	DAB2	ZFYVE9	BCL9L	RHOG	TERF2	C1orf111	ANAPC5	SMAD7	PTPN5	RGS19	AMPD1	GRP	TRAP1	PLK4	CHMP1B	RNF5	INHBC	SMURF2	BMP7	ARL4D	SASH3	NEK6	BMPR1A	BMP6
1269	LAMP1	ATCAY	EGFL7	AIFM1	C4BPB	APPBP2	CIAPIN1	ATG3
103	INSL3	SCHIP1	ZBTB33	OPN1LW	REPS1	NELL1	GRIK4	UROS	GRIK5	PECR	EPC1	TCP10	KCNQ3	ANK1	TRIM69	PDGFC	PLCD1	ACIN1	RNF34	SH2D1B	RASA2	CCNB1IP1	RECQL4	NOC4L	MID1IP1	HOMER1	HNRNPR	SREBF2	PTHLH	MYH11	SEC13	RHBDL2	PDE9A	NGFR	PMP22	MDH2	GAP43	CALM1
1268	F11R	DBNDD2	HRH2	RAVER2	TAF9	TRIP11	ACPP	CNOT4
99	PLXNA2	NPY2R	ECHS1	BRSK1	LPAR1	ZNF638	REST	EDEM2	TTN	KLHL2	GP9	PEF1	BEST1	SMARCB1	UNC5A	CNR2	LHX4	NEFH	ROBO2	CHRNA1	DPP7	ALS2CL	WDTC1	GMEB2	PHKG2	APTX	GRHPR	PJA2	RECQL	COG5	XIRP1	CA8	PTP4A2	TXN	CHN1	CABIN1	GRAP2	ZNF382	SHCBP1
102	DERL2	ACVRL1	UBE2Z	NR6A1	TGFB3	RTKN	ST8SIA2	UQCRQ	MMP25	TGFB2	MAP3K7	DGKA	GSTM4	HMOX1	PPP3CC	AP3D1	BCL7A	RHOG	IL4	ANAPC5	SMAD6	OXSR1	COL5A3	TRAP1	PLK4	PRUNE	WDR61	C19orf57	RNF5	INHBC	UBD	SMURF2	KLHL35	SERP2	WFDC2	UBA52	NEK6	SPTAN1
1267	PTGES3	EIF2AK1	TNFRSF10B	TNFRSF10D	NR3C2	RNF14	CDC37	DAP3
101	IRX5	CHMP4B	TMEM216	MITF	SNIP1	RANGAP1	ARNT	MYCBP2	MAMSTR	SUMO2	HSF2	ZNF707	MYB	TOP2B	SATB1	IKZF4	MLN	DNMT3A	PLP2	IKZF3	STX2	IKZF1	CEBPE	HTT	GMEB2	LMNA	RAD52	POLR3C	PARK7	SENP2	HSPB9	MSX1	PPM1J	SALL1	UBA2	RAD54B	TFAP2C	HDAC9
1266	NDOR1	SLC16A1	PHACTR4	NR6A1	CD81	CSPG4	DPYS	ZEB2
100	ORAI1	OLFM4	KLRC3	VAPA	CYP2C19	ADORA2B	SLC22A12	SCN3B	SSFA2	MMP7	PTH2	LPA	GPKOW	TGM1	PLXND1	FANCA	KLK13	ADAM28	KRR1	SLC12A9	PLXNB1	MAGOH	SIX3	RPS6KC1	LYPLA1	PIGR	VSX2	NTN1	HNRNPA1	NMT1	RPL23	NME1	RASGRF1	IFIT5	MPO	TCF12	PLA2G5	ATP7B
1265	AEBP2	MORN2	ATP6V1E1	IGFBP7	BCL3	C4BPB	ETV6	KALRN
1261	PITPNM1	PRKCQ	NKD1	CKAP5	VGLL1	ALOX12B	NPPB	NEUROD6
98	THAP8	LDHB	OCLN	ACVRL1	PRR13	ABLIM3	TGFB3	SOX5	HOXD13	PAX3	IGHMBP2	AP2B1	FBXO44	PPP3CC	AANAT	DCX	ZNF423	AMHR2	RAP2A	UCN	ZDHHC3	PLEK	SELL	CIDEB	CBY1	RPS8	TRAP1	TNNT1	UPF3B	ERBB2IP	PSMD11	SFRP2	RFX1	PAPPA2	SMURF2	APBB2	ARL4D	ATP6V0A2	EIF2AK4
1262	MPZL1	APCS	C11orf65	RAB5A	HK1	GRK4	CEP63	CPSF1
97	CLTA	CLTB	KCNA2	LANCL1	FER	ITGB1	ART1	SRC	GJA3	DDX27	MALL	GSN	RB1CC1	ITGAV	P2RY2	CEACAM8	TEK	PSTPIP1	BRD4	ADRA2B	PIK3R3	AGK	AKT3	ZNF423	MATK	KHDRBS3	PTPN18	G3BP1	YTHDC1	CENPK	PDE6G	NUCB2	TFAP2A	PEBP1	EVI5L	TGFB1I1	SELE	SPTAN1	ADAM15
1263	ABT1	STAM2	RPS15	TMEM161A	TFB2M	ARHGAP15	CSRP3	CRX
96	HSD17B10	TNFRSF12A	PRND	RAB40C	CACNB2	LY9	MEGF10	HSP90AB2P	FNDC5	ARL11	RANBP9	LECT1	ZSCAN21	NAGA	COL6A2	LRFN1	SFTPD	ENTPD5	SSX2	SLC12A9	MPZ	FAM21C	ERP27	OMP	PKN1	VTI1B	NDC80	MID1IP1	IL21	SEMA6A	CEL	LAMP2	UHRF2	MED17	BTG3	PI4K2A	KLHL12	FSHB	MAPRE3
1264	E2F4	EPHA6	CFB	AAMP	ID4	SYTL2	MTMR9	ALX4
95	IL27RA	IFITM2	HUS1	PRKDC	RPA3	RPA2	MUTYH	CEP250	DNTT	CDC40	LIMD1	LMOD1	INPP5B	FEN1	POLL	MSH6	MSH3	POLH	MSH2	CHTF8	POLE	POLB	RAD9A	CACNA1S	POLD3	RFC5	LMBR1L	POLD4	CHMP1B	CCND3	RFC1	POLD1	POLDIP2	POLD2	ZNF239	KCTD13	UNC13B	TRIM39	NHLH1
94	E2F3	DBF4B	IFITM2	DUOX2	MYL1	HR	UBA7	SENP6	PLEKHB2	SF3B1	AGTR2	BLOC1S1	RAB11B	CHRNA7	DLG5	PCSK6	RNF34	AKT3	ARHGAP9	IP6K2	FSCN1	IPO11	CACNG3	NFAM1	SCEL	USP6NL	UBE2N	CDKN1C	CEL	CHRDL2	GAPVD1	TAGLN	CLIC5	PLSCR3	ADAM17	SHOX	LRCH3	KCTD15	IGFBP2	THOC1
93	MTSS1	GPR183	CDK5R1	PNKD	PDLIM1	MITD1	RAI2	PEX7	DIP2A	PRSS3	RNF10	TEX28	GDF9	PRL	NACC1	PLD1	ZC3H7A	DEFB103A	ARID5A	CHST4	MYL12B	COL5A3	FOXP3	TACC3	CACNA1S	DDIT3	C1orf61	WDR83	ZBED5	ARF4	HBZ	ACE2	SH3KBP1	RBM19	PAPPA2	KCTD15	TXNRD1	CSNK1G3	KLF2	HDAC8
92	ZBTB32	AP1G2	CCDC85B	GNE	SIPA1	USP4	NR2C2AP	FHL2	SHF	CEP70	GSTM1	KRT9	GATA1	RGS10	ATOH1	NISCH	GPKOW	SLC1A6	FASN	MAGEA11	NOVA1	RAB27A	TXNIP	SNX27	GGTLC1	NTNG2	HDAC5	HDAC4	NOSIP	CCDC130	PSMD11	TIAL1	KIAA1549	SORT1	TCEB3	NUTF2	HDAC9	CHORDC1	HDAC7	HDAC6
1260	NCSTN	NRG4	CMAS	FAM135B	COL25A1	SNX33	NECAB3	KCNIP3
91	PSMB10	GNAI2	RNH1	KNTC1	PRRX2	PEX7	MAGED1	ST3GAL3	MAPT	FBXW4	POU2F2	ROBO4	HMGCL	APC	EBAG9	LTBR	EPB41	RAB4A	MAP1A	ERP29	LGALS2	RAB4B	PARK2	RACGAP1	ATP6V1D	DDX4	EPHA3	SLC26A3	RPS19	ATG4B	TIAL1	SIAH1	ADAMTS1	MYH14	CACNA1A	HDAC6	TRIT1	CHRNG	IGFBP5	IQUB
294	EPAS1	C4B	CAMK2G	PDLIM3	SAP30BP	KLK1	SLC7A11	TRIM5	NFU1	RAB11FIP3	GALNT10	MEFV	B3GNT4	GOSR1	2017-09-07	PGGT1B	KIAA1683	MUC13	KDM5D	TAF1L
90	FAM96A	FGF9	WFS1	TSNAX	SNRPB2	GNL3L	C20orf27	CD70	MITD1	RPL38	RPS26	ITGB7	ACTR1B	FCN1	ZNF408	TPR	GIGYF1	IMMT	ZC3H7B	RINT1	RBL1	EPM2A	YTHDC1	CCT6A	UBN1	S100Z	USF1	NKTR	COL4A6	RPS6KA6	MNT	MFAP1	MPO	MCC	NRK	MYH14	SCN8A	UTP14A	MBTPS1	WIZ	GRASP
293	CNKSR2	DLGAP2	MAP1A	HERC6	KCNA4	LDB3	CASK	CACNG2	KCNA5	KCNJ2	EDEM1	FZD7	ATP2B2	FBXW8	ZMIZ1	RLN2	HBZ	SH3BP1	ARL4C	CPSF2
499	FOXL2	CLDN4	AIF1	TACR1	CCL13	INHBE	CLCF1	RPS3A	PLIN3	AHSA2	ANKZF1	HBB	EHD2	LAG3	ARHGDIB
296	PLAG1	OTUD5	C4A	CHMP4B	STAU2	NME4	USP54	RFK	CARD18	USP39	GRM6	TGIF2	FRS3	STK39	TUBG1	TUBG2	SCMH1	CRYBB3	CHRNA2	KCNG2
295	EXO1	PPP6C	CRIP1	EPM2A	RAD9B	PRKDC	HUS1B	XRCC1	RPA4	SMC4	MLF1	DOT1L	RFC5	WNT7B	CHRDL2	CEP350	PCNA	CPSF4	PRPS2	FTL
290	UBXN11	CNOT8	NOL3	DOCK9	MED12	MRPL9	CD5L	ARHGEF9	NR0B1	TAC4	NMT1	SLC17A1	ZNF417	ADAM33	ATP5L	UBE2D1	TSSK4	CHORDC1	MAP3K13	MYBBP1A	HIGD1B
496	C1orf111	EPN3	SPTLC2	ARHGEF5	MST1	CCL18	UXT	ARF1	TMED2	DEFA5	PIGH	SYNJ2	CTSC	KDELR1	EIF4E2
495	SSBP3	CDX1	HYLS1	B3GALT4	TSPAN7	IWS1	CTR9	TIMP1	ARHGAP4	CCL14	C19orf57	SEMA6D	PSMD2	XAF1	THAP11
292	E2F2	XRCC6	PRKAB1	AKAP10	PARP11	CASC3	SLC25A11	CARD11	N4BP3	UCN3	DYNLL1	RPL6	FAT4	CA6	BLOC1S1	RAD54B	OGT	PYY	CHD6	RBM14
498	HAPLN1	SLC38A3	OCLN	STMN2	NTSR2	TUBGCP2	ASCL2	MED7	CCHCR1	MED16	MYO15A	GRM7	AKAP6	AHCYL1	SIK1
291	MIA	ABCB11	C1QC	MYCBP2	ZIC2	MAMSTR	AGTR2	SENP1	CLIC3	CD34	ACAP1	HRG	MCOLN1	LOX	RCHY1	PTX3	NDUFS1	PLS3	COG2	CSN2
497	ZNF276	PHACTR1	PTPRG	GRIK5	COQ9	VEZT	RFXAP	ANKRD7	ANK1	B3GNT4	TSFM	PPID	RPL8	MVK	CDK10
491	ASXL2	MFNG	TRPV2	COL3A1	BCAM	TRIB2	CEP70	NOV	VSTM2L	AVPR1B	NBPF3	H2AFZ	ZNF74	RBPJ	MN1
492	AGA	UBE2V2	AMBRA1	MAPKAPK2	CAMKK2	SF3B1	AKT1S1	RPS16	FBXL5	FABP3	KSR1	BAZ2A	NEK6	SSR3	ALS2CL
493	OTX1	MYO7A	UPP2	DLK2	ILF3	CHIC2	CLEC3B	PLSCR3	CPSF6	CRY1	RASD1	PRL	PHLDA1	TOP3B	SYNPO
494	GALNT2	STX2	CSNK1G1	BAIAP3	GMEB2	MLNR	SEMG2	ELANE	TNFRSF18	FCHSD2	GCSH	STAM	ARID1B	TRIM63	XCL2
297	CLDN7	IMPA2	NLRP4	SHFM1	CDC42SE1	PHF12	CAMKK1	KCNIP4	NXT2	MRPL20	PGR	SRPX2	TBCB	RIN2	DLG5	SERPINB3	LMOD1	CDC42EP3	OAT	CPSF1
298	E2F2	FAM96A	GTPBP3	SAMM50	TACR1	BCL2L2	TIMM13	RSBN1	RABL2B	COMMD10	TRAP1	HNRNPM	RPL13A	VPS13D	PNRC1	MAP7	CREB3L3	CTSB	HTR3A	FBXO7
299	STK16	SOX10	CCL3	PRAF2	PLD1	GNAO1	CCL2	CYB5R2	TACR3	GNAI1	FBP1	ADRBK2	SPINK1	ADRBK1	CCDC6	AP1S1	ANK2	GNAQ	VSNL1	WIZ
490	RAB8A	CES1	KCNB2	NCS1	PDIA6	SPINT1	LPAR1	PHYH	SOD3	RPL29	CFHR1	CYB561D2	YRDC	CDK5RAP3	GNG4
1259	VTCN1	CSNK1E	EME1	PAX6	TOPBP1	ANKRD6	ZW10	APC
1258	RPS26	ANKRD13B	DUSP23	KATNB1	GAS2	CRY1	CLOCK	ATP7B
1255	CTNNBIP1	DLX3	AVP	NBAS	SOX3	IRF3	SCN8A	UCP1
1254	TNFRSF10C	IFITM1	TACR1	DR1	ROGDI	GIPC2	TUBA1B	PLS3
1257	CKAP5	ZFPL1	ACE2	CDC16	DDO	DNMT3B	FLT3LG	DUSP6
88	RAB3B	ING2	SEC24A	CAMK2G	ANAPC10	CDC16	MEN1	NUP214	DAB2	DYSF	RAC2	ANK3	PRPF8	STX16	CLASP1	RCHY1	DPEP1	RHOG	FBXO8	PIGA	DYNC1I1	CEBPA	COL4A4	IKZF4	CRIP1	SLA2	RBL1	ARFIP2	ZNF8	ELAVL4	ECSIT	CDC27	NFU1	PLK4	TNNT1	RRAS2	NOTCH4	SPTBN1	RIT1	SMURF2	PAEP
1256	DUSP19	MAP3K2	DMTF1	MAPK8IP2	QARS	MAP2K7	ZBTB25	MDH1
89	RAB5C	TSG101	HINT1	KCNA1	SNRPB2	RPL36	MAPKAPK2	MYT1	EBNA1BP2	NCAPG2	ADAM2	PROZ	BLOC1S1	MS4A1	OTUD7B	ARNTL2	EIF3J	FAM32A	IMP4	FIGF	WWOX	GTF3C4	CARS	ICAM5	PAIP1	ERMAP	2017-03-02	VEGFC	SLC26A3	YY1AP1	LRP1	GAPVD1	RAB35	CTSE	FABP3	RBM19	PCSK1N	CDH10	PMEPA1	CLCN5	PARVA
240	SH3GL3	WNT5A	MBL2	USP40	TRIM25	TKTL2	KCNIP2	DPPA4	COL5A1	LLGL1	ARL11	ACOT7	ULBP3	PTRF	KRT14	RNF128	HOPX	RRAS	ETNK2	LIPC	APOM	UGGT1	TES
241	TAF1B	BCLAF1	BLM	TP53BP2	GARS	NR4A1	PRKDC	NUDT10	CCNG1	VDAC1	BCAP31	PIN1	NMT2	BAK1	LAMA4	DLEU1	PSEN1	BAX	ZNHIT1	PPP3CA	BRD4	BMF	KLF4
1048	CYB561D2	COL17A1	P2RX6	EIF2AK1	CAMK2G	IPO5	HNRNPA2B1	NLGN4X	RAB11A	TCEA2
1047	CCNB3	ASH2L	SCD	CHRNA5	SPG21	RCAN3	CDKN3	YIF1A	IWS1	MID2
1046	HIST2H2AA3	HSD17B10	ARHGAP5	TNNC2	LY96	NR6A1	SPTA1	PRKX	NDUFS1	FTSJ3
1045	B4GALT1	KIFC2	PPFIA3	POLG	ATP5B	OBFC1	SCG3	COMMD7	CSTF1	LFNG
1253	CXCL1	RPS28	SERPINE2	CLDN1	CXCR2	SIAH1	MYO5B	ROM1
1252	LAMP2	VAPA	PXMP4	TRIM41	KCNH2	CCDC89	PRKD3	ENOX1
1251	PTGES3	RPL18A	MAP3K3	PPIL2	STIP1	SPTA1	LGI1	CDC37L1
1250	DDX3X	GBF1	ARF4	NDUFV2	DPM1	SAP18	TSHB	CIB2
1049	ATP2B2	CLIC3	CRIPT	KPNA4	DCX	KCNJ2	SCN5A	KCNV1	FZD7	AKAP4
1245	ZMYND11	TRAF3IP1	RRAS2	ANXA13	SMYD2	2017-09-06	USH2A	CKB
1050	CNKSR2	TUSC3	CLCA1	DLGAP3	SOSTDC1	MAP1A	ZRANB1	ZNF587	LHX9	SCN4A
1246	CTNNAL1	CLUAP1	MFN1	PDP2	TIAM2	CNGB1	RPS2	BMPR1A
1051	DERL2	DOK3	SKIV2L	RAB4B	DYNLT1	CD79B	AQP1	SHF	KIR2DL3	TRAT1
1243	BCKDK	PCID2	TSN	MYPOP	ZSWIM2	TINAG	UXS1	APEX1
1244	DMBX1	IFIT2	RPL17	MYO6	EXOSC9	CES1	SBF1	SSNA1
1249	KDM1A	RAB32	PEX19	ANP32A	PEX10	SHANK3	IL13RA2	RCN2
1054	NOD2	LRRN4	LTB4R	ABHD5	NBEA	ZNF426	GPR143	ZNF335	CAMK2N1	HSPA8
1055	SLC12A1	SNCAIP	SLA2	PDILT	ASCC1	ZFP2	FCGR3A	SF3A1	CD28	SLA
1247	TXNL4B	ZNF274	NACA	DNAI1	P4HA2	PKLR	STRN4	SEMA4D
1052	LDHB	2017-09-03	MPDU1	JUND	ORMDL3	SLC30A3	FOXO4	JUNB	HIC1	FOXD3
1248	IGHMBP2	A1CF	PPP2CB	TFAP2B	DPYS	SHF	ADAM9	ASCL3
1053	RAD51C	SNCB	CD247	PLCG2	PAFAH1B1	SV2A	CSK	UBE2E2	TRAT1	AMPD1
245	KAT2A	EID1	HMGB1	ZC4H2	CEBPD	MGMT	RPS6KC1	RUNDC3A	BCAM	IL32	SFN	COL5A3	FAM124B	PLAA	TUBA8	PPP1R1A	ATP5L	IQCG	FBXO3	MYB	CARM1	PCSK5	KPNA2
244	SYNRG	SP100	PTPN4	LEF1	BIRC5	ANKS4B	HEXDC	COX5B	SHH	PCGF1	MGAT1	PLEKHB2	COG5	DCAF11	HTRA2	CSE1L	IPO7	PFDN6	SDPR	RAPGEF5	TBC1D7	SLC5A7	ANGPTL3
243	TOR1AIP2	PDK2	GABRA3	HCK	EFEMP1	TRMT1	ALK	ATG3	IFNAR2	IL23A	RCC2	RLN1	UBASH3B	IFNG	RBCK1	PREPL	JAK2	HTR2B	PIK3R3	IFNGR2	CSF2RA	PC	KCNG2
242	IKZF4	ACTC1	XPO6	SSH2	PTH1R	TFEB	GJA1	2017-03-08	ABCB4	GIN1	P2RX7	ALAS2	CUL9	MED18	LY6H	RWDD1	ZFPM2	PDE9A	FOXC1	NEURL2	CFD	TBPL1	NXPH1
249	KCNJ16	WFIKKN2	MCHR1	HPN	TDRD7	RPL15	HCFC1	DHRS7B	SIGMAR1	KCNJ3	FTH1	TCF7L1	SIRT2	KCNA10	EPC1	NME2	HOXC9	ANK2	MTF1	FCN2	NOL11	CWC22	IMP4
248	NOX4	RAD51C	STK11IP	CR2	NCF2	USP9X	MMP19	PHF10	MAFK	SAMSN1	ZBED1	MEIS3	CDH15	GPM6A	B3GNT4	CDON	ATXN7	CDH19	CNR2	WSB2	ATP6V0A4	KIF20A	IP6K2
247	GLTSCR2	GPD1	ADAM10	NTF3	NIT1	CIDEB	TRIB3	VPRBP	GIPC1	HNRNPL	HDAC4	BRWD1	ZNF146	SP4	PLA2G2A	PLCD3	CTSC	BCL6	UBASH3A	VPS11	HLA-DOB	SMS	SLC22A1
246	TAF4	C5AR1	DHDDS	STC2	ADPGK	GLRA2	SMG1	DPYS	WBP2	AMBP	TRIM5	NOTCH1	CBR1	SAFB	NARF	NUCB2	SMC1A	ARL4C	PMEPA1	MTUS2	KIR3DL2	RASA2	IL2
230	PCDHA6	NXPH2	CRYAA	POLR2J	STRN4	STIM1	SSPN	IL11	COG3	CHGA	TNFSF10	CDKL1	UBE2K	CARD18	RWDD1	RAB14	USP20	KCNF1	PMS2	PDE4DIP	SH3D19	SCNN1D	TRIP12	MT-ND3
1035	MAX	CCDC88A	VRK2	KLC1	DUSP16	TPT1	MAPK8IP3	CYFIP1	MAPK8	MAP3K11
1034	GRM4	TMEM9B	MTA2	TEAD4	HEXB	PSMC3IP	PHF12	SPEN	MBD2	DHX30
1037	KIF14	ASCL1	UBXN11	FZR1	ENOX2	CGGBP1	ST14	NUPL2	INO80C	RDH5
1036	KCNJ5	IRF9	ADAM10	MORN2	PRAME	PEX2	GDF5	TTC37	NECAP1	TNPO3
1240	VIP	CCNT1	TAP1	GPAA1	SLC7A10	TUBB1	KCNG2	PEX7
1039	PLEKHB2	TF	CD8B	CD3E	RAB5A	KIAA0513	CD79A	CSK	CD5	TRAT1
1038	FANCL	MUSK	PLEK	CCL21	FAM175A	CYFIP1	CACNG3	HSPA14	FBXO3	NUP155
1242	GSTM1	USP6	CLSPN	AGTPBP1	MED26	TNFRSF14	ETNK2	CD226
1241	SARNP	SOX10	ISL2	LDB1	LHX3	C6orf47	LMX1A	EFNA4
1232	INHBA	EAPP	INHA	LAMB1	EDEM2	ENG	RNPEP	ETV3
1233	FUNDC2	HSPB9	ATPAF2	MAP1LC3A	CD93	SMARCD3	ZNF609	LRPPRC
239	REEP6	MATN3	NUDT18	KLK4	LGALS1	COPZ1	EME1	CTSA	C6orf165	RCAN3	BANF1	MED10	WBP2	ACVR1C	CCT7	CCR8	GSTM4	TSPYL2	SNRK	LRP6	EMP3	ADAMTS4	GALNT14
1234	PSMB4	HTRA2	ROCK2	POLB	SURF2	CSNK1G3	ITGB1	C8G
1235	IKZF4	ZNF594	NARF	MTR	GOPC	EMP3	APLP2	PHLDA1
1040	MS4A7	IL2RA	TBC1D8	TM2D1	PCDHA4	KCNN2	STAP2	RAB40C	RAB15	SEC61A2
1236	LMO3	CCDC85B	MPDU1	PKP4	AGR3	FXR2	RAB33A	ZCCHC8
1041	GABRA1	DLEU1	DOK4	NPY2R	SYT6	PHEX	PIK3R3	PHLDB2	CASQ2	LATS2
1237	CXCL1	PLEKHB2	ZFP91	ZNF592	ZNF446	IFI6	SUFU	MLLT3
1042	RAB31	NOS1AP	RLN2	FCER1G	NRK	FCGR2A	CD79A	TRIP6	RPP40	EPM2AIP1
1238	APOL2	NONO	TESC	GALNT10	DNAJC10	RASSF8	DNAJB2	GOLGA2
1043	MUC1	EIF4EBP1	GPR37	RAET1G	EREG	CDC42SE2	STIM2	AXIN2	NRG2	MATK
1239	CASP9	AIMP1	AGT	SLC35E1	EIF5B	DNTTIP2	COTL1	MKL1
1044	DCAF11	PTPN3	DEF6	NFRKB	SLA2	SH2B3	CSK	ACP1	TRAT1	CD28
232	E2F2	RAB3B	LTBR	CYB5R2	PLEK	AIMP1	C19orf60	RHPN2	C11orf1	ECSIT	RAB33B	AGTRAP	HNRNPL	ST6GALNAC6	MUSK	DDX49	DUSP13	INHBE	FOLR1	INHBC	CHN1	ITIH2	MAN2B1	KIR3DL2
231	PGS1	ABLIM3	FFAR1	MUC20	TMEM161A	KITLG	TRPT1	AK5	NUP155	STK4	BBOX1	PBLD	ODF2L	NDUFV1	LY6H	REXO1	TFAP2A	NKX2-1	RAD54L2	THAP1	GPC1	HBB	RBM12	HIGD1B
234	DNMT3A	HM13	SPARCL1	PCBD1	MED23	SRPRB	CELA1	NKTR	MID2	RELL2	EMILIN1	MCF2L2	ZBED1	ACE	COL14A1	MACF1	PTCD3	RNF2	INHBC	SCIN	RNF11	GALNT11	SUCLA2	IFNGR2
233	RNF144B	RAP2A	RAB3B	RNASEL	ACVRL1	ROCK2	PHKG2	UNG	RHPN2	EFNA3	TGFB3	IL25	SNRPD1	PFKP	DYNLT1	ECT2	PDHB	RAB33B	FNTA	ITPRIP	INHBC	CHN1	NEK8	AP3B1
236	ICAM1	ZNF274	PDCD10	CMAS	FDX1	BYSL	RHPN2	CHCHD3	RPL38	KLK1	PKIA	GPR1	APOBEC3C	MGAT1	PRKD1	IFIT2	ZNF439	TMEM8B	GBF1	SLC1A6	DDX19B	NR2F6	CCNA1	MTUS1
235	TSPAN1	ZDHHC6	CMAS	TSR2	MAP2K2	YY1	BRSK1	IGHM	MED13L	C1orf61	IL17RB	TIMM8A	WDR83	APEH	GRIPAP1	MAP3K1	APOH	PHGDH	KPNA4	LHX9	RAMP1	SMPD4	SH2D1B	SPON1
238	MAFF	GABRG3	MSR1	VAPA	RHBDF1	AURKA	RPL38	GABBR2	VDAC2	SERPINH1	CITED4	ATF5	C8B	AP3M1	STX18	PDILT	RBMXL2	MNS1	SLCO1C1	RAPGEF2	CCNA1	EIF2B5	AHDC1
237	TBC1D3C	SSBP4	HPN	TALDO1	MYL2	CYP2C9	VPS37A	ABI3	MAGEA1	CELSR3	GLI2	CSRP3	C15orf39	S100A12	PECR	2017-03-02	NOM1	ATG5	ATG7	ENO2	GPC1	GAD1	COPE
262	DPP3	TACR3	CCDC92	KLK5	HR	PDLIM3	MGP	SNW1	RIC8B	TAF7L	PA2G4	NOM1	INPP5K	ARF4	NPM3	CARM1	CIB2	PARP2	THBS3	SRGAP1	CSN2	COMMD4
263	CAV2	ZNF274	SNRPN	SLC12A3	PPHLN1	TIPARP	ACSS2	SMC2	TACO1	MXD3	RSBN1	SP140	CHST1	TBC1D25	MAP4K4	CCL21	DEFA5	GNG10	HPCA	LMOD1	MAGEH1	PSMD9
260	DBNL	PPFIA3	FZR1	CFB	PIGU	SYT9	IRF2BP2	PPCDC	SESN2	IWS1	PRPF19	SH3BP4	DNAJC14	MTCH1	CRH	MNS1	GUCY1B3	ADRA2C	RANBP1	WDR1	NFIC	AGK
261	SRPK3	LDHB	BLM	MS4A3	LIMK1	KL	HCK	NOTCH2NL	CCL26	PCSK1	SHB	ADAP2	DYSF	SRFBP1	PHGDH	MLLT1	NEFH	GCSH	ARNTL2	TCF25	TEC	BLNK
1231	PNKP	UCN3	RAX2	SAA2	RCOR2	ALB	SNX33	MYOT
1230	URM1	RNMT	2017-09-01	TFR2	CTSE	AMFR	XRCC1	SPINK7
1029	NBN	FANCD2	PRR13	ASH1L	PFKP	NTNG2	ROR2	PAFAH1B1	CHEK1	CHEK2
1028	HCLS1	SNCA	ZNF639	GTF3C2	EIF5A2	PLS3	IL3RA	TRAT1	SYK	CD28
1027	CSF3	SLC16A2	C4A	SLC25A36	ITGA8	SNX7	TRAK1	MYCBPAP	CDC34	PPP1R15B
1026	GRM4	ITK	FGG	HCK	FNBP4	YTHDC1	PMAIP1	TIMM44	CAMK2N1	MMP11
1025	NDUFV3	MYO18B	PSMC5	HOMEZ	SYNM	LRP8	CFTR	RCN3	BCL2L12	TTC17
1024	ITGA9	TXNL4B	MYRIP	YARS	ICAM4	ITGA8	LGALS8	PTBP2	CD151	KIR3DL1
1023	PTGES3	MRPL42	TMEM33	ARCN1	SEC16A	HIVEP1	NDRG1	CYP2E1	PMP22	TRIT1
1227	MGAT4B	FZR1	SIGLEC6	CREBZF	RNF138	QKI	FAF1	OLFM2
1032	GCKR	FGG	CHRDL1	WISP1	RPL18A	CSF1	ARHGAP27	ELK3	TRAFD1	PLS3
1228	TUSC3	PAIP1	TFB2M	VCAN	PRDM2	TNPO2	SELPLG	SIM2
1033	PAK6	SMARCE1	ADH5	MMP26	LRRC18	PDE10A	NR0B1	WIPI1	AHR	NR2C1
1225	OAZ1	RSRC1	DOK7	ENTPD6	FANCF	CCT6A	PCSK1N	FANCA
1030	TXNIP	INVS	TEAD4	COPZ1	HSPB7	ARHGAP19	GRK6	RPL10	GRIA3	SPINK5
1226	DLC1	RAP2B	TSC22D3	PDCD11	MTPN	MAP3K8	BCL2L13	TNIP2
1031	NOG	PDCD11	RPS3A	MTPN	G3BP2	KRT13	TMEM132A	VIPR1	TNIP2	ROPN1L
1223	PHKA2	MAEA	ECHS1	MC5R	KCNIP2	ANXA5	FLNC	USP33
1224	NDUFS7	FAM160A2	NOB1	EPS15L1	KIF20A	VLDLR	EML4	HOOK3
1221	EML1	NSL1	CPNE7	LRRC18	TLX2	NDUFAF1	GAS6	GTF2H1
1222	MUSK	HMGB2	SET	GZMA	EGLN3	KRT13	METTL2B	IL2
269	HSP90AB1	PDGFA	MPP4	TFEB	LGALS7	DSCAML1	LPAR2	UBR2	AFF1	CCL16	KCNV1	PLEKHA5	TRIM3	CLIC3	PTTG1IP	AIRE	RHOC	PRDM1	SEMA4D	FLAD1	STK19
268	VASN	FMOD	IRX5	NACA	LIN9	NR3C2	AK2	ITGA2	LPAR1	AFF1	GJB1	MAGEC1	NEK11	DDX6	TGFB2	SAMD8	CTGF	TRPV6	SSX2	SMC1B	FOXD3
267	DMBX1	CPSF3L	DHX9	SORD	LMX1B	GALNT6	GDF7	PAIP1	TIRAP	DSCAML1	CALB2	CHD8	PLEKHA8	SORBS1	UNC5A	P2RY1	MAPK8IP3	ZSCAN16	CLASP2	PIK3R3	PIP4K2C	CSF2RA
266	E2F2	RSU1	GLRB	ZNF142	PRKCG	IDO1	CELA1	2017-03-04	OAZ2	CDC42	BNIPL	CFHR4	PPP3CB	PIWIL1	PMP22	MAPRE3	OAT	THBS3	SCG2	ARHGDIB	FOXD3	PNMA1
1229	F2RL2	RPE	TJP1	MYCBPAP	MLLT1	JAM2	JAM3	GOLGA2
265	STK16	IRX4	RNF220	SPSB1	RAB5C	PDLIM1	PCNP	HERC2	AMN	ITPR2	RNF114	HRH2	CLEC3B	ITGA5	LTB4R	MZF1	TGFA	SH3BGRL3	MX1	STBD1	FKBPL	MATK
264	SGK3	ALDOC	XRCC6	EDEM2	TPD52	C8G	MAST3	ATRX	ZFP91	UCN3	GMCL1	GRM2	RPS19	PAK3	AIRE	SEMA4B	PIK3AP1	CHRNB1	RGR	SRGAP1	INO80C	CYP19A1
250	CHMP2A	CNST	SAMM50	HMGCR	DIAPH3	TTC37	PTPRN	FOXP4	RHAG	TRIM21	ZNF174	EML3	DNASE1	PSMA1	DUSP26	MTF1	CLEC4F	RNF2	PSMB3	ZNF473	RSL24D1	SSR4	ETV4
251	RAB3B	NUAK2	RAB5C	CLSTN3	TSG101	TRIB3	CSRP3	SLC35A2	CABYR	NAT9	CCHCR1	DAB2	WDR61	BPTF	SCYL1	PRRG2	RASGRF1	ROBO4	AVEN	GPSM2	HDHD2	SMURF2	FBXO33
252	C1orf111	DLC1	ME2	GSC	HPS5	CYP2C19	EFNB3	TAF8	MBD4	CNOT7	COL4A6	TSKS	EREG	DOHH	TBCD	HHLA3	NEURL4	TEKT4	NRG1	SEC24D	ARHGDIA	RNF41	MON1A
1017	CAST	PPFIA3	PTPRD	CCDC90B	PTPRF	NADSYN1	PTPRS	ERC2	TEKT4	SMC3
1016	MRPS26	PTOV1	C5AR1	SEMG1	NAB1	REXO1	TFCP2	ISL1	PDE6H	NAE1
1220	F2RL1	EXPH5	PDE4DIP	C4BPB	AKAP3	ATP6V1F	SPTB	AHDC1
1019	ZC3H14	LOR	LSM14B	ERG	DARS	NUDT3	ARRB1	POU2F3	RGR	COMMD10
1018	ENPP1	SPINT2	UFD1L	PCBP4	TROAP	PCBP2	QKI	RPIA	MAP7D1	ZCCHC7
1013	CDK17	C1QTNF5	SEPHS1	MACF1	PRKRA	ALDH2	RBM19	TGIF1	IDUA	RPP14
1012	FAM96A	BRF1	PHACTR4	MTCH2	SAV1	MAPK15	BET1	YTHDC1	GCC1	GTF3C3
1015	PLEKHB2	RRN3	SOCS2	NEK3	OTUB1	ZBTB6	IDH3B	TIFA	CEP70	INSRR
1014	UNC5A	NLE1	COL25A1	DUSP12	FAF1	PTCH2	CHFR	SLC39A2	PRPF6	SLC39A1
1214	C1orf123	NISCH	MFSD3	ZNF646	CD1A	POU1F1	BOC	AKAP3
1215	RAB3A	GTPBP10	CNPY2	NEUROD1	PDCD7	DPEP1	RAB3IP	KLHL20
1020	ABCC9	FKBP6	BFSP2	PIGR	HSPB3	PCSK5	MAP3K12	ATF7IP2	ASAH1	MRPL44
1216	GABRR2	BSPRY	GLRB	ATG9A	HSPA14	TNRC6B	PRKG1	SCAP
1021	TSC22D1	SETDB1	NDOR1	GH1	STK38	WDR12	HSPB3	ENGASE	MBD1	MAP3K12
1217	TAF1B	ITPRIP	C3	SCD	C5	TNK1	DNTTIP1	GRB14
1022	CCKAR	PPP1R9A	PPP1R2	CCKBR	SEMA4B	GIPC1	MLXIP	CXorf40A	COMMD7	HSH2D
1210	APOBEC2	COPA	F11R	RNASE6	PPFIA1	POLR1B	ZNF655	DDX42
1211	HEY1	MAP1LC3A	RBL2	EMID1	PPP1R12C	CDC42BPA	STBD1	NUFIP2
1212	TUFM	NCAPG2	LRG1	MAP2K4	SPR	PBK	NFIC	ARL3
1213	TPST1	PJA1	EIF4EBP1	PTH2R	PDE5A	FCHSD2	RPS6KB1	RPTOR
904	PAK6	NEDD1	BAG1	RPL6	PNRC2	GADD45G	DYNLT3	MLH1	NR0B2	BCL7A	NSD1
258	KLRC4	MAG	SNX18	CRTC2	ODC1	KLF11	STATH	APH1B	STIM1	SEL1L3	CNGB1	PITPNM3	KLHL17	PSEN1	HJURP	TOR1A	MTAP	SERPINB4	DYNC1H1	SEZ6	KDM5B	SUDS3
903	PKHD1	TLN2	CEP170	SAFB	NT5C2	ENO2	LMO7	ROR2	PEX13	ATP6V1B1	SMS
257	ANAPC1	FXYD3	FAM21C	TSPAN4	CLSTN1	KCTD3	GSC2	TIMP2	VDAC2	CAPN2	SPHKAP	MICALCL	CCL25	DNALI1	CD36	TXN	PKP4	LEO1	PEX14	CTDSP2	FBXO3	RCHY1
906	NCBP1	YY1AP1	TRIM33	SP2	CHM	RCHY1	CFD	UBE2Q1	UBAC2	TOB2	LATS2
905	KLK6	IMPA2	NMI	IFT20	WDR5	HTR6	DPM3	HNF4G	SCN8A	CHFR	EIF5A2
259	NIF3L1	IL6ST	RUSC2	CHMP7	DNAJC10	IL6R	IDO1	UBE2R2	OSM	LIF	MRPS18B	LTB4R	PTGDR	SLC22A4	HIVEP2	AKR7A3	PITPNC1	SSX4	KPTN	NR2F2	ARHGEF10L	PARVA
1218	SLC15A2	HEYL	SRP68	QPRT	BCL7A	GAL	STX11	ASF1A
900	MYO5A	TFIP11	PPP1R3D	NDUFB9	TLK1	SLC4A2	IL13RA1	FANCA	GLRX2	SERP1	QRICH1
254	F11	ARL1	ABCE1	F2RL3	RBBP5	KLK2	ABCB11	SEMG2	F8	NAPA	ZNF7	CNOT7	DDN	EIF4G2	GP5	THBD	TSKS	GP1BB	WDR62	MPO	AGRP	EDARADD
1219	HOOK1	POLDIP3	ITIH4	GAA	ZNF250	UPP2	HLTF	AP2M1
253	TCP1	HTT	KIF15	RAG1	KNTC1	SIRT6	TNFRSF14	IVNS1ABP	ANXA3	FUBP1	MAN2A2	CRCT1	TRAK2	PSME1	SERBP1	SDCCAG3	PTN	ZBTB2	BHLHE40	NEFL	GAL3ST1	PUF60
902	RPL17	EPB41L1	ZMIZ2	FAT1	MYCBPAP	RYR1	HOMER1	KCNIP2	GRM1	ITPR1	ARL3
256	DMBX1	MRPL4	HSD17B14	CNKSR3	MYLIP	CD1D	LSM14B	STAT4	MEFV	SVIL	NAB1	C11orf54	PKD2	PITPNC1	GRK4	SLC4A4	POP5	MERTK	EPS8L2	KCNG4	KIAA0232	CD7
901	MCM3AP	RANBP9	RNASEL	ZNF83	HEY1	SLC17A1	PRKAR1B	SPTBN1	CAT	CXXC5	TINAGL1
255	INPP1	CTBP1	IKZF1	BLM	MRE11A	NFYB	CDK7	MYBL2	MECOM	TRIM22	RAD50	BRCA1	GTF2H1	PIN1	MNAT1	FANCD2	LCAT	SP4	TOP2B	CSTF1	SLC27A5	DDX42
PKNOX1	FFAR1	MUC20	NAT6	TIMELESS	GMPS	SART3	NCOA4
HRG	SERPING1	C1R	MTMR7	HOXD12	ROPN1B	PTX3	LOX
PPP1R11	SELP	PRSS23	DTNB	AMH	POLDIP3	HOXD4	SULT2B1
AP1M1	DOK5	CLEC4F	COX5B	RNF11	IGF2R	NOL8	ARHGEF18
PTMA	TRIB1	RANBP1	FZR1	HIST1H2AC	RANGRF	SH3BP4	PIGU
XPO5	MRAS	EMG1	PI3	TPO	CGGBP1	SRPRB	PROP1
SYN2	NCAN	CCDC53	HSP90AB2P	CD5L	ZIC3	CYC1	SLC9A5
NCK2	ZNF330	FANCI	EIF2S1	LSP1	SMS	WFDC2	PHKA2
HNRNPC	ACACB	ARPC1A	PPP1R13B	PRRX1	ATP1B1	IDE	SCLT1
ZNF707	TFCP2	ATXN7L3	SEMG1	RHO	HSPA14	GMCL1	ADAM33
POLR2C	CBX4	HSPB8	HYLS1	CCDC14	BCL9L	ARHGEF4	NOXO1
BEST1	PDE4D	GNB3	MAGED2	ENTPD5	REST	PEF1	IL12RB2
VTI1A	C14orf166	POLR3A	DCTN4	TUBB3	PPP4R4	PEX26	AVPR1B
IGFBP1	POLR2C	IKZF1	CARD18	MID1	DEFB103A	SAA4	DKK3
IGDCC3	CRYBA1	SPRED2	HDHD3	ASL	SLC7A11	OTUD7B	NMBR
CCDC136	CHRNA4	GABRD	CSTF2T	HGS	UBQLN1	HSPA13	UBQLN2
VPS37D	FAM107A	HGS	EXOC8	HSPB6	ABI2	LDOC1	C1orf216
IMPA1	NUP85	ZNF484	BSPRY	TMEM33	PYDC2	MAML2	HM13
RAB7A	MAFF	GABBR2	ADCY10	ATF5	ZNF709	GABBR1	MRPS31
TUFT1	ADCY10	GNA12	PPRC1	PPHLN1	RCBTB2	SHARPIN	UBE3C
TIMM17A	GAS1	ALDOB	METAP2	TBCE	CCDC90B	ZSCAN20	PIP5K1B
SKAP2	SPHK2	GNPDA1	EIF3J	GNG5	RCN1	POLG	PPY
CTSD	ZBTB7A	UBE2B	MAGOH	PIGR	PRKRIP1	DDX24	KATNB1
GPS2	LRP2BP	ARRB2	TH	L3MBTL2	LRRC59	ZNF341	TRAF5
CPS1	SGCB	SGCA	RUSC1	CLDN6	CLIP2	DDIT4	NME5
SUMF2	RFXAP	TSFM	DCLRE1C	AHSA1	DUSP5	ARHGEF3	SPOP
REEP6	WBP2	ACVR1C	BANF1	EMP3	EME1	ULK1	CCR8
UBE2V2	RPS16	SF3B1	BAZ2A	FBXL5	SSR3	TRAPPC2	AGA
MAPKAPK5	JAM3	DNAJB2	TJP1	GOLGA2	ZC3H7A	PSMD1	IKZF4
TP53	FAM173A	CDK2	BRCA1	GTF2H1	CCNH	ERCC2	ERCC3
FAM173A	PCNA	XRCC5	PRKDC	PARP1	CHTF8	WRN	XRCC6
LNX2	IFI27	DHX9	BAZ1B	USHBP1	CCT3	GTF2F1	CALCOCO2
APBB3	DDX20	MICAL3	TST	S100A13	DUSP26	EYA3	KIRREL3
STRAP	DDX20	LSM3	LSM5	CAPNS1	DLC1	GDF9	STXBP3
TSLP	KIAA1549	NR3C1	NCOR2	GATA2	GCM1	CBFA2T3	CORO2A
IRF8	NFE2L2	THY1	PKP1	NKX2-5	GPR143	KIAA1524	ZNF398
FBXO11	WNT3	MAPKBP1	ARL5B	FTL	MYCBPAP	BRD7	WDR5
HTT	MIF4GD	CHMP1A	RPL12	NDEL1	KRIT1	POP4	PHF23
PPP1R15A	UBD	ST8SIA2	ABTB2	GSTM4	BCL7A	PRUNE	VDAC3
ITGB1	HSPG2	ECM1	ALG13	APP	LAMA1	SLC22A12	HHLA3
ROPN1	HCRTR1	SOX18	CLDN7	ACTR10	EEA1	TSG101	MED29
CSF2RA	TOB2	GMEB2	SCNM1	UBAC2	SKA1	ATF6B	SENP8
SMAD9	ATXN10	ATPIF1	ZIC1	ACTL6A	PIGQ	WNT3	ZNF821
DAXX	NQO1	TP53INP1	HIPK2	CEBPZ	PPP2R2B	PLAGL1	UBE2K
STX17	LAPTM5	EPS15	PARD3B	NDUFV1	NAGPA	EPN1	ITSN1
GIT1	PPOX	NAP1L5	RIF1	TXNDC9	BRD1	OFD1	PFDN1
COX5B	JTB	UBAC1	KCNB1	RREB1	ZNF208	CALB1	IGLL1
GRIA4	ACLY	PTPRO	PHOX2A	APOC1	CHMP5	TSEN15	DNAJC5
ACACB	ALPP	SERPINC1	INSC	UBE2J2	RNF144A	FAM175A	DRD4
GRP	OSTF1	NME1	IL23A	TRPS1	FCGRT	GRK5	SHOX
NFAT5	CSNK2A2	RAE1	CPNE4	NCAM2	UBA3	SLC22A1	HSPD1
C8B	TNNI3K	CDCA5	ARL6	RAPGEF6	OTX2	MED12	SHANK2
CDKL1	H1F0	RAP1GDS1	CCT7	PWP1	USP21	POLR1D	ZCCHC14
ATP6V0C	LNX1	CMPK1	GRHPR	NACC1	SGK3	ANKRD11	HR
GIGYF1	FLNA	GPR50	GNAI2	ANP32A	MRC1	GNB1	RPL13A
SRPX2	TBCB	MMP3	NRXN2	LALBA	SEC16A	WIPI2	C12orf10
TRAF6	TRAF7	PSMD6	PELI3	IRAK1	TICAM2	TRAM1	IRAK3
CRMP1	DYNLL1	C14orf1	UNC119	HSPE1	ZNF136	RAP2B	ZNF653
PHYHIP	XRCC5	PRKDC	CHTF8	WRN	HTATSF1	POLD3	HOXC4
BMP15	NFYB	BCKDK	APEX1	PTGIR	GIN1	DIS3L2	SUCLA2
CCND1	CEBPA	CDK2	N4BP2	JMY	TGS1	HOXB4	MSH6
FAM173A	CHD3	VIM	ZHX1	COPS6	FUBP1	TSPAN6	SAT1
RABAC1	ATP7A	BCKDK	RASA4	APOBEC3G	CHRNB2	FAM156A	SCG5
URB2	VEGFB	NRIP2	GTF2F1	C1QTNF5	LLPH	AQP4	SYNE1
SEMA3F	NRP1	CPSF3L	ABCC9	GALNT11	SOX4	PTPRM	GALNT1
SEMA3F	VEGFA	SIVA1	PSMC6	CPEB1	NRXN2	OMP	DAP
RRAS	EMB	FAM175B	NPM3	NOL3	GUCY2C	MARK2	PAK3
CKS2	IER3	C7orf50	PTF1A	ACVR2A	GHSR	CXCL10	RBBP9
TSGA10	SPP1	SMNDC1	AGL	EGR4	ZNF354A	CRYBB3	MMP10
G6PC	SGCZ	NDUFAF1	GBA	RBP3	ST7	MRPS12	UGDH
AASDHPPT	RAB8A	NPFF	RRAGD	DUSP5	RSL24D1	USP37	FBXO21
PRKD1	TRHR	NR2F6	ZNF439	ZNF274	HAND2	MARS	PKIA
EXD3	NCOR1	DVL2	ATN1	ATXN1	EFEMP2	ZC3H10	FAM46B
PZP	LGALS2	SIAH1	SERPINE2	ROM1	CLDN1	TJP3	SH3RF3
TUBA1B	YEATS4	HLA-DQA1	ROGDI	DR1	TNFRSF10C	TACR1	IFITM1
TMEM189-UBE2V1	KLK3	TNFRSF13B	PRPH2	TNFSF13	ATRNL1	CRYBB3	CDC14A
ACTG1	CAP1	GPD2	KLK3	MTG1	NUP43	DCTN5	TUFM
CTSG	SNPH	PLEKHG2	RHOC	POU4F2	KCNJ15	RAD23B	HOXB1
CTSG	KCNQ4	DNAJC14	LPP	SHCBP1	FBXO3	MOAP1	COG2
SEC61B	SERPINA3	MMP1	ST3GAL3	SDHAF2	HTR1F	MTA3	MYO10
NTRK3	TRAF6	NGFR	NTF4	CNOT3	NOS1AP	PLA2G2A	ST8SIA4
TAF1	SIK2	AP4E1	TUBGCP2	VPS28	EYA4	EMP3	STBD1
KDM5B	PRKAR2B	RNPEP	SEMA4B	STX18	NCL	HOXD10	EME1
SLC4A8	CD300E	OIP5	OCLN	HSPA2	GSK3B	CEBPG	UBE3C
SPRED2	GOLGA1	VPS35	PTPRZ1	SPC25	PLA1A	HTN1	VPS13D
OBFC1	RHOA	ITGA6	SCG3	KIFC2	CSTF1	B4GALT1	RPL5
HRAS	ITGA6	NAE1	HIST1H4A	CACNA1H	TRPV2	ISL1	UBE2R2
TRPC4AP	CCDC33	TNFRSF4	TNFSF9	TNFRSF17	TRIM37	ZNF205	TNFRSF18
ERG	ARRB1	CBX2	IL12A	TSPO	IGFBP1	MDH2	RECK
PIAS4	HAP1	CHD3	LUC7L2	PPOX	SSPO	BARD1	DEFB1
TP53	PPP1CA	BCL2	BCL2L1	BCL2L14	SPNS1	APAF1	BID
PPP1CA	BBC3	BCL2L14	FKBP8	BAD	HRK	BCL2L11	BIK
LGALS13	TANC1	NEURL2	SSH2	XPO6	NSUN2	MED18	P2RX7
YY1AP1	PARVA	ICAM5	COL4A2	NCAPG2	ATPAF1	CARS	ERMAP
PICALM	MAGED2	TBR1	LAPTM4A	NME5	DKK1	AKTIP	RAB27B
CD36	PAX2	GAD1	SOD1	UBAC2	MYH14	DSCAM	SYT4
EIF2AK4	SMAD3	CREBBP	SMAD2	CYP11A1	LEF1	DVL1	FBXO30
EP300	CREBBP	TRIP4	TACC2	NPAS2	N4BP2	JDP2	TWIST1
FAM173A	SFTPD	SP1	MNAT1	ENTPD5	UBE2N	GTF2H5	TBC1D4
HDAC1	CCND1	CEBPA	RXRA	CDK2	CDK6	CHTF8	MCM10
NOTCH1	NKRF	PSMC4	MTUS2	TIMM17B	KIF6	ARHGEF15	PARG
PDC	SPG20	PPP4C	VPS26B	CHMP2B	FXYD2	CCDC67	LAMA3
DLL4	ATR	HOXA7	SHC4	SMNDC1	RPA1	ARL3	STXBP2
CASP3	CABLES2	EP300	CDK1	HDAC1	RBAK	KAT5	RRM2B
UBXN1	TGFBR2	RAB13	KLHL35	RAB6B	KLHL1	AMHR2	PPP3CC
TGFBR1	RASD2	GDF6	RAB38	FANCL	ELP3	PLEK	FBXL12
SEC61B	BMP8B	ZNF20	C7orf50	COMMD4	SNRPN	APPL1	DHX58
CRKL	CBL	STAT5B	BTLA	LILRB4	NEDD9	CSF2RB	PILRB
SMURF2	ZMYM5	OBSCN	RABAC1	HTATSF1	SAP130	CENPJ	SUPT5H
UBXN1	ZNF8	RAB13	KLHL1	STK35	FBXO30	ZBTB44	TSSK4
PRKCA	GRIA4	SLC6A9	HMGN2	RPS6KA5	RCC2	INTS1	NXPH1
EFS	DLG1	GRIA1	CACNG2	MAPK12	GRIN2A	DLGAP3	ATP2B4
PF4	SGSM3	DOCK3	SIM1	TRPS1	KATNA1	P2RX4	TXLNB
PAK1	FOXO3	TGFBR1	VEPH1	CREBBP	STUB1	CYP11A1	LEF1
GRB2	SORBS1	SH2D2A	PTPRH	GAB2	CBL	PTPN22	LIME1
ITGA7	PRIMA1	PCIF1	EN1	TFDP1	DEK	PSIP1	PCNP
ITGA7	PDE4A	SUN1	IL18RAP	ATPAF1	GNAT1	ZCCHC7	PROZ
EN2	ZNF382	RORA	DPH1	UCHL5	POLR3F	GTF3C5
CLSPN	TLR7	VANGL1	MRC1	GUCA1A	NFX1	KCNE2
PICALM	SV2B	AAGAB	CPXM2	SIPA1L1	GCA	RAB27B
CENPE	DKK2	AP1AR	SEC14L1	ILF2	RNASE6	PDE1A
RRP9	RPS26	S1PR2	PRND	PRL	CHMP6	VPS25
FYTTD1	THBS3	USP25	DIAPH3	PBX3	KRT85	PAK3
RCVRN	RPL23A	CEP250	PKD2L1	CDKL2	BDKRB2	RNF31
TFPT	LENG8	SEMA6A	RBPMS	SMUG1	NEU4	SERF2
TCF25	MOG	GUCY2F	LDHB	NOC2L	ARNTL2	MS4A3
COL4A5	PRRT2	NRAS	C11orf1	KRT5	NPHP4	TCHP
PRKAR1B	ZNF83	EFNB3	SLC17A1	CCDC92	CAT	TINAGL1
HN1	GSTO1	DGKQ	FSD1	SMARCD3	RYBP	ZIK1
EBF1	ARL3	FGD1	KCNS3	PBK	SPR	MT-ND1
GSK3B	BICD2	GM2A	SSFA2	ARHGAP24	CTSF	ANKRD13D
STAM2	ARHGAP15	CIDEB	HSPB6	DGKD	ASGR2	NOTCH2NL
CRYAA	FAM175B	KCNIP4	PDIA5	RP2	CHRNA5	RPS25
OPCML	ST3GAL3	TRIM69	NPAS4	STK24	RRBP1	GALNT13
PDZRN3	TINF2	GRK1	CDH24	ATP6V0A2	PTPN9	GMPS
RCOR3	SYT8	ASCC1	PRPF8	TRIM11	ASGR1	ANXA9
COL10A1	SPEN	SFTPA1	GABRR2	AAGAB	ARSA	ALOX5AP
PPP2R4	SH3GL3	SH3GL1	CMTM8	AZGP1	TAF6	APOBEC3F
POP5	VCPIP1	CLIP2	DNAJC30	TLR1	CD1D	TGFA
KCNK15	FICD	WDR18	SESN1	APOBEC3C	GABRA4	PCDH8
MTG1	NEXN	KCNN4	GFAP	ALPPL2	ALG9	DFNA5
SCG3	SUSD1	ACTR3	ACTR2	ARPC1B	ARPC2	MYH7
NF2	BSN	DHX30	NDUFAF1	CAMKV	PSMB5	MBD2
TRMT1	KCNG2	PDK2	GYG1	GNG13	RHBDL2	SMARCA5
HUS1B	KDM2A	PCNA	CCDC17	PBRM1	OGG1	SCN4B
FFAR2	TREX2	GMCL1	DDX18	NOC4L	HERC4	SALL1
IL15RA	MIB2	POLR2L	ZNF622	TAX1BP1	DRG1	DHCR24
IDO1	ATP2A3	THBS3	GLRB	ARL1	CFHR4	PECR
FGFR1	RHOC	MYF6	MAN2C1	NUP62CL	WDR7	ZNF451
RELL2	PLXNB1	DCTN4	CIAO1	CCT5	PDCL	ST6GAL1
KCNQ3	CLTB	MYF5	RPS8	FCGR3B	RPL22	TLR6
IER3	NISCH	ZZEF1	OSGEP	LAPTM4A	CEP55	FCHO1
TNFSF14	RAB14	SCNN1D	USP20	UGP2	IL11	SSPN
GIT1	PPOX	MTMR8	NAP1L5	FEZ1	NEK1	DDX19A
PRPS2	GPM6A	EFNA1	DIAPH2	LCT	NPPC	UBAP2L
ZHX3	SLC6A8	KLHL8	RHOXF2	MAGEE1	TOLLIP	ZHX2
TRRAP	EPHA7	SLC35E1	MZF1	C9orf78	NPTX2	CWC25
QRICH1	IL13RA1	BRCA2	FANCA	SGK3	TFIP11	MYO5A
ITGA7	CCDC112	TLR8	IRAK2	IL1RL1	CXCL11	SEC11A
WNT7A	CBR3	CECR2	ACTR1A	CTCF	SLC16A2	SERPINA4
C3AR1	GYPB	ADRB3	SLC6A12	SCARB2	TMEM132A	BDKRB1
ZNF20	AHDC1	FGD6	SRGAP3	TRIT1	AURKA	TAF9B
CSF3	TNNI1	CDC34	GALNT5	NAT1	USP25	FHIT
ITGA6	EZR	L1CAM	ICAM2	CTSC	PCDH17	PEPD
FUT4	TTBK1	PPP1R15A	HAAO	CREB3	FAM46A	COQ9
KLHL35	VEPH1	SEC14L2	ODF2	INHBB	INHBA	FST
TRAM2	ATF7IP	POLR2E	CCL1	CFH	KIR2DL2	ROCK2
HES6	UPF3A	THAP8	NDFIP2	CEP72	CDHR2	MMP10
APOL1	CDA	TYRP1	WAC	SLC5A7	PLEKHM1	SSBP2
ARG2	ZBTB7B	HABP2	BRWD1	CHRD	COG1	TWSG1
MCM5	NOM1	DBF4	MCM4	CDC6	HAUS1	MCM6
VPS37D	POLM	VPS37B	GNGT1	AKR1A1	ATP5G3	PAK3
MUL1	DLX5	SSPO	CDH24	DPF1	IL10RB	TMOD1
MAP3K7	EIF3C	TICAM2	PELI1	IRAK4	SIGIRR	TLR4
CASR	MAPK7	BCL2L10	TBC1D25	AVEN	NLRP1	BPTF
PICALM	PARP2	ZBTB17	VAMP1	MCM3	DCK	NPTXR
KCND2	RPS6	PPM1B	LYAR	RAB5B	MINPP1	GRIK3
HBP1	EIF1AD	SLC18A2	GPRASP1	ZNHIT6	KLRC1	MUC2
UBE2L6	GTF2A2	PDE9A	PTRH2	CXCL1	FATE1	SSFA2
PLCD3	PEX14	CCL23	IGF2BP2	XIRP1	DYNLT1	SULT2B1
PTGER1	PSMA2	SIX6	ACAA2	ZNF334	RWDD3	LENG1
PRKCI	IL1F10	FBXL6	ARHGAP21	FABP3	RRS1	ATP6V1A
APOBEC1	MYC	NUP62CL	TUBA3C	LTBP4	KARS	XCR1
SFTPD	SEMA6A	IL21	GAS7	TNFRSF12A	KLHL12	COL6A2
KIFC3	SAA1	PFDN4	GBE1	PCSK5	HNRNPA0	MTNR1B
LMNB1	AKAP12	ALG13	PRPSAP2	AURKAIP1	CALML3	FBLN1
PIP5K1C	SHMT1	PLEKHM2	ADD1	NCKIPSD	HSPBAP1	PPP1R2P9
TM4SF1	RGS13	EIF4EBP1	CDC42SE2	STIM2	HSPBP1	TSSK6
AMPH	OPCML	RBM10	SH3GL2	EGFL6	WDR33	MFAP5
SPOCK1	COL23A1	USH1G	CENPO	C4A	LANCL1	KISS1
DNMT3L	HDAC2	PIK3R5	NLRC4	ZFAND3	EZH2	RRP12
CDC26	SMS	CDC27	USH1G	MAD2L1	STIL	BNIP2
GLIS2	PDP1	NPY2R	LRRC41	ZYG11B	KRT81	TCEB3B
CCL13	TIMP1	CYB5R2	STK16	FBP1	ENO3	TACR3
SOX7	COL9A3	CALCRL	CD5L	POMC	TEX10	ALS2
FLT3LG	LAG3	MAGI2	ISG20L2	GMIP	CCR8	BDKRB1
FAM107A	ABCF1	AKR1A1	CALCA	TAF9B	TDGF1	PDE5A
TSPO	PIM1	TIMM23	LONRF3	EIF2B3	OXT	OTUB1
SNX1	PKIB	LRRFIP2	E2F3	SYT2	CSDE1	KCND1
KLHL3	CBX8	MMP24	NGB	GPSM2	HOXA11	HRH4
GUCA1B	USP28	SMC3	OGDH	AGRP	KLRC3	PTH2
CD48	RASA2	KCNV2	PDHX	DAPK2	CNR2	ANAPC1
FGF23	ZNFX1	PDHB	LGALS4	PEX1	TF	MOAP1
SLC15A2	ETV4	KCNA10	TIPIN	SRP68	PDHX	HEYL
CRLF1	SAT1	CRYAB	UTY	FNDC5	DAO	TK1
SYN2	HBG2	KLK6	GUCY2D	ZBTB6	RAB11B	DGKH
RARA	KIF1A	RXRA	CNOT1	ZNHIT3	MECR	BRD8
PDZRN3	ANXA13	PCBP1	CYTIP	PCSK7	ATP5B	FAM57A
ENPP1	GADD45A	IGSF21	OLFM2	UFD1L	QKI	RNF138
IFNGR2	ACLY	MYH1	RRAGD	ATF1	CREM	PCGF2
KCNK9	ERP27	ABHD5	PRND	RNPS1	CD200R1	FRMD5
HOXB6	GPSM3	RAB31	SH3BP1	EFNA2	RLN2	MYO15A
SH3BP1	LRP12	AOX1	FBXW8	HBZ	ARL4C	ADPGK
TNFRSF11A	TNFRSF19	TIFA	CYLD	MALT1	PSMD13	PSMD12
SNAPC5	STX18	DAZAP1	OTUB2	E2F4	NUCKS1	RAB8B
FBXL4	CCNL2	CDH4	NAIP	KDM6A	CDC42SE1	CRB2
NEK11	SRP72	FAIM2	SP100	CSE1L	GPT	SHF
RNF144A	UCN3	GALNT14	PLK2	ELAVL4	MN1	2017-03-08
PPFIA2	IFNG	SLAMF7	TOR1AIP2	SMPD2	MRPL28	SAA2
ABCA1	ACOX3	ELF2	RNF8	TSPAN7	ZBTB22	ABCD3
DET1	CACNA1C	RPP38	RPS15A	GTF2A1L	KLHL17	GAK
SNAPC5	VAMP2	MYO3A	STX4	STX3	F3	TBX19
GAB3	PRKCE	PRKCZ	HEXA	GAD2	CNOT10	CNN1
MTG1	NPHP1	SF3B3	C5AR1	LGI1	TAF4B	TERF2IP
SNX19	TSN	RAB14	SLC26A8	KIF11	GATAD2B	SRP14
PTPRF	GIT1	PPFIA2	PPFIA3	PTPRS	CAST	ERC2
KIR3DS1	NEUROD6	NDUFA5	SARNP	HHIP	KLRC3	PHACTR4
IL7R	FN1	HES5	TGFB1	MMP2	POP4	RFWD2
COL4A2	XRCC6BP1	GRK7	CPE	PTPN14	RAC3	FLOT1
HIP1	HIST1H2AB	COL4A6	SI	S1PR3	LTA	LTBR
REM1	ITGAM	RPS28	SCYL2	TMEM139	ACMSD	CDC42EP3
RNF11	SCIN	COL14A1	INHBC	ACE	RBM10	MKL2
DUT	TLR7	ALDOA	MS4A7	TNFAIP6	PHKG2	HIST1H3A
CASR	AP3M1	IRX5	POLH	CCDC42	PABPC1	SCARF2
ANGPTL3	RRN3	L3MBTL2	SOX4	SAMD3	PEA15	SPRY1
BHLHA15	PAX7	PIK3C3	ZFP91	METTL9	HAND1	PCSK6
GAS1	TFDP1	GUCY2D	MID1	NET1	REV3L	SCAMP2
APOH	COMMD3	YY1	TSR2	SPON1	MED13L	CMAS
AGAP1	TCEA2	CAMK2G	P2RX6	RAB11A	COL17A1	IPO5
DDIT3	SAMD3	NONO	PISD	FSD1	RYBP	DHX34
CSNK2A2	MAGED2	RRAD	EEF1G	SS18	CA8	ZNF609
TRPC4AP	CCDC33	TNFRSF4	APEX2	KIAA0408	ZNF205	TNFRSF18
KCNK15	KCNK9	RPH3A	KIAA0408	CLK1	PNN	WNK1
TMBIM6	2017-09-09	RPL18A	2017-09-11	MRPL28	LRCH4	FAM193B
AP4E1	S1PR5	F10	TNC	RFX6	RPL14	KARS
MT2A	ZNF277	MLH3	MEP1A	JPH2	IK	ZNF646
S100A2	ATP1A1	KLK6	KRT2	FAIM2	CYP11B1	NME2
MCL1	ALG10	BCL2A1	ACTL6B	NAA10	ABCC8	DDX19A
CHMP2B	ECM1	ZMYND8	RAB14	LOXL1	PTPRCAP	SFI1
ATM	CENPA	LRRFIP2	LEMD3	GALNT1	RALYL	MEAF6
CHRNE	CSNK1A1	DNTTIP1	PSMB1	ANXA7	PSMB6	CDA
ACTN2	RGS20	EIF3C	MYOZ2	PDPN	BCAN	SENP3
CDKN2AIP	CPEB1	ACADM	TAPBP	COPG2	MEFV	LRFN1
GAS1	CA2	IL1RAPL1	SACS	ERC1	CLK4	TLE2
FRMD6	SELL	PRR13	AANAT	BPGM	ATP6V0A2	CCNC
TESK1	TTC3	SKA1	CBR1	ACD	CTNND2	SLC1A6
FYB	RAD51	SLAMF1	COASY	ZNF202	ZFPM1	ASPM
DNMT3A	HIST3H3	CBX1	ARL5A	BCL11B	LBR	NSL1
PELI3	TRPM7	MBTPS2	CDH6	TXNDC17	MAP2K6	P2RY1
KIR2DL1	TNRC6B	NRSN1	NAA38	EXOSC6	EXOSC8	UPF1
MRVI1	AES	CAPZA1	SCAND1	ANKZF1	AGR3	CUBN
MEX3D	AEBP1	NFASC	SNRPA1	DEFA5	UHMK1	NDUFB3
L1CAM	PURB	PTPRB	MAGI3	TNRC6B	RND3	PDZD4
DDX42	F11R	APOBEC2	COMMD5	PPFIA1	RNASE6	POLR1B
HEXA	PRPF3	LMO2	MAPRE2	MEIS3	TERF2	ASCC1
NR2C2	FKBP5	PTGES3	EIF2AK1	CRNKL1	RCN1	GALNT13
VAMP2	CUL3	TTN	SNAP25	TRO	UBE2L3	RABEPK
ITPR1	ZMIZ2	FAT1	RYR1	PAFAH1B1	HOMER1	GRM5
SERPINB12	VANGL2	IFI35	KNG1	PREP	GP5	GTF2F1
GPRIN2	EXD3	PLSCR1	RERE	SMCP	PFKL	SPG7
NFE2L1	RASA3	TTN	TPI1	RPL4	PLN	KLRC3
RPS16	CPNE4	LSM4	GPR135	DSCAM	NRGN	FSCN1
GSK3B	OPN1LW	PRKACA	GYG2	PURB	HP	KCTD15
KLKB1	MAP2K4	LRG1	NCAPG2	TUFM	NFIC	SPR
DNAJB2	FAM107A	USHBP1	DNAJC10	PYGB	GALNT1	FBF1
RPS19BP1	DDX42	KIAA1683	LMX1B	ILVBL	RANBP9	KDM5D
FMN1	NEUROD1	PRTFDC1	COL3A1	NFU1	OLR1	PCBD2
PDX1	MYH10	MYOM1	CCDC42	NAB2	SART3	DLK1
ADCY7	PDX1	TAL2	STK39	CYP1A1	ABTB2	IGFALS
RASSF1	CTR9	MAFG	EIF3H	XCL1	XAF1	REST
ACR	PRRX1	NMB	HNRNPD	RNF40	KCND3	ERH
PRKG1	ATG9A	MAFG	TFDP1	TNRC6B	BSPRY	HSPA14
ZNF473	PSMA1	RNF2	PSMB3	SAMM50	PTPRN	FOXP4
MED9	MED19	MED11	USP49	MED27	TIPARP	FTH1
CCNA2	CDK3	KAT5	GADD45B	CCNB2	LSM14B	LIG3
PSG9	MAPK13	MAPKAP1	RPL36	KCNE1	RHBDL2	MYO5A
PRKAR2A	FDFT1	TTC28	HIVEP2	CHMP5	RGS1	PEX2
CD44	DMTF1	DUSP19	TLR9	RRP9	SERP2	CTDP1
POLR2H	EHMT1	RPS26	SHMT1	CKB	CACNB1	COX6C
PARP10	GDE1	APOC1	KCNN4	PRF1	ZNF592	ALMS1
LY6E	FGF13	INO80B	STAU1	FRAT2	IL17RB	ACAP3
NFYC	AKT2	MBD3	ARID1B	BAIAP3	WBP1	TALDO1
EREG	DHX30	GRM4	PTH	DYRK1B	NR1D1	IRX5
PRNP	NTS	GORAB	ACSS2	CRYBA4	SLC35E1	PSMD9
AMPH	ADRA2B	ADCY10	DOC2A	SLC9A6	EML3	NES
ERRFI1	APLF	PSMB4	ADIPOR1	DMXL2	RENBP	APEH
ERRFI1	FSTL3	BRDT	DOC2A	PKIB	SF3B3	IL18R1
LGALS13	TANC1	ACTB	ABRA	EEF1A1	SHBG	SSH1
ALDH2	TGIF1	RPP14	GNB5	VPS36	RBM19	PRKRA
UBE2E3	PRAM1	LOH12CR1	RASA2	BIRC8	ZSWIM2	TRDMT1
OBFC1	IGSF21	FCGR2B	SSX3	PFKP	MTHFR	FUS
KRT17	GLUD1	PCDH7	STK38L	WDYHV1	CDKN1C	HERC5
DAB1	FAM46B	CCDC136	CTTNBP2	ALAS1	ATRNL1	CPSF7
GPD2	LRP2	ASCL3	MICALCL	PAWR	SH2D4A	LCMT1
NCOR1	ADAP2	MED8	CCL26	NEFH	CUX2	SRPK3
APEX1	UXS1	ZSWIM2	PCID2	MYPOP	MID2	NOXO1
SRPX2	NCOA5	FGD6	ARFGAP1	COMMD2	CASQ2	NXT2
NOS1	AMOTL2	FLNC	ANXA5	SGCB	SGCD	SGCA
ACY1	RABGAP1	FMN1	KRT7	SLC6A8	POLE2	EMID1
STRAP	WBP2	MPP6	TLE4	COL17A1	HIST1H2AJ	HOXB8
NID2	ZNF558	TMEM139	LCMT1	VAMP8	STXBP2	ASGR2
SF3B1	DLG5	ERF	ZNRF3	CLNS1A	PLEKHB2	HP
PIP4K2B	PRKACA	PAIP1	SIM2	PRDM2	SLC25A11	TUSC3
CCND1	CDK6	SERPINC1	MCM10	MCM8	MLC1	CRYBB1
RAC2	CHRM1	ELF2	SSTR5	F11R	IDE	FSIP2
ZNF330	MAP3K6	KANK1	TBPL1	DUSP3	ARMC7	CCDC88C
SDHB	POP5	ATF4	HSD17B14	NFE2L1	LIG3	TEKT4
HSP90AA1	DAP3	CDC37L1	CDC37	AIP	PTGES3	STIP1
CTSB	EEF1E1	NRG3	KCNG2	RASSF2	CEBPG	SMG1
ZDHHC4	DDI1	HTN3	PCSK1	UBE4A	NAPG	RPL6
HAX1	CA12	RNF14	IGSF1	HBZ	ZNF354A	SAAL1
MAP3K7	MAP2K7	MAP2K4	LIMS2	PCSK6	NADSYN1	MGST3
CHAC1	SELP	CLINT1	LRRC4C	BAZ2B	RGL4	PEX26
ZNF804A	MAP4K2	CHAC1	LSAMP	CUZD1	NFAM1	SYT5
TRAF2	RIPK3	CCDC50	RNF11	PITPNC1	TAX1BP1	DRG1
CLDN4	FOXL2	KCNJ5	CLCF1	GDF9	MRPL19	SAA2
VEPH1	LTBP3	TTF2	AICDA	POLE2	EDN2	ERH
NEUROG2	PIM1	SNX13	PHACTR1	CDC14B	MAPK10	SMARCC2
SLC6A9	C11orf49	NFATC1	TUBGCP3	TM2D1	PPCDC	TUBA8
CABLES2	CSNK2A1	FAM173A	PIN1	PLK1	SMYD1	DUSP14
DNMT3B	MYL12B	GPAA1	PEX7	ACE2	MYOCD	MTSS1
TTC27	VEPH1	C4BPB	CLU	TBC1D1	RARB	POLG
OLFML3	OPHN1	SEMA6A	PDE4DIP	NDC80	OTUD5	POLA2
WFIKKN2	GNAI3	POP1	RPL15	FCN2	UBA6	CWC22
SLC3A2	SCAMP1	ENTPD6	RALGDS	P2RY12	LBR	CYB5R2
FBXO18	RBX1	CHGA	VAMP4	CAND1	SKP1	CDCA3
ACAT2	PTPRD	RXFP2	FBXO21	TPR	CAPZA2	NR5A2
SNF8	CHGA	PAX8	MPP5	MAP3K13	HSPA1B	WDR25
NPAT	TWIST1	DYNLL1	PAXIP1	BLVRB	CAPN3	DGKQ
ATP1A2	TAOK2	INSIG1	ELSPBP1	MYBL1	HIST1H1B	IL10RA
ETV1	ARL4A	ANXA11	PILRB	PABPC1	PAN3	FGF9
KAT2B	N4BP2	JMY	NAP1L1	GATA5	DAO	CDX2
TCF4	KCNQ2	TRAPPC6A	NEUROD1	KCNQ5	MYO1C	MYF5
GAB3	CA9	HIPK3	SPN	EZR	CCR3	CIZ1
MGAT4B	DYNC1LI2	TUBA1A	BET1	RRAS	TREM2	MAPK15
ARAF	PMF1	TIMM17B	TPPP	WIPI2	SIM2	CELSR1
CALM1	TCF3	VANGL2	PLCD1	REPS1	KCNQ3	ACIN1
S100A4	2017-09-02	2017-09-09	MT-CO3	VANGL2	HOMEZ	NXT1
CACYBP	S100A1	S100B	AGER	PGM1	S100P	COL10A1
TOP3A	WWP1	DAPK3	EEF1D	TNNI1	MAPKAPK2	WNK2
CMA1	SF3A3	MEP1B	DDX56	BMP6	C1orf174	ADCY7
STMN2	HAPLN1	NHLH2	PLEKHF1	ATP6V0A2	MYOG	POU3F4
PSG9	KSR2	ATF2	MAP2K1	RASL12	MAPK14	SREBF2
CASP3	RHOA	DVL2	SPRR1A	HMGCL	EPHA1	SNRNP200
CENPT	TSN	OTUB2	C1QTNF5	MCRS1	RNF183	SIPA1L1
FICD	STAC3	AFG3L2	REG3A	SFRP2	PRDM4	ZBTB45
NEK3	PPIA	SOCS2	HES6	ZBTB3	CDC42EP5	CENPK
PPP1R3D	ZNF804A	SERP1	RER1	LARS	TFIP11	NDUFB9
DRAP1	TRIP11	TNNI1	CA12	DBN1	POLE3	CDK5R1
ERG	CBX2	YY1	PRKAA2	PGS1	DDIT4	LY9
SETDB1	HSPB3	OLFML3	ASAH1	CRELD1	ATF7IP2	MRPL44
SHC1	ATF2	MAP2K1	JUND	MAPK14	EEF2K	MBP
CD4	INS	ADCYAP1	TCTA	PDP1	FXYD1	FAM46A
IL6ST	OSM	IL31RA	LIFR	PTGDR	SLC22A4	CNTFR
FCGR3A	CD2	GRAP	SH2B3	PTPRC	CD38	CD4
ZPBP	PAK2	MALL	LIMK1	PYDC2	RASSF8	BST1
ITGB3	SRC	ITGAV	P2RY2	PTK2	VEGFC	AGK
LRRC1	SRC	KCNA2	DLG2	DLG3	GRIN2A	ACTN2
PRKCA	GAB3	TERT	SLC6A9	AFAP1	PDPK1	PRKCZ
CALM1	EP300	BHLHA15	ID2	TWIST1	METTL9	HAND1
BRMS1L	RBBP7	SEZ6	CCL24	MTAP	KLF11	CRTC2
CSNK2A2	CSNK2B	TSPAN3	FGF1	NMB	TNFRSF21	ERH
CABLES2	EP300	UNC5CL	HDAC1	RBAK	HMGB1	CSNK1A1
SP1	NR0B1	AHR	NR2C1	MMS19	DNTTIP2	PAK6
SUMF2	SPAG4	CDK7	TIAF1	PRKG2	EDNRB	PPP2R4
NUP155	H2AFX	MRE11A	OSTF1	USP28	FANCD2	NOX4
PSG9	KLHL35	ZFYVE9	ACVRL1	ARHGEF6	TGFB3	OXSR1
ARC	PKNOX1	TRAF3IP1	OPTN	LFNG	FAT4	ATP5H
PIK3C2B	SNX2	SNX4	PTPN11	PIK3R1	PDAP1	SNX1
TNFRSF1A	SHC1	PTK2B	ELP2	FYN	SIRPA	FGFR4
GRAP	SLC9A2	GAB1	TEC	SHB	HCK	SH3KBP1
CTLA4	LCP2	PAG1	ITGB4	PLCG2	TEK	PDGFRA
PSG9	PLEKHB1	UBXN1	ZNF8	HOXC8	RAB3B	FBXL12
AES	PRKCE	GOLM1	TSPYL1	ZUFSP	ANKRD12	MAPRE3
RAB34	PAPPA	SKIL	SNIP1	VEPH1	PIAS1	PPM1J
PSG9	ZNF8	EP300	SKIL	SMURF2	VEPH1	CDC16
TANC1	DLG4	MAP1A	SCN4A	GRIN3B	GUCY1A2	SYNGAP1
TOR1AIP1	CLEC4F	CLEC4A	MRPL19	IRX4	TMEM62	ALOX12
SHC1	PRKCB	ELP2	FES	CSF2RB	IL3RA	RPS2
PICK1	POLM	SDCBP	STOM	GRIP2	PFN1	DYNLL2
MT-ND2	MEX3D	NIPBL	ADCY8	HAMP	PRMT3	TLR6
TRAF3IP3	EPN3	KREMEN1	LRP2BP	CLIC6	ELF5	UBXN4
SDC2	PZP	HGFAC	EFHC1	TRAF3IP3	MT-ND2	NOX1
CYBB	LGALS13	TANC1	WASF1	SSH3	ACTB	SHBG
EGFR	CD44	MMP7	NINL	VSX2	CLEC11A	KIF2B
RAC1	TAGLN	EGFR	AFAP1	AKT3	MYL1	USP6NL
RAB34	EP300	SKIL	SNIP1	SMURF2	GSC	SMAD5
FRAT1	MMP7	IL5	GRM1	KCNAB2	SLC39A2	UQCRFS1
GAB3	PRKCB	TERT	RAF1	AKT1	SLC6A9	LNX2
RCVRN	GJA3	SRC	MAPK3	PRKCE	BRWD1	FLOT2
GRB2	PRKD1	CABLES2	DAPP1	GAB3	BTK	FYN
GAB3	CSNK2A1	NFKBIA	RXRA	DAP3	FKBP5	CDC37L1
ALPPL2	HLA-DRB4	MARS	NPTX1	DAZ1	PUM2
GNA11	SCOC	ZNF197	KCNN4	ADAMTS13	SERPINB1
ERCC3	CNKSR3	MOCS3	AKAP4	RRM2	RRM1
CPSF3L	MYL2	TTC28	NME2	VPS37A	SCAMP3
LRP4	NDUFB1	XRCC6BP1	PFDN4	MCFD2	VWF
ABCB5	FCER2	CALCRL	FGF4	CDH23	USH1C
SFTPD	CGA	NDC80	RAB40C	NAGA	FSHB
HDAC7	THAP8	CDC40	ZNF587	NR5A2	TTC8
COL4A6	CD46	HHIP	PAK4	NME4	TGIF2
HSPG2	ECM1	PRELP	FBLN1	LAMP2	COL13A1
SLC3A1	DNAJB11	ZG16B	SPERT	RICTOR	MED21
FBXO25	FBXW2	FBXW8	GPS1	HIST2H2AA3	CUL7
RHOT2	BCL6B	STK38	CDK13	RABGGTA	POR
IL7R	NDUFA1	RPGRIP1	PCSK2	STAM	NECAP2
CLEC4F	RSL24D1	TTC37	MMP17	SSR4	FOXP4
INTS10	BRMS1L	ARL6IP6	USP21	IL18R1	CNTNAP4
HEXIM1	ZDHHC17	FAT4	MFAP4	DDIT4	RABEPK
CIDEB	RABIF	CBY1	C2	FBXO44	PDCD5
ARHGEF10L	DCAF8	NRTN	TPR	GDNF	GFRA1
ATXN2	HMMR	C10orf88	TFPI2	LRP10	RASL11B
KCNB2	CYB561D2	HNRNPA0	MTNR1A	MTNR1B	PDIA6
TRAM2	HSF1	TNFSF12	CD2BP2	TAF13	TAF6
CD96	DNAJC14	CALU	GNG5	VPS39	TRAF4
CABLES2	FAM173A	UBE2I	PPM1J	HABP4	TOP1
DDX58	RPL9	PNO1	SNCG	RAC3	FLOT1
CRP	MIB1	NEK6	NOM1	CREB3L3	ADCY5
PARD3	THAP1	MAN1C1	RFX2	C1QB	C1S
PKMYT1	MYT1	MPP2	INCA1	HAMP	ATOX1
MYH1	RPS16	IFI35	LTB4R	STAG1	CD1E
MRFAP1L1	COL3A1	ITPKB	CEP250	CWC22	WDR24
MRFAP1L1	ZNF440	GTPBP4	UACA	MUC16	ESRRG
COPS7B	HTR6	FBXO44	ITGB5	VBP1	TBRG1
DSC1	COPG2	STIM1	CLEC1B	GCK	DSG1
MPZ	RAB17	PI4K2A	ASAP2	RAB40C	MED17
FIP1L1	ZNF83	ADCY8	GDF7	CXXC5	INPP4A
PSMC4	MYL9	PCOLCE	STX11	CEP55	VPS37C
RCOR3	MC3R	RNASE2	TNC	SIGLEC6	TFEC
PHACTR3	SNX33	MATN4	TRIM16	MGAT1	TFF1
LGALS8	FAM71C	ZUFSP	KIR3DL1	MYRIP	ICAM4
RHOT2	SORD	PRDX6	S1PR3	LTA	THOC7
KCNK15	KIDINS220	TAF7	CDR2	NXF5	BPY2
ANAPC7	C8orf48	NFKBIE	MOCS2	CNR1	HMBS
ANGPTL1	PDE10A	EML3	TRDMT1	FKBP2	MPDU1
LSAMP	NFKBIE	LRAT	UBE2E1	GNPAT	SEC63
EFEMP2	C1orf94	CHRNA3	IGLC1	PLA2G16	GKAP1
TIMP3	BIRC8	GPKOW	DTL	RAB35	IFNA1
BRMS1L	MAD1L1	RBBP7	GLG1	MFN2	KCNJ16
COL4A5	ACBD3	PALLD	SIRT3	RRP12	GLUD2
WFIKKN2	DHRS7B	ADRB2	NOL11	KCNJ3	ANK2
CDH11	FHL3	TRPM2	HIST2H2AC	TRPC6	TIPARP
CTNND1	SF3A3	SLC1A4	RDH5	SEC31A	FAM21C
GEMIN5	ANKRD13B	RAB26	LSM6	LSM7	SNRPE
ISYNA1	ZBED1	SPAG7	MYO18A	GEMIN4	WDR77
WDR6	SAMD4B	STX6	EFTUD2	DPYSL2	FCGR3B
KIAA1549	GPKOW	RAB27A	AP1G2	SHF	GGTLC1
PARD3B	ZNF205	SPATC1	SCLT1	BACE2	PPIC
DEFA5	SPTLC2	CYTH2	HOXD12	KDELR1	PIP5K1A
USP16	TRIM17	NAPG	SERPINA7	HP	STK24
CD300LF	PCSK6	ADCY6	GNG3	COL8A1	MYOG
ALK	CCL24	PTPRR	G2E3	NMT1	SLC7A5
XPO4	BAHD1	PWP1	DDB2	ZSCAN21	NEFM
IL12A	CASR	IL4	TNFSF8	SIRT2	NADSYN1
SOD1	CBFB	SYT4	NOC2L	RUSC2	MS4A3
SH3YL1	ARPC5L	SIK1	SIRT6	SRRT	SERBP1
IGSF5	NPAT	ZNF484	GRIK1	WNK4	CCR7
2017-03-07	NOMO3	NUP37	FUNDC2	OTUD5	NXT2
PRIMA1	PIAS2	CDH8	DYRK2	C4BPA	RPS15
POLD2	CCDC42	CASKIN1	RFX2	WRNIP1	PTPN23
CDK8	MED8	MED30	USP47	MED12	SECTM1
GAS6	IL1RAP	IL1A	PTPN4	TLX2	RAB30
CHMP2B	CHD1	CXCL13	BST1	CCR10	STOML3
TRIM41	ZNF202	RABEP1	KCNH2	DSC3	LAMP2
ITPR1	MDH2	FAT1	RNF34	HOMER1	UROS
GIT2	RAI14	TRA2A	GIT1	BARD1	C8orf33
KCNK15	KIF5C	PIGR	COPS7B	ATPAF1	KIF5B
LNX2	EPB42	TSC22D4	RPRD1B	NMBR	TPX2
MT-ND3	PLEKHG2	INSIG1	PRKD2	PMS2	SH3D19
GSPT2	PABPC1	PCSK7	NDRG2	PAN2	SLC25A3
MME	CTNNA3	IMP3	ZNF518A	TARBP2	USH2A
MIB2	PIWIL2	PRKRA	DICER1	DCP2	DCP1A
DHX9	ZSCAN16	NDFIP1	UNC5A	CHD8	PIP4K2C
RASL12	STK11	HLA-A	SEL1L3	SRY	SNX18
WIPI2	PSMB9	PRDX6	HADHB	FGF3	MOCS3
PSTPIP1	PDLIM4	MEX3B	COL9A3	TMED1	C7
SPRY2	CPSF2	CSNK1G3	DIAPH1	CD14	GLIS3
PRAF2	S1PR5	CDH6	PIGT	GNAI1	PIM2
ITGA7	THAP4	BHLHB9	ANKZF1	RPS6KA6	DAPK1
TCF20	BAHD1	SSBP3	TNFRSF11B	FAP	KPNA4
DDX58	ICAM5	SLIT1	STXBP4	PSMC3IP	PBX3
BIRC5	RUNX1T1	ILK	MAOA	ABCC8	NRGN
LDLR	NPFF	SNCB	NPFFR2	NPY	KIF17
TIMP4	CCL7	MMP14	MMP13	ACAN	CCDC134
WNK2	PI4K2A	CSE1L	CD244	GCG	ATRX
SH2B1	RFC5	ATP6V1G1	ZBTB7B	NR2C2AP	ZFPM2
GM2A	POLD2	ZNF622	RFC3	RFC2	ASS1
PODXL	PEX6	EGLN1	BPY2	CCNG1	RIC8A
SYPL1	SLIT1	TIMP4	CCL7	MMP14	ANPEP
RNF4	CPSF4	CPNE3	XAF1	ROBO1	RGS14
EIF2AK4	BMP15	STK35	SASH3	AMHR2	PPP3CC
HLA-DQA1	SRA1	HSPA14	ENPEP	CCT4	UHRF1
IGSF1	SPTLC2	NHLH1	POLE	MYOG	VDAC3
SCNN1G	CLEC11A	COMT	MAMSTR	RNF8	PPP1R1B
PAPSS1	MYH1	PAWR	NFKBIZ	RPL24	M6PR
FAM63A	ZNF250	VPS41	CDK20	HOOK1	HOOK2
GNAS	KAT2A	CLSTN3	ALCAM	TADA3	PRDX4
SPEF1	PGAM1	RAB3A	RAB3IP	RAB3IL1	NCAPD3
ACTA1	PKIG	HIC2	DRP2	SNTA1	MYO5A
SLC6A9	AFAP1	PPP1R14A	RAB5A	FOXA2	SLC1A1
RGS2	ADCY2	GNB4	KLK10	LHB	UHRF1
DSP	CIITA	PKP2	SLC16A8	HOMEZ	RPS6KA6
[truncated: 587 more rows]
[truncated: 206 more columns]
